# Supplementary material for: The WASH-complex subunit Strumpellin regulates integrin αIIbβ3 trafficking in murine platelets
Source: Sci Rep. 2023 Jun 12;13:9526. doi: 10.1038/s41598-023-36387-8 (PMC10260982; doi:10.1038/s41598-023-36387-8)
Supplement: Supplementary file 2 — Supplementary Information 2. [file 41598_2023_36387_MOESM2_ESM.xlsx]

## Sheet: All peptides
Protein.IDs	Majority.protein.IDs	Peptide.counts..all.	Peptide.counts..razor.unique.	Peptide.counts..unique.	Protein.names	Gene.names	Fasta.headers	Number.of.proteins	Peptides	Razor...unique.peptides	Unique.peptides	Peptides.No1223_KO_02	Peptides.No1223_WT_01	Razor...unique.peptides.No1223_KO_02	Razor...unique.peptides.No1223_WT_01	Unique.peptides.No1223_KO_02	Unique.peptides.No1223_WT_01	Sequence.coverage....	Unique...razor.sequence.coverage....	Unique.sequence.coverage....	Mol..weight..kDa.	Sequence.length	Sequence.lengths	Fraction.average	Fraction.101	Fraction.102	Fraction.103	Fraction.104	Fraction.105	Fraction.106	Fraction.107	Fraction.108	Fraction.109	Fraction.110	Fraction.111	Fraction.112	Fraction.113	Fraction.114	Fraction.115	Fraction.201	Fraction.202	Fraction.203	Fraction.204	Fraction.205	Fraction.206	Fraction.207	Fraction.208	Fraction.209	Fraction.210
E9QN70;P02469	E9QN70;P02469	2;2	2;2	2;2	Laminin subunit beta-1	Lamb1	tr|E9QN70|E9QN70_MOUSE Laminin subunit beta-1 OS=Mus musculus OX=10090 GN=Lamb1 PE=1 SV=1;sp|P02469|LAMB1_MOUSE Laminin subunit beta-1 OS=Mus musculus OX=10090 GN=Lamb1 PE=1 SV=3	2	2	2	2	0	2	0	2	0	2	1.2	1.2	1.2	202.44	1834	1834;1786	110				1	1	1	1	1	1	1	1	1	2	1	1
A0A087WRZ7;A0A0G2JDM3;E9PWG4;A0A0G2JDW2;P05977-2;P05977;P09542	A0A087WRZ7;A0A0G2JDM3;E9PWG4;A0A0G2JDW2;P05977-2;P05977;P09542	2;2;2;2;2;2;2	2;2;2;2;2;2;2	2;2;2;2;2;2;2	Myosin light chain 1/3, skeletal muscle isoform;Myosin light chain 3	Myl1;Myl3	tr|A0A087WRZ7|A0A087WRZ7_MOUSE Myosin light chain 1/3, skeletal muscle isoform OS=Mus musculus OX=10090 GN=Myl1 PE=1 SV=1;tr|A0A0G2JDM3|A0A0G2JDM3_MOUSE Myosin light chain 3 OS=Mus musculus OX=10090 GN=Myl3 PE=1 SV=1;tr|E9PWG4|E9PWG4_MOUSE Myosin light cha	7	2	2	2	1	2	1	2	1	2	17.4	17.4	17.4	10.301	92	92;127;161;184;150;188;204	142		3															2
Q91Z22	Q91Z22	2	2	2	Porimin	Tmem123	sp|Q91Z22|PORIM_MOUSE Porimin OS=Mus musculus OX=10090 GN=Tmem123 PE=1 SV=1	1	2	2	2	1	2	1	2	1	2	5.6	5.6	5.6	20.178	195	195	143	1	1	1			1	1	2	1	1	1	1										1	1	1	1
Q78XF5	Q78XF5	3	3	3	Oligosaccharyltransferase complex subunit OSTC	Ostc	sp|Q78XF5|OSTC_MOUSE Oligosaccharyltransferase complex subunit OSTC OS=Mus musculus OX=10090 GN=Ostc PE=1 SV=1	1	3	3	3	2	2	2	2	2	2	14.1	14.1	14.1	16.815	149	149	153		2	1	1	1	1	1	1	1	1	1						2	1	1	1	1	1	1	1	1
Q9D8C2;A0A1Y7VJ37	Q9D8C2;A0A1Y7VJ37	2;1	2;1	2;1	Tetraspanin-13	Tspan13	sp|Q9D8C2|TSN13_MOUSE Tetraspanin-13 OS=Mus musculus OX=10090 GN=Tspan13 PE=1 SV=1;tr|A0A1Y7VJ37|A0A1Y7VJ37_MOUSE Tetraspanin-13 (Fragment) OS=Mus musculus OX=10090 GN=Tspan13 PE=1 SV=1	2	2	2	2	0	2	0	2	0	2	10.8	10.8	10.8	22.219	204	204;133	104			1	2	2	1
A0A0A6YXF1;A0A075B5T0;P01823;P18532;A0A075B5S8;P18531	A0A0A6YXF1;A0A075B5T0;P01823;P18532;A0A075B5S8;P18531	2;2;2;2;1;1	2;2;2;2;1;1	2;2;2;2;1;1	Ig heavy chain V region 36-60;Ig heavy chain V region 1B43;Ig heavy chain V region 3-6	Ighv3-4;Ighv3-8;Ighv3-6	tr|A0A0A6YXF1|A0A0A6YXF1_MOUSE Immunoglobulin heavy variable V3-4 (Fragment) OS=Mus musculus OX=10090 GN=Ighv3-4 PE=4 SV=1;tr|A0A075B5T0|A0A075B5T0_MOUSE Immunoglobulin heavy variable V3-8 (Fragment) OS=Mus musculus OX=10090 GN=Ighv3-8 PE=4 SV=2;sp|P01823|	6	2	2	2	2	1	2	1	2	1	9.4	9.4	9.4	12.957	117	117;131;113;116;114;116	140	1	1	1		1	1	1	1	1	1						1	2	1					1
B1AX95;Q9DBS2	B1AX95;Q9DBS2	4;4	4;4	4;4	Tumor protein p63-regulated gene 1-like protein	Tprgl;Tprg1l	tr|B1AX95|B1AX95_MOUSE Transformation-related protein 63-regulated-like OS=Mus musculus OX=10090 GN=Tprgl PE=1 SV=1;sp|Q9DBS2|TPRGL_MOUSE Tumor protein p63-regulated gene 1-like protein OS=Mus musculus OX=10090 GN=Tprg1l PE=1 SV=1	2	4	4	4	3	3	3	3	3	3	31.9	31.9	31.9	23.064	207	207;266	155				3	2														1	4
P60060;G3UWH0	P60060;G3UWH0	2;1	2;1	2;1	Protein transport protein Sec61 subunit gamma	Sec61g	sp|P60060|SC61G_MOUSE Protein transport protein Sec61 subunit gamma OS=Mus musculus OX=10090 GN=Sec61g PE=3 SV=1;tr|G3UWH0|G3UWH0_MOUSE Protein transport protein Sec61 subunit gamma OS=Mus musculus OX=10090 GN=Sec61g PE=1 SV=1	2	2	2	2	1	2	1	2	1	2	29.4	29.4	29.4	7.7412	68	68;100	147	5	2														4	2
Q8CBB6;Q8CGP2;Q8CGP1;Q6ZWY9;Q64525;Q64478;Q64475;P10854;P10853;Q8CGP2-2;Q9D2U9;Q8CGP0;Q64524;P70696	Q8CBB6;Q8CGP2;Q8CGP1;Q6ZWY9;Q64525;Q64478;Q64475;P10854;P10853;Q8CGP2-2;Q9D2U9;Q8CGP0;Q64524;P70696	5;5;5;5;5;5;5;5;5;5;3;3;3;3	5;5;5;5;5;5;5;5;5;5;3;3;3;3	5;5;5;5;5;5;5;5;5;5;3;3;3;3	Histone H2B;Histone H2B type 1-P;Histone H2B type 1-K;Histone H2B type 1-C/E/G;Histone H2B type 2-B;Histone H2B type 1-H;Histone H2B type 1-B;Histone H2B type 1-M;Histone H2B type 1-F/J/L;Histone H2B type 3-A;Histone H2B type 3-B;Histone H2B type 2-E;Histone H2B type 1-A	Hist1h2br;Hist1h2bp;Hist1h2bk;Hist1h2bc;Hist2h2bb;Hist1h2bh;Hist1h2bb;Hist1h2bm;Hist1h2bf;Hist3h2ba;Hist3h2bb;Hist2h2be;Hist1h2ba	tr|Q8CBB6|Q8CBB6_MOUSE Histone H2B OS=Mus musculus OX=10090 GN=H2bc24 PE=2 SV=1;sp|Q8CGP2|H2B1P_MOUSE Histone H2B type 1-P OS=Mus musculus OX=10090 GN=Hist1h2bp PE=1 SV=3;sp|Q8CGP1|H2B1K_MOUSE Histone H2B type 1-K OS=Mus musculus OX=10090 GN=H2bc12 PE=1 SV	14	5	5	5	2	4	2	4	2	4	40.3	40.3	40.3	14.888	134	134;126;126;126;126;126;126;126;126;138;126;126;126;127	130	2	4	2														2
Q9D2M8;A6X925;Q9D2M8-2	Q9D2M8;A6X925;Q9D2M8-2	6;4;4	2;1;1	2;1;1	Ubiquitin-conjugating enzyme E2 variant 2	Ube2v2	sp|Q9D2M8|UB2V2_MOUSE Ubiquitin-conjugating enzyme E2 variant 2 OS=Mus musculus OX=10090 GN=Ube2v2 PE=1 SV=4;tr|A6X925|A6X925_MOUSE Ubiquitin-conjugating enzyme E2 variant 2 OS=Mus musculus OX=10090 GN=Ube2v2 PE=1 SV=1;sp|Q9D2M8-2|UB2V2_MOUSE Isoform 2 of	3	6	2	2	4	5	0	2	0	2	39.3	20.7	20.7	16.367	145	145;105;103	102	1	1		1
Q91VW3;I7HPY0	Q91VW3;I7HPY0	2;1	2;1	2;1	SH3 domain-binding glutamic acid-rich-like protein 3	Sh3bgrl3	sp|Q91VW3|SH3L3_MOUSE SH3 domain-binding glutamic acid-rich-like protein 3 OS=Mus musculus OX=10090 GN=Sh3bgrl3 PE=1 SV=1;tr|I7HPY0|I7HPY0_MOUSE SH3 domain-binding glutamic acid-rich-like protein 3 OS=Mus musculus OX=10090 GN=Sh3bgrl3 PE=1 SV=1	2	2	2	2	1	2	1	2	1	2	22.6	22.6	22.6	10.477	93	93;37	141	2	1														1	1
Q9JIZ9;Q5F284	Q9JIZ9;Q5F284	4;3	4;3	4;3	Phospholipid scramblase 3	Plscr3	sp|Q9JIZ9|PLS3_MOUSE Phospholipid scramblase 3 OS=Mus musculus OX=10090 GN=Plscr3 PE=1 SV=1;tr|Q5F284|Q5F284_MOUSE Phospholipid scramblase (Fragment) OS=Mus musculus OX=10090 GN=Plscr3 PE=1 SV=1	2	4	4	4	1	4	1	4	1	4	17.9	17.9	17.9	31.802	296	296;224	125					4															1
Q64522;G3UWL7;Q3UA95;A0A0N4SV66;Q8CGP4;C0HKE9;C0HKE8;C0HKE7;C0HKE6;C0HKE5;C0HKE4;C0HKE3;C0HKE2;C0HKE1;Q8CGP6;Q3THW5;P0C0S6;Q8R1M2;Q64523;Q8CGP7;Q8CGP5;Q8BFU2;Q6GSS7;P27661	Q64522;G3UWL7;Q3UA95;A0A0N4SV66;Q8CGP4;C0HKE9;C0HKE8;C0HKE7;C0HKE6;C0HKE5;C0HKE4;C0HKE3;C0HKE2;C0HKE1;Q8CGP6;Q3THW5;P0C0S6;Q8R1M2;Q64523;Q8CGP7;Q8CGP5;Q8BFU2;Q6GSS7;P27661	2;1;1;1;1;1;1;1;1;1;1;1;1;1;1;1;1;1;1;1;1;1;1;1	2;1;1;1;1;1;1;1;1;1;1;1;1;1;1;1;1;1;1;1;1;1;1;1	2;1;1;1;1;1;1;1;1;1;1;1;1;1;1;1;1;1;1;1;1;1;1;1	Histone H2A type 2-B;Histone H2A;Histone H2A type 1-H;Histone H2A.V;Histone H2A.Z;Histone H2A.J;Histone H2A type 2-C;Histone H2A type 1-K;Histone H2A type 1-F;Histone H2A type 3;Histone H2A type 2-A;Histone H2AX	Hist2h2ab;H2afz;Hist1h2aa;Hist1h2ah;H2afv;H2afj;Hist2h2ac;Hist1h2ak;Hist1h2af;Hist3h2a;Hist2h2aa1;H2afx	sp|Q64522|H2A2B_MOUSE Histone H2A type 2-B OS=Mus musculus OX=10090 GN=H2ac21 PE=1 SV=3;tr|G3UWL7|G3UWL7_MOUSE Histone H2A OS=Mus musculus OX=10090 GN=H2az1 PE=1 SV=1;tr|Q3UA95|Q3UA95_MOUSE Histone H2A OS=Mus musculus OX=10090 GN=H2az1 PE=2 SV=1;tr|A0A0N4S	24	2	2	2	2	1	2	1	2	1	12.3	12.3	12.3	14.013	130	130;87;105;126;129;130;130;130;130;130;130;130;130;130;128;128;128;129;129;130;130;130;130;143	156	1	1	1														1
Q792Z1	Q792Z1	2	2	2	tr|Q792Z1|Q792Z1_MOUSE Trypsin 10	Try10	tr|Q792Z1|Q792Z1_MOUSE Trypsin 10 OS=Mus musculus OX=10090 GN=Try10 PE=1 SV=1	1	2	2	2	1	2	1	2	1	2	8.1	8.1	8.1	26.221	246	246	145	2	2	2	1	1							1		1	2	2	2	2	1
Q3UDR8;D3YXM6	Q3UDR8;D3YXM6	2;1	2;1	2;1	Protein YIPF3;Protein YIPF3, N-terminally processed	Yipf3	sp|Q3UDR8|YIPF3_MOUSE Protein YIPF3 OS=Mus musculus OX=10090 GN=Yipf3 PE=1 SV=1;tr|D3YXM6|D3YXM6_MOUSE Protein YIPF3 (Fragment) OS=Mus musculus OX=10090 GN=Yipf3 PE=3 SV=8	2	2	2	2	2	2	2	2	2	2	6.6	6.6	6.6	37.998	347	347;203	155					3															3
Q8VDZ4-2;Q8VDZ4	Q8VDZ4-2;Q8VDZ4	3;3	3;3	3;3	Palmitoyltransferase ZDHHC5	Zdhhc5	sp|Q8VDZ4-2|ZDHC5_MOUSE Isoform 2 of Palmitoyltransferase ZDHHC5 OS=Mus musculus OX=10090 GN=Zdhhc5;sp|Q8VDZ4|ZDHC5_MOUSE Palmitoyltransferase ZDHHC5 OS=Mus musculus OX=10090 GN=Zdhhc5 PE=1 SV=1	2	3	3	3	1	2	1	2	1	2	5.7	5.7	5.7	71.268	651	651;715	135									1	2															1
A2CG35;P35283	A2CG35;P35283	2;2	2;2	2;2	Ras-related protein Rab-12	Rab12	tr|A2CG35|A2CG35_MOUSE Ras-related protein Rab-12 OS=Mus musculus OX=10090 GN=Rab12 PE=1 SV=1;sp|P35283|RAB12_MOUSE Ras-related protein Rab-12 OS=Mus musculus OX=10090 GN=Rab12 PE=1 SV=3	2	2	2	2	2	1	2	1	2	1	10.7	10.7	10.7	32.238	291	291;243	155				1	1	1													2	1
G5E895;S4R2G9;D3Z494;P45377	G5E895;S4R2G9;D3Z494	3;2;2;1	3;2;2;1	3;2;2;1	tr|G5E895|G5E895_MOUSE Aldo-keto reductase family 1, member B10 (aldose reductase)	Akr1b10	tr|G5E895|G5E895_MOUSE Aldo-keto reductase family 1, member B10 (aldose reductase) OS=Mus musculus OX=10090 GN=Akr1b10 PE=1 SV=1;tr|S4R2G9|S4R2G9_MOUSE Aldo-keto reductase family 1, member B10 (aldose reductase) OS=Mus musculus OX=10090 GN=Akr1b10 PE=1 SV=	4	3	3	3	3	2	3	2	3	2	11.7	11.7	11.7	35.848	316	316;145;288;316	162					2	1														3	1
J3QQ30;J3QPW1;P53810;F8WGG5	J3QQ30;J3QPW1;P53810	5;5;5;2	4;4;4;1	4;4;4;1	Phosphatidylinositol transfer protein alpha isoform	Pitpna	tr|J3QQ30|J3QQ30_MOUSE Phosphatidylinositol transfer protein alpha isoform OS=Mus musculus OX=10090 GN=Pitpna PE=1 SV=1;tr|J3QPW1|J3QPW1_MOUSE Phosphatidylinositol transfer protein alpha isoform OS=Mus musculus OX=10090 GN=Pitpna PE=1 SV=1;sp|P53810|PIPNA_	4	5	4	4	3	4	2	3	2	3	15.5	12.2	12.2	31.837	271	271;272;271;99	134					4	1														2
Q78T54-2;Q78T54	Q78T54-2;Q78T54	2;2	2;2	2;2	Vacuolar ATPase assembly integral membrane protein Vma21	Vma21	sp|Q78T54-2|VMA21_MOUSE Isoform 2 of Vacuolar ATPase assembly integral membrane protein Vma21 OS=Mus musculus OX=10090 GN=Vma21;sp|Q78T54|VMA21_MOUSE Vacuolar ATPase assembly integral membrane protein Vma21 OS=Mus musculus OX=10090 GN=Vma21 PE=1 SV=1	2	2	2	2	1	2	1	2	1	2	18.1	18.1	18.1	9.3329	83	83;101	145	2	2														1	1	1
E9Q9M0;Q6A078-2;Q6A078	E9Q9M0;Q6A078-2;Q6A078	2;2;2	2;2;2	2;2;2	Centrosomal protein of 290 kDa	Cep290	tr|E9Q9M0|E9Q9M0_MOUSE Centrosomal protein of 290 kDa OS=Mus musculus OX=10090 GN=Cep290 PE=1 SV=1;sp|Q6A078-2|CE290_MOUSE Isoform 2 of Centrosomal protein of 290 kDa OS=Mus musculus OX=10090 GN=Cep290;sp|Q6A078|CE290_MOUSE Centrosomal protein of 290 kDa O	3	2	2	2	1	2	1	2	1	2	1	1	1	289.97	2479	2479;808;2472	136		2	1	1													1	1
P63028;D3YU75	P63028;D3YU75	3;2	3;2	3;2	Translationally-controlled tumor protein	Tpt1	sp|P63028|TCTP_MOUSE Translationally-controlled tumor protein OS=Mus musculus OX=10090 GN=Tpt1 PE=1 SV=1;tr|D3YU75|D3YU75_MOUSE Translationally-controlled tumor protein OS=Mus musculus OX=10090 GN=Tpt1 PE=1 SV=1	2	3	3	3	2	2	2	2	2	2	15.7	15.7	15.7	19.462	172	172;138	141			3	1	1													2	1
P13609	P13609	2	2	2	Serglycin	Srgn	sp|P13609|SRGN_MOUSE Serglycin OS=Mus musculus OX=10090 GN=Srgn PE=1 SV=1	1	2	2	2	1	2	1	2	1	2	19.7	19.7	19.7	16.711	152	152	131									1	1	1	1	1	2	2
P10639	P10639	2	2	2	Thioredoxin	Txn	sp|P10639|THIO_MOUSE Thioredoxin OS=Mus musculus OX=10090 GN=Txn PE=1 SV=3	1	2	2	2	1	2	1	2	1	2	10.5	10.5	10.5	11.675	105	105	127		3															1
P61750;F6UFB9;E9Q798	P61750;F6UFB9;E9Q798	3;2;2	2;2;2	2;2;2	ADP-ribosylation factor 4	Arf4	sp|P61750|ARF4_MOUSE ADP-ribosylation factor 4 OS=Mus musculus OX=10090 GN=Arf4 PE=1 SV=2;tr|F6UFB9|F6UFB9_MOUSE ADP-ribosylation factor 4 (Fragment) OS=Mus musculus OX=10090 GN=Arf4 PE=1 SV=1;tr|E9Q798|E9Q798_MOUSE ADP-ribosylation factor 4 OS=Mus musculu	3	3	2	2	3	2	2	1	2	1	15.6	9.4	9.4	20.396	180	180;60;153	153		1	1															2
Q9R1P3	Q9R1P3	3	3	3	Proteasome subunit beta type-2	Psmb2	sp|Q9R1P3|PSB2_MOUSE Proteasome subunit beta type-2 OS=Mus musculus OX=10090 GN=Psmb2 PE=1 SV=1	1	3	3	3	2	3	2	3	2	3	14.9	14.9	14.9	22.906	201	201	138			2					1	1									2
A0A0R4J1N8;Q8CEE7;D3YVJ8	A0A0R4J1N8;Q8CEE7	4;4;1	4;4;1	4;4;1	Retinol dehydrogenase 13	Rdh13	tr|A0A0R4J1N8|A0A0R4J1N8_MOUSE Retinol dehydrogenase 13 OS=Mus musculus OX=10090 GN=Rdh13 PE=1 SV=1;sp|Q8CEE7|RDH13_MOUSE Retinol dehydrogenase 13 OS=Mus musculus OX=10090 GN=Rdh13 PE=1 SV=1	3	4	4	4	2	3	2	3	2	3	17.1	17.1	17.1	32.367	299	299;334;115	145					3															2
Q9CQA1	Q9CQA1	2	2	2	Trafficking protein particle complex subunit 5	Trappc5	sp|Q9CQA1|TPPC5_MOUSE Trafficking protein particle complex subunit 5 OS=Mus musculus OX=10090 GN=Trappc5 PE=1 SV=1	1	2	2	2	2	2	2	2	2	2	11.2	11.2	11.2	20.795	188	188	153			2															2
P34884	P34884	2	2	2	Macrophage migration inhibitory factor	Mif	sp|P34884|MIF_MOUSE Macrophage migration inhibitory factor OS=Mus musculus OX=10090 GN=Mif PE=1 SV=2	1	2	2	2	1	2	1	2	1	2	17.4	17.4	17.4	12.504	115	115	147	4	2														3	2
Q80YD1;M0QWM4	Q80YD1	5;1	5;1	5;1	ATP-dependent RNA helicase SUPV3L1, mitochondrial	Supv3l1	sp|Q80YD1|SUV3_MOUSE ATP-dependent RNA helicase SUPV3L1, mitochondrial OS=Mus musculus OX=10090 GN=Supv3l1 PE=1 SV=1	2	5	5	5	3	4	3	4	3	4	8.5	8.5	8.5	87.004	779	779;256	146					2					3															3
A0A0G2JEK2;P63254	A0A0G2JEK2;P63254	3;3	3;3	3;3	Cysteine-rich protein 1	Crip1	tr|A0A0G2JEK2|A0A0G2JEK2_MOUSE Cysteine-rich protein 1 OS=Mus musculus OX=10090 GN=Crip1 PE=1 SV=1;sp|P63254|CRIP1_MOUSE Cysteine-rich protein 1 OS=Mus musculus OX=10090 GN=Crip1 PE=1 SV=2	2	3	3	3	1	3	1	3	1	3	25.8	25.8	25.8	13.582	128	128;77	126	3															1
Q61411;Q61411-2;C0H5X4;B2KGV5;E9Q8V2;E9PVD5;A0A0G2JGM2;A0A0N4SVY1	Q61411;Q61411-2	7;6;3;2;2;2;2;2	3;3;0;0;0;0;0;0	3;3;0;0;0;0;0;0	GTPase HRas;GTPase HRas, N-terminally processed	Hras	sp|Q61411|RASH_MOUSE GTPase HRas OS=Mus musculus OX=10090 GN=Hras PE=1 SV=2;sp|Q61411-2|RASH_MOUSE Isoform 2 of GTPase HRas OS=Mus musculus OX=10090 GN=Hras	8	7	3	3	5	6	2	2	2	2	37	14.8	14.8	21.298	189	189;188;119;34;40;46;74;75	153		1	2	1													1	2	1
A0A1B0GRZ8;Q8BGF6	A0A1B0GRZ8;Q8BGF6	5;5	5;5	5;5	ELMO domain-containing protein 2	Elmod2	tr|A0A1B0GRZ8|A0A1B0GRZ8_MOUSE ELMO domain-containing protein 2 (Fragment) OS=Mus musculus OX=10090 GN=Elmod2 PE=1 SV=1;sp|Q8BGF6|ELMD2_MOUSE ELMO domain-containing protein 2 OS=Mus musculus OX=10090 GN=Elmod2 PE=1 SV=1	2	5	5	5	3	4	3	4	3	4	22.2	22.2	22.2	22.345	189	189;293	143					4	1														3
Q9ET26;S4R1Z0	Q9ET26	3;1	3;1	3;1	E3 ubiquitin-protein ligase RNF114	Rnf114	sp|Q9ET26|RN114_MOUSE E3 ubiquitin-protein ligase RNF114 OS=Mus musculus OX=10090 GN=Rnf114 PE=1 SV=2	2	3	3	3	1	3	1	3	1	3	14.8	14.8	14.8	25.745	229	229;57	125				1	3															1
Q6ZWX6	Q6ZWX6	5	5	5	Eukaryotic translation initiation factor 2 subunit 1	Eif2s1	sp|Q6ZWX6|IF2A_MOUSE Eukaryotic translation initiation factor 2 subunit 1 OS=Mus musculus OX=10090 GN=Eif2s1 PE=1 SV=3	1	5	5	5	3	4	3	4	3	4	23.5	23.5	23.5	36.108	315	315	151				1	1	4													1	1	3
A0A0A0MQ80;Q3UMC0;A0A0G2JFY0;D3Z0U5;D6RGM7;D3Z4J2;Q9D3R6-3;Q9D3R6	A0A0A0MQ80;Q3UMC0;A0A0G2JFY0	3;3;2;1;1;1;1;1	3;3;2;1;1;1;1;1	3;3;2;1;1;1;1;1	Spermatogenesis-associated protein 5	Spata5	tr|A0A0A0MQ80|A0A0A0MQ80_MOUSE Vesicle-fusing ATPase OS=Mus musculus OX=10090 GN=Spata5 PE=1 SV=1;sp|Q3UMC0|AFG2H_MOUSE ATPase family protein 2 homolog OS=Mus musculus OX=10090 GN=Spata5 PE=1 SV=2;tr|A0A0G2JFY0|A0A0G2JFY0_MOUSE ATPase family protein 2 homo	8	3	3	3	2	2	2	2	2	2	3.9	3.9	3.9	97.156	892	892;893;842;277;372;495;409;539	134										1	2	1	1	1	1
Q3USZ8	Q3USZ8	5	5	5	Deleted in autism protein 1 homolog	Dipk2a	sp|Q3USZ8|DIK2A_MOUSE Divergent protein kinase domain 2A OS=Mus musculus OX=10090 GN=Dipk2a PE=1 SV=2	1	5	5	5	4	5	4	5	4	5	16.5	16.5	16.5	49.462	430	430	129				1	2	4	4	1	1	1	1	1	1	1	1						2	3
F7AME8;Q6ZWX0	F7AME8;Q6ZWX0	2;2	2;2	2;2	Protein Asterix	Wdr83os	tr|F7AME8|F7AME8_MOUSE Protein Asterix OS=Mus musculus OX=10090 GN=Wdr83os PE=3 SV=2;sp|Q6ZWX0|ASTER_MOUSE PAT complex subunit Asterix OS=Mus musculus OX=10090 GN=Wdr83os PE=3 SV=1	2	2	2	2	2	2	2	2	2	2	18	18	18	10.119	89	89;106	144	2	2														1	2
P04370;A0A498WGS3;P04370-14;P04370-8;P04370-13;P04370-6;P04370-7;P04370-5;P04370-11;P04370-9;P04370-10;P04370-4;P04370-3;P04370-2	P04370;A0A498WGS3;P04370-14;P04370-8;P04370-13;P04370-6;P04370-7;P04370-5;P04370-11;P04370-9;P04370-10;P04370-4	3;2;2;2;2;2;2;2;2;2;2;2;1;1	3;2;2;2;2;2;2;2;2;2;2;2;1;1	3;2;2;2;2;2;2;2;2;2;2;2;1;1	Myelin basic protein	Mbp	sp|P04370|MBP_MOUSE Myelin basic protein OS=Mus musculus OX=10090 GN=Mbp PE=1 SV=2;tr|A0A498WGS3|A0A498WGS3_MOUSE Myelin basic protein OS=Mus musculus OX=10090 GN=Mbp PE=1 SV=1;sp|P04370-14|MBP_MOUSE Isoform 13 of Myelin basic protein OS=Mus musculus OX=10	14	3	3	3	1	3	1	3	1	3	14.4	14.4	14.4	27.167	250	250;150;117;128;143;154;158;169;176;184;191;195;69;195	113		2	3	1	2	3															1
J3QMN4;A0A0U1RPV8;A0A0U1RQA4;J3QMQ8;A0A0M3HEQ0;Q9JLT4-2;Q9JLT4-4;Q9JLT4;A0A0U1RPC6;A0A0M3HEP9;D3Z0K8;Q9JLT4-3;A0A0U1RPY5;Q9D8I4;A0A0U1RPS1	J3QMN4;A0A0U1RPV8;A0A0U1RQA4;J3QMQ8;A0A0M3HEQ0;Q9JLT4-2;Q9JLT4-4;Q9JLT4;A0A0U1RPC6;A0A0M3HEP9;D3Z0K8;Q9JLT4-3	7;7;7;7;7;7;7;7;6;6;6;6;2;2;2	7;7;7;7;7;7;7;7;6;6;6;6;2;2;2	6;6;6;6;6;6;6;6;5;5;5;5;2;1;1	Thioredoxin reductase 2, mitochondrial	Txnrd2	tr|J3QMN4|J3QMN4_MOUSE Thioredoxin-disulfide reductase OS=Mus musculus OX=10090 GN=Txnrd2 PE=1 SV=1;tr|A0A0U1RPV8|A0A0U1RPV8_MOUSE Thioredoxin-disulfide reductase OS=Mus musculus OX=10090 GN=Txnrd2 PE=1 SV=1;tr|A0A0U1RQA4|A0A0U1RQA4_MOUSE Thioredoxin-disul	15	7	7	6	4	4	4	4	3	3	23.8	23.8	20.8	53.051	491	491;496;505;522;527;491;493;524;165;359;466;356;96;101;123	158								4															4
Q9CY73;Q9CY73-2	Q9CY73	4;1	4;1	4;1	39S ribosomal protein L44, mitochondrial	Mrpl44	sp|Q9CY73|RM44_MOUSE 39S ribosomal protein L44, mitochondrial OS=Mus musculus OX=10090 GN=Mrpl44 PE=1 SV=3	2	4	4	4	2	3	2	3	2	3	11.7	11.7	11.7	37.527	333	333;220	155					3															2	1
P49070	P49070	3	3	3	Calcium signal-modulating cyclophilin ligand	Camlg	sp|P49070|CAMLG_MOUSE Calcium signal-modulating cyclophilin ligand OS=Mus musculus OX=10090 GN=Camlg PE=1 SV=2	1	3	3	3	2	2	2	2	2	2	20.1	20.1	20.1	32.542	294	294	145					2	1														2
Q9JKV5	Q9JKV5	2	2	2	Secretory carrier-associated membrane protein 4	Scamp4	sp|Q9JKV5|SCAM4_MOUSE Secretory carrier-associated membrane protein 4 OS=Mus musculus OX=10090 GN=Scamp4 PE=1 SV=1	1	2	2	2	1	2	1	2	1	2	7	7	7	25.342	230	230	153			2															1	1
A0A0R4J1R4;A2AEY4-2;A2AEY4	A0A0R4J1R4;A2AEY4-2;A2AEY4	2;2;2	2;2;2	2;2;2	MAP7 domain-containing protein 3	Map7d3	tr|A0A0R4J1R4|A0A0R4J1R4_MOUSE MAP7 domain-containing protein 3 (Fragment) OS=Mus musculus OX=10090 GN=Map7d3 PE=4 SV=1;sp|A2AEY4-2|MA7D3_MOUSE Isoform 2 of MAP7 domain-containing protein 3 OS=Mus musculus OX=10090 GN=Map7d3;sp|A2AEY4|MA7D3_MOUSE MAP7 doma	3	2	2	2	1	1	1	1	1	1	4.5	4.5	4.5	54.314	489	489;846;876	130											1	1	1	1	1
P62492;E9Q6B3;E9PZB2	P62492	26;5;3	3;3;2	3;3;2	Ras-related protein Rab-11A	Rab11a	sp|P62492|RB11A_MOUSE Ras-related protein Rab-11A OS=Mus musculus OX=10090 GN=Rab11a PE=1 SV=3	3	26	3	3	20	23	1	2	1	2	77.3	16.2	16.2	24.393	216	216;86;80	143			2	1														1	1
Q02105	Q02105	2	2	2	Complement C1q subcomponent subunit C	C1qc	sp|Q02105|C1QC_MOUSE Complement C1q subcomponent subunit C OS=Mus musculus OX=10090 GN=C1qc PE=1 SV=2	1	2	2	2	2	2	2	2	2	2	7.7	7.7	7.7	25.991	246	246	171				2	1														2	3		1
P25444;D3YVC1;D3YWJ3	P25444;D3YVC1;D3YWJ3	3;2;2	3;2;2	3;2;2	40S ribosomal protein S2	Rps2	sp|P25444|RS2_MOUSE 40S ribosomal protein S2 OS=Mus musculus OX=10090 GN=Rps2 PE=1 SV=3;tr|D3YVC1|D3YVC1_MOUSE 40S ribosomal protein S2 (Fragment) OS=Mus musculus OX=10090 GN=Rps2 PE=1 SV=1;tr|D3YWJ3|D3YWJ3_MOUSE 40S ribosomal protein S2 OS=Mus musculus OX	3	3	3	3	2	2	2	2	2	2	11.3	11.3	11.3	31.231	293	293;269;302	145					2	1														2
G8JL73;Q3V209-2;Q3V209	G8JL73;Q3V209-2;Q3V209	2;2;2	2;2;2	2;2;2	Transmembrane and ubiquitin-like domain-containing protein 2	Tmub2	tr|G8JL73|G8JL73_MOUSE Transmembrane and ubiquitin-like domain-containing protein 2 (Fragment) OS=Mus musculus OX=10090 GN=Tmub2 PE=1 SV=1;sp|Q3V209-2|TMUB2_MOUSE Isoform 2 of Transmembrane and ubiquitin-like domain-containing protein 2 OS=Mus musculus OX=	3	2	2	2	0	2	0	2	0	2	10.6	10.6	10.6	38.129	358	358;299;319	105					3
Q8BX20;Q3UTA4;Q3UT53;Q3TQZ4;J3QQ02;J3QPI8;J3QP87;J3QNT6;J3QMW5;A0A1Y7VNG9;A0A1Y7VLT7;A0A494BB95;Q8BMJ3;Q60872;A0A1Y7VK80;A0A1Y7VJE9	Q8BX20;Q3UTA4;Q3UT53;Q3TQZ4;J3QQ02;J3QPI8;J3QP87;J3QNT6;J3QMW5;A0A1Y7VNG9;A0A1Y7VLT7;A0A494BB95;Q8BMJ3;Q60872;A0A1Y7VK80;A0A1Y7VJE9	2;2;2;2;2;2;2;2;2;2;2;2;2;2;1;1	2;2;2;2;2;2;2;2;2;2;2;2;2;2;1;1	2;2;2;2;2;2;2;2;2;2;2;2;2;2;1;1	Eukaryotic translation initiation factor 1A, X-chromosomal;Eukaryotic translation initiation factor 1A	Gm5662;Gm8300;Gm4027;Gm2016;Gm2056;Gm6803;Gm2035;Gm5039;Gm2075;Eif1ax;Eif1a	tr|Q8BX20|Q8BX20_MOUSE Eukaryotic translation initiation factor 4C OS=Mus musculus OX=10090 GN=Eif1ad7 PE=2 SV=1;tr|Q3UTA4|Q3UTA4_MOUSE Eukaryotic translation initiation factor 4C OS=Mus musculus OX=10090 GN=Eif1ad10 PE=2 SV=1;tr|Q3UT53|Q3UT53_MOUSE Eukary	16	2	2	2	1	2	1	2	1	2	9	9	9	16.556	144	144;144;144;144;144;144;144;144;144;144;144;254;144;144;144;144	142		3															1	1
D3Z6J3;Q3UJ81-3;Q3UJ81-2;Q3UJ81	D3Z6J3;Q3UJ81-3;Q3UJ81-2;Q3UJ81	2;2;2;2	2;2;2;2	2;2;2;2	Nuclear envelope phosphatase-regulatory subunit 1	Cnep1r1	tr|D3Z6J3|D3Z6J3_MOUSE Nuclear envelope phosphatase-regulatory subunit 1 OS=Mus musculus OX=10090 GN=Cnep1r1 PE=1 SV=1;sp|Q3UJ81-3|NEPR1_MOUSE Isoform 3 of Nuclear envelope phosphatase-regulatory subunit 1 OS=Mus musculus OX=10090 GN=Cnep1r1;sp|Q3UJ81-2|NE	4	2	2	2	1	2	1	2	1	2	14.2	14.2	14.2	12.895	113	113;47;106;125	127		3															1
Q9CPR5;A0A0A6YVP4;Q9CPR5-2;F8WHN1	Q9CPR5;A0A0A6YVP4;Q9CPR5-2	4;3;3;1	4;3;3;1	4;3;3;1	39S ribosomal protein L15, mitochondrial	Mrpl15	sp|Q9CPR5|RM15_MOUSE 39S ribosomal protein L15, mitochondrial OS=Mus musculus OX=10090 GN=Mrpl15 PE=1 SV=1;tr|A0A0A6YVP4|A0A0A6YVP4_MOUSE 39S ribosomal protein L15, mitochondrial OS=Mus musculus OX=10090 GN=Mrpl15 PE=1 SV=1;sp|Q9CPR5-2|RM15_MOUSE Isoform 2	4	4	4	4	2	3	2	3	2	3	15.6	15.6	15.6	33.541	295	295;168;204;52	145					3															2
Q9JHI5	Q9JHI5	4	4	4	Isovaleryl-CoA dehydrogenase, mitochondrial	Ivd	sp|Q9JHI5|IVD_MOUSE Isovaleryl-CoA dehydrogenase, mitochondrial OS=Mus musculus OX=10090 GN=Ivd PE=1 SV=1	1	4	4	4	0	4	0	4	0	4	13.4	13.4	13.4	46.325	424	424	106						4
P62073	P62073	2	2	2	Mitochondrial import inner membrane translocase subunit Tim10	Timm10	sp|P62073|TIM10_MOUSE Mitochondrial import inner membrane translocase subunit Tim10 OS=Mus musculus OX=10090 GN=Timm10 PE=1 SV=1	1	2	2	2	2	2	2	2	2	2	31.1	31.1	31.1	10.333	90	90	134	3	1														2
B1AUE5	B1AUE5	2	2	2	Peroxisome biogenesis factor 10	Pex10	sp|B1AUE5|PEX10_MOUSE Peroxisome biogenesis factor 10 OS=Mus musculus OX=10090 GN=Pex10 PE=2 SV=1	1	2	2	2	2	2	2	2	2	2	7.7	7.7	7.7	37.157	324	324	155					2															2
Q76LS9-2;Q76LS9;Q76LS9-3	Q76LS9-2;Q76LS9;Q76LS9-3	3;3;2	3;3;2	3;3;2	Protein FAM63A	Fam63a	sp|Q76LS9-2|MINY1_MOUSE Isoform 2 of Ubiquitin carboxyl-terminal hydrolase MINDY-1 OS=Mus musculus OX=10090 GN=Mindy1;sp|Q76LS9|MINY1_MOUSE Ubiquitin carboxyl-terminal hydrolase MINDY-1 OS=Mus musculus OX=10090 GN=Mindy1 PE=1 SV=1;sp|Q76LS9-3|MINY1_MOUSE I	3	3	3	3	2	2	2	2	2	2	8.7	8.7	8.7	50.208	459	459;468;299	157							1	1	2							1						1	1	1
P68033;P68134;P63268;P62737;D3YZY0;A0A494B9T3;D3Z2K3;A0A1D5RM20;A0A0U1RQ96	P68033;P68134;P63268;P62737;D3YZY0;A0A494B9T3;D3Z2K3;A0A1D5RM20	32;31;30;30;20;19;17;16;8	8;7;7;7;6;6;5;5;3	8;7;7;7;6;6;5;5;3	Actin, alpha cardiac muscle 1;Actin, alpha skeletal muscle;Actin, gamma-enteric smooth muscle;Actin, aortic smooth muscle	Actc1;Acta1;Actg2;Acta2	sp|P68033|ACTC_MOUSE Actin, alpha cardiac muscle 1 OS=Mus musculus OX=10090 GN=Actc1 PE=1 SV=1;sp|P68134|ACTS_MOUSE Actin, alpha skeletal muscle OS=Mus musculus OX=10090 GN=Acta1 PE=1 SV=1;sp|P63268|ACTH_MOUSE Actin, gamma-enteric smooth muscle OS=Mus musc	9	32	8	8	26	31	5	7	5	7	59.4	30	30	42.019	377	377;377;376;377;221;214;195;151;195	153				4	2	23	7	4	3	6	5	5	3	2	1			1	3	2	16	5	2	3	5
Q8C0L0;A2ARI0	Q8C0L0;A2ARI0	3;2	3;2	3;2	Thioredoxin-related transmembrane protein 4	Tmx4	sp|Q8C0L0|TMX4_MOUSE Thioredoxin-related transmembrane protein 4 OS=Mus musculus OX=10090 GN=Tmx4 PE=1 SV=2;tr|A2ARI0|A2ARI0_MOUSE Thioredoxin-related transmembrane protein 4 OS=Mus musculus OX=10090 GN=Tmx4 PE=1 SV=1	2	3	3	3	1	3	1	3	1	3	14.9	14.9	14.9	37.131	335	335;183	140						1	3														1	1
E9Q559	E9Q559	79	2	2	Calcium-transporting ATPase	Atp2a3	tr|E9Q559|E9Q559_MOUSE Calcium-transporting ATPase OS=Mus musculus OX=10090 GN=Atp2a3 PE=1 SV=1	1	79	2	2	67	77	1	2	1	2	62.5	1.2	1.2	112.5	1026	1026	136											3
A0A0U1RPM3;Q9Z0S9	A0A0U1RPM3;Q9Z0S9	3;3	3;3	3;3	Prenylated Rab acceptor protein 1	Rabac1	tr|A0A0U1RPM3|A0A0U1RPM3_MOUSE PRA1 family protein OS=Mus musculus OX=10090 GN=Rabac1 PE=1 SV=1;sp|Q9Z0S9|PRAF1_MOUSE Prenylated Rab acceptor protein 1 OS=Mus musculus OX=10090 GN=Rabac1 PE=1 SV=1	2	3	3	3	2	3	2	3	2	3	11.9	11.9	11.9	24.971	226	226;185	143			3															2
A0A494BA97;Q62422;A0A494B943	A0A494BA97;Q62422;A0A494B943	3;3;2	3;3;2	2;2;1	Osteoclast-stimulating factor 1	Ostf1	tr|A0A494BA97|A0A494BA97_MOUSE Osteoclast-stimulating factor 1 OS=Mus musculus OX=10090 GN=Ostf1 PE=1 SV=1;sp|Q62422|OSTF1_MOUSE Osteoclast-stimulating factor 1 OS=Mus musculus OX=10090 GN=Ostf1 PE=1 SV=2;tr|A0A494B943|A0A494B943_MOUSE Osteoclast-stimulati	3	3	3	2	1	2	1	2	1	2	22.6	22.6	16	23.394	212	212;215;38	137				2															1
Q9CXW3;A0A0A6YY29	Q9CXW3;A0A0A6YY29	3;2	3;2	3;2	Calcyclin-binding protein	Cacybp	sp|Q9CXW3|CYBP_MOUSE Calcyclin-binding protein OS=Mus musculus OX=10090 GN=Cacybp PE=1 SV=1;tr|A0A0A6YY29|A0A0A6YY29_MOUSE Calcyclin-binding protein (Fragment) OS=Mus musculus OX=10090 GN=Cacybp PE=1 SV=1	2	3	3	3	1	2	1	2	1	2	14.8	14.8	14.8	26.51	229	229;135	137				2															1
A2ADB1;A2ADB0;Q62504-3;Q62504-2;Q62504	A2ADB1;A2ADB0;Q62504-3;Q62504-2;Q62504	3;3;3;3;3	3;3;3;3;3	3;3;3;3;3	Msx2-interacting protein	Spen	tr|A2ADB1|A2ADB1_MOUSE Msx2-interacting protein OS=Mus musculus OX=10090 GN=Spen PE=1 SV=1;tr|A2ADB0|A2ADB0_MOUSE Msx2-interacting protein OS=Mus musculus OX=10090 GN=Spen PE=1 SV=1;sp|Q62504-3|MINT_MOUSE Isoform 3 of Msx2-interacting protein OS=Mus muscul	5	3	3	3	2	1	2	1	2	1	1.2	1.2	1.2	395.98	3620	3620;3643;3553;3621;3644	144								1	1	1	1														1
Q99N84;Q99N84-2;G3UYQ9;G3UYX8;G3UX79	Q99N84;Q99N84-2	3;2;1;1;1	3;2;1;1;1	3;2;1;1;1	28S ribosomal protein S18b, mitochondrial	Mrps18b	sp|Q99N84|RT18B_MOUSE 28S ribosomal protein S18b, mitochondrial OS=Mus musculus OX=10090 GN=Mrps18b PE=1 SV=1;sp|Q99N84-2|RT18B_MOUSE Isoform 2 of 28S ribosomal protein S18b, mitochondrial OS=Mus musculus OX=10090 GN=Mrps18b	5	3	3	3	0	3	0	3	0	3	13.8	13.8	13.8	28.702	254	254;162;106;111;188	105					3
Q9D0Q7;F6QAU7	Q9D0Q7	3;1	3;1	3;1	39S ribosomal protein L45, mitochondrial	Mrpl45	sp|Q9D0Q7|RM45_MOUSE 39S ribosomal protein L45, mitochondrial OS=Mus musculus OX=10090 GN=Mrpl45 PE=1 SV=1	2	3	3	3	0	3	0	3	0	3	11.4	11.4	11.4	35.41	306	306;129	105					3
Q9CQF8	Q9CQF8	3	3	3	Ribosomal protein 63, mitochondrial	Mrpl57	sp|Q9CQF8|RT63_MOUSE Ribosomal protein 63, mitochondrial OS=Mus musculus OX=10090 GN=Mrpl57 PE=1 SV=1	1	3	3	3	2	2	2	2	2	2	22.5	22.5	22.5	11.952	102	102	144	2	2														1	2
Q9QUM9;E0CXB1;E0CYT2	Q9QUM9;E0CXB1	4;3;1	4;3;1	4;3;1	Proteasome subunit alpha type-6	Psma6	sp|Q9QUM9|PSA6_MOUSE Proteasome subunit alpha type-6 OS=Mus musculus OX=10090 GN=Psma6 PE=1 SV=1;tr|E0CXB1|E0CXB1_MOUSE Proteasome subunit alpha type-6 OS=Mus musculus OX=10090 GN=Psma6 PE=1 SV=1	3	4	4	4	3	2	3	2	3	2	19.5	19.5	19.5	27.372	246	246;227;53	154				2	1														3
Q9QZD9;A2AE03	Q9QZD9	3;1	3;1	3;1	Eukaryotic translation initiation factor 3 subunit I	Eif3i	sp|Q9QZD9|EIF3I_MOUSE Eukaryotic translation initiation factor 3 subunit I OS=Mus musculus OX=10090 GN=Eif3i PE=1 SV=1	2	3	3	3	1	2	1	2	1	2	11.1	11.1	11.1	36.46	325	325;165	139					2	2														1	1
A0A0R4J0B3;Q6PB82;O70405	A0A0R4J0B3;Q6PB82;O70405	2;2;2	2;2;2	2;2;2	Serine/threonine-protein kinase ULK1	Ulk1	tr|A0A0R4J0B3|A0A0R4J0B3_MOUSE Serine/threonine-protein kinase OS=Mus musculus OX=10090 GN=Ulk1 PE=1 SV=1;tr|Q6PB82|Q6PB82_MOUSE Serine/threonine-protein kinase OS=Mus musculus OX=10090 GN=Ulk1 PE=1 SV=1;sp|O70405|ULK1_MOUSE Serine/threonine-protein kinase	3	2	2	2	2	1	2	1	2	1	1.5	1.5	1.5	112.45	1051	1051;1057;1051	168							1	1														1	1
F8WGM5;A0A140LJ60	F8WGM5	55;9	2;2	2;2	tr|F8WGM5|F8WGM5_MOUSE Syntaxin-binding protein 2	Stxbp2	tr|F8WGM5|F8WGM5_MOUSE Syntaxin-binding protein 2 (Fragment) OS=Mus musculus OX=10090 GN=Stxbp2 PE=1 SV=1	2	55	2	2	45	51	1	2	1	2	74.4	3.9	3.9	66.313	594	594;125	142									2															1
Q9Z1J3;F7CZD1;F6TXD3;V9GXS4;A6QRH3	Q9Z1J3	8;2;2;1;1	8;2;2;1;1	8;2;2;1;1	Cysteine desulfurase, mitochondrial	Nfs1	sp|Q9Z1J3|NFS1_MOUSE Cysteine desulfurase, mitochondrial OS=Mus musculus OX=10090 GN=Nfs1 PE=1 SV=3	5	8	8	8	4	6	4	6	4	6	24	24	24	50.569	459	459;164;174;141;148	147							6															4
Q8R0J2;Q9R0Q9;E9PVP3;Q5F2B1;F6XX36	Q8R0J2;Q9R0Q9;E9PVP3;Q5F2B1;F6XX36	2;2;1;1;1	2;2;1;1;1	2;2;1;1;1	Mannose-P-dolichol utilization defect 1 protein	Mpdu1	tr|Q8R0J2|Q8R0J2_MOUSE Mannose-P-dolichol utilization defect 1 protein OS=Mus musculus OX=10090 GN=Mpdu1 PE=1 SV=1;sp|Q9R0Q9|MPU1_MOUSE Mannose-P-dolichol utilization defect 1 protein OS=Mus musculus OX=10090 GN=Mpdu1 PE=1 SV=1;tr|E9PVP3|E9PVP3_MOUSE Manno	5	2	2	2	2	1	2	1	2	1	8.1	8.1	8.1	26.438	247	247;247;120;148;197	171			1															1			1
Q9QXV9	Q9QXV9	3	3	3	Protein sprouty homolog 1	Spry1	sp|Q9QXV9|SPY1_MOUSE Protein sprouty homolog 1 OS=Mus musculus OX=10090 GN=Spry1 PE=1 SV=1	1	3	3	3	2	2	2	2	2	2	14.7	14.7	14.7	34.004	313	313	148				1	3														1	2
Q8VCF1;Q8VCF1-3;Q8VCF1-2	Q8VCF1;Q8VCF1-3;Q8VCF1-2	3;3;2	3;3;2	3;3;2	Soluble calcium-activated nucleotidase 1	Cant1	sp|Q8VCF1|CANT1_MOUSE Soluble calcium-activated nucleotidase 1 OS=Mus musculus OX=10090 GN=Cant1 PE=2 SV=1;sp|Q8VCF1-3|CANT1_MOUSE Isoform 3 of Soluble calcium-activated nucleotidase 1 OS=Mus musculus OX=10090 GN=Cant1;sp|Q8VCF1-2|CANT1_MOUSE Isoform 2 of	3	3	3	3	1	3	1	3	1	3	9.9	9.9	9.9	45.652	403	403;440;214	132						3	3														1	1
Q3U8Y1;Q9DCA2	Q3U8Y1;Q9DCA2	2;2	2;2	2;2	28S ribosomal protein S11, mitochondrial	Mrps11	tr|Q3U8Y1|Q3U8Y1_MOUSE 28S ribosomal protein S11, mitochondrial OS=Mus musculus OX=10090 GN=Mrps11 PE=1 SV=1;sp|Q9DCA2|RT11_MOUSE 28S ribosomal protein S11, mitochondrial OS=Mus musculus OX=10090 GN=Mrps11 PE=1 SV=2	2	2	2	2	1	2	1	2	1	2	13.6	13.6	13.6	20.251	191	191;191	135		2															1
Q8R0J7	Q8R0J7	3	3	3	Vacuolar protein sorting-associated protein 37B	Vps37b	sp|Q8R0J7|VP37B_MOUSE Vacuolar protein sorting-associated protein 37B OS=Mus musculus OX=10090 GN=Vps37b PE=1 SV=1	1	3	3	3	1	3	1	3	1	3	14	14	14	31.055	285	285	130					3															1
G3UWV3;Q6XLQ8;O35887;G3UXA3;G3UY49;G3V004;G3UWR0	G3UWV3;Q6XLQ8;O35887;G3UXA3;G3UY49;G3V004;G3UWR0	2;2;2;1;1;1;1	2;2;2;1;1;1;1	2;2;2;1;1;1;1	Calumenin	Calu	tr|G3UWV3|G3UWV3_MOUSE Calumenin OS=Mus musculus OX=10090 GN=Calu PE=1 SV=1;tr|Q6XLQ8|Q6XLQ8_MOUSE Calumenin OS=Mus musculus OX=10090 GN=Calu PE=1 SV=1;sp|O35887|CALU_MOUSE Calumenin OS=Mus musculus OX=10090 GN=Calu PE=1 SV=1;tr|G3UXA3|G3UXA3_MOUSE Calumen	7	2	2	2	1	2	1	2	1	2	16.9	16.9	16.9	17.71	154	154;315;315;74;141;163;227	140						2	2														1	1
O35963	O35963	2	2	2	Ras-related protein Rab-33B	Rab33b	sp|O35963|RB33B_MOUSE Ras-related protein Rab-33B OS=Mus musculus OX=10090 GN=Rab33b PE=1 SV=1	1	2	2	2	1	2	1	2	1	2	9.6	9.6	9.6	25.766	229	229	137				2															1
Q9D1M4	Q9D1M4	3	3	3	Eukaryotic translation elongation factor 1 epsilon-1	Eef1e1	sp|Q9D1M4|MCA3_MOUSE Eukaryotic translation elongation factor 1 epsilon-1 OS=Mus musculus OX=10090 GN=Eef1e1 PE=1 SV=1	1	3	3	3	1	3	1	3	1	3	13.2	13.2	13.2	19.859	174	174	128			3															1
P62627;A2AVR9	P62627;A2AVR9	2;1	2;1	2;1	Dynein light chain roadblock-type 1	Dynlrb1	sp|P62627|DLRB1_MOUSE Dynein light chain roadblock-type 1 OS=Mus musculus OX=10090 GN=Dynlrb1 PE=1 SV=3;tr|A2AVR9|A2AVR9_MOUSE Dynein light chain roadblock OS=Mus musculus OX=10090 GN=Dynlrb1 PE=1 SV=1	2	2	2	2	0	2	0	2	0	2	21.9	21.9	21.9	10.99	96	96;104	101	2
A0A0H2UH27;A0A0G2JEP0;Q61584-2;Q61584-5;Q61584-6;Q61584-4;Q61584-7;Q61584-3;Q61584	A0A0H2UH27;A0A0G2JEP0;Q61584-2;Q61584-5;Q61584-6;Q61584-4;Q61584-7;Q61584-3;Q61584	4;4;4;4;4;4;4;4;4	4;4;4;4;4;4;4;4;4	4;4;4;4;4;4;4;4;4	Fragile X mental retardation syndrome-related protein 1	Fxr1	tr|A0A0H2UH27|A0A0H2UH27_MOUSE Fragile X mental retardation syndrome-related protein 1 OS=Mus musculus OX=10090 GN=Fxr1 PE=1 SV=1;tr|A0A0G2JEP0|A0A0G2JEP0_MOUSE Fragile X mental retardation syndrome-related protein 1 OS=Mus musculus OX=10090 GN=Fxr1 PE=1 S	9	4	4	4	3	1	3	1	3	1	11.7	11.7	11.7	51.014	454	454;568;539;621;648;650;651;677;677	184									1															3
Q02257	Q02257	8	8	8	Junction plakoglobin	Jup	sp|Q02257|PLAK_MOUSE Junction plakoglobin OS=Mus musculus OX=10090 GN=Jup PE=1 SV=3	1	8	8	8	2	7	2	7	2	7	13.4	13.4	13.4	81.8	745	745	130		3	1			1	1	1	1	2	3	6										1	1	1	1
F6SPK0;Q9JJZ4;B1AWT7	F6SPK0;Q9JJZ4	3;3;1	3;3;1	3;3;1	Ubiquitin-conjugating enzyme E2 J1	Ube2j1	tr|F6SPK0|F6SPK0_MOUSE Ubiquitin-conjugating enzyme E2 J1 (Fragment) OS=Mus musculus OX=10090 GN=Ube2j1 PE=1 SV=1;sp|Q9JJZ4|UB2J1_MOUSE Ubiquitin-conjugating enzyme E2 J1 OS=Mus musculus OX=10090 GN=Ube2j1 PE=1 SV=2	3	3	3	3	2	2	2	2	2	2	17.9	17.9	17.9	28.808	262	262;318;157	146					1	2															2
P63005;P63005-2;Q5SW16	P63005;P63005-2	7;6;2	7;6;2	7;6;2	Platelet-activating factor acetylhydrolase IB subunit alpha	Pafah1b1	sp|P63005|LIS1_MOUSE Platelet-activating factor acetylhydrolase IB subunit beta OS=Mus musculus OX=10090 GN=Pafah1b1 PE=1 SV=2;sp|P63005-2|LIS1_MOUSE Isoform 2 of Platelet-activating factor acetylhydrolase IB subunit beta OS=Mus musculus OX=10090 GN=Pafah1	3	7	7	7	3	5	3	5	3	5	20	20	20	46.67	410	410;391;97	144							5															3
A0A1W2P7R5;A0A1W2P7P6;Q91W52;Q91W52-2;A0A1W2P7Q0	A0A1W2P7R5;A0A1W2P7P6;Q91W52;Q91W52-2;A0A1W2P7Q0	2;2;2;2;1	2;2;2;2;1	2;2;2;2;1	Transmembrane protein 19	Tmem19	tr|A0A1W2P7R5|A0A1W2P7R5_MOUSE Transmembrane protein 19 OS=Mus musculus OX=10090 GN=Tmem19 PE=1 SV=1;tr|A0A1W2P7P6|A0A1W2P7P6_MOUSE Transmembrane protein 19 OS=Mus musculus OX=10090 GN=Tmem19 PE=1 SV=1;sp|Q91W52|TMM19_MOUSE Transmembrane protein 19 OS=Mus	5	2	2	2	2	2	2	2	2	2	10.6	10.6	10.6	25.162	236	236;302;336;351;159	145				1	2	2	2	1											1	1		1	1
D3Z1F3;Q8BGG6;D3Z5Y3	D3Z1F3;Q8BGG6;D3Z5Y3	3;3;2	3;3;2	3;3;2	Motile sperm domain-containing protein 3	Mospd3	tr|D3Z1F3|D3Z1F3_MOUSE Motile sperm domain-containing protein 3 (Fragment) OS=Mus musculus OX=10090 GN=Mospd3 PE=1 SV=8;sp|Q8BGG6|MSPD3_MOUSE Motile sperm domain-containing protein 3 OS=Mus musculus OX=10090 GN=Mospd3 PE=2 SV=1;tr|D3Z5Y3|D3Z5Y3_MOUSE Motil	3	3	3	3	2	2	2	2	2	2	38.9	38.9	38.9	19.045	175	175;235;74	144				3															2
D3YTT4;A0A0R4J0P1;Q9D7B6;A0A1L1SUG2	D3YTT4;A0A0R4J0P1;Q9D7B6	3;3;3;1	3;3;3;1	3;3;3;1	Isobutyryl-CoA dehydrogenase, mitochondrial	Acad8	tr|D3YTT4|D3YTT4_MOUSE Isobutyryl-CoA dehydrogenase, mitochondrial OS=Mus musculus OX=10090 GN=Acad8 PE=1 SV=1;tr|A0A0R4J0P1|A0A0R4J0P1_MOUSE Isobutyryl-CoA dehydrogenase, mitochondrial OS=Mus musculus OX=10090 GN=Acad8 PE=1 SV=1;sp|Q9D7B6|ACAD8_MOUSE Isob	4	3	3	3	2	3	2	3	2	3	8.5	8.5	8.5	45.075	413	413;413;413;66	139						4															2
Q9DCI9	Q9DCI9	3	3	3	39S ribosomal protein L32, mitochondrial	Mrpl32	sp|Q9DCI9|RM32_MOUSE 39S ribosomal protein L32, mitochondrial OS=Mus musculus OX=10090 GN=Mrpl32 PE=1 SV=1	1	3	3	3	2	2	2	2	2	2	19.3	19.3	19.3	21.733	187	187	152		2															2
D3Z456;Q99N95;A0A1L1SU47;F6W7C7	D3Z456;Q99N95;A0A1L1SU47;F6W7C7	2;2;1;1	2;2;1;1	2;2;1;1	39S ribosomal protein L3, mitochondrial	Mrpl3	tr|D3Z456|D3Z456_MOUSE 39S ribosomal protein L3, mitochondrial OS=Mus musculus OX=10090 GN=Mrpl3 PE=1 SV=1;sp|Q99N95|RM03_MOUSE 39S ribosomal protein L3, mitochondrial OS=Mus musculus OX=10090 GN=Mrpl3 PE=1 SV=1;tr|A0A1L1SU47|A0A1L1SU47_MOUSE 39S ribosomal	4	2	2	2	1	2	1	2	1	2	9.5	9.5	9.5	33.994	304	304;348;137;156	138					2															1
Q9CZ83;Q9CZ83-2	Q9CZ83;Q9CZ83-2	3;3	3;3	3;3	39S ribosomal protein L55, mitochondrial	Mrpl55	sp|Q9CZ83|RM55_MOUSE 39S ribosomal protein L55, mitochondrial OS=Mus musculus OX=10090 GN=Mrpl55 PE=1 SV=1;sp|Q9CZ83-2|RM55_MOUSE Isoform 2 of 39S ribosomal protein L55, mitochondrial OS=Mus musculus OX=10090 GN=Mrpl55	2	3	3	3	2	2	2	2	2	2	17.3	17.3	17.3	15.121	127	127;134	152		2															2
O70622-2;O70622	O70622-2;O70622	2;2	2;2	2;2	Reticulon-2	Rtn2	sp|O70622-2|RTN2_MOUSE Isoform 2 of Reticulon-2 OS=Mus musculus OX=10090 GN=Rtn2;sp|O70622|RTN2_MOUSE Reticulon-2 OS=Mus musculus OX=10090 GN=Rtn2 PE=1 SV=1	2	2	2	2	1	2	1	2	1	2	9.3	9.3	9.3	22.239	204	204;471	136			2															1
Q8R0T6;A0A1D5RLS0	Q8R0T6;A0A1D5RLS0	5;4	5;4	5;4	Probable G-protein coupled receptor 97	Gpr97	sp|Q8R0T6|AGRG3_MOUSE Adhesion G protein-coupled receptor G3 OS=Mus musculus OX=10090 GN=Adgrg3 PE=2 SV=3;tr|A0A1D5RLS0|A0A1D5RLS0_MOUSE Adhesion G protein-coupled receptor G3 (Fragment) OS=Mus musculus OX=10090 GN=Adgrg3 PE=1 SV=1	2	5	5	5	3	3	3	3	3	3	10.1	10.1	10.1	60.072	542	542;213	150				1	1		2	1											1	1		2
Q08857;A0A0G2JFB7	Q08857	3;1	3;1	3;1	Platelet glycoprotein 4	Cd36	sp|Q08857|CD36_MOUSE Platelet glycoprotein 4 OS=Mus musculus OX=10090 GN=Cd36 PE=1 SV=2	2	3	3	3	0	3	0	3	0	3	9.3	9.3	9.3	52.697	472	472;142	110										3
Q91X21;Q91X21-2	Q91X21;Q91X21-2	2;2	2;2	2;2	Uncharacterized protein KIAA2013	Kiaa2013	sp|Q91X21|K2013_MOUSE Uncharacterized protein KIAA2013 OS=Mus musculus OX=10090 GN=Kiaa2013 PE=1 SV=1;sp|Q91X21-2|K2013_MOUSE Isoform 2 of Uncharacterized protein KIAA2013 OS=Mus musculus OX=10090 GN=Kiaa2013	2	2	2	2	1	2	1	2	1	2	4.1	4.1	4.1	69.424	634	634;635	149									2	1														1	1
G3UW70;Q9D1L9	G3UW70;Q9D1L9	2;2	2;2	2;2	Ragulator complex protein LAMTOR5	Lamtor5	tr|G3UW70|G3UW70_MOUSE Late endosomal/lysosomal adaptor and MAPK and MTOR activator 5 OS=Mus musculus OX=10090 GN=Lamtor5 PE=1 SV=1;sp|Q9D1L9|LTOR5_MOUSE Ragulator complex protein LAMTOR5 OS=Mus musculus OX=10090 GN=Lamtor5 PE=1 SV=1	2	2	2	2	1	2	1	2	1	2	20.7	20.7	20.7	15.354	145	145;91	126	3															1
Q9CQT1;F8WI95;F6YY88	Q9CQT1;F8WI95	5;4;2	5;4;2	5;4;2	Methylthioribose-1-phosphate isomerase	Mri1	sp|Q9CQT1|MTNA_MOUSE Methylthioribose-1-phosphate isomerase OS=Mus musculus OX=10090 GN=Mri1 PE=1 SV=1;tr|F8WI95|F8WI95_MOUSE Methylthioribose-1-phosphate isomerase (Fragment) OS=Mus musculus OX=10090 GN=Mri1 PE=1 SV=1	3	5	5	5	3	3	3	3	3	3	13.8	13.8	13.8	39.41	369	369;158;228	169						3															3	1	1
Q9Z1R4	Q9Z1R4	3	3	3	Uncharacterized protein C6orf47 homolog	D17h6s53e	sp|Q9Z1R4|CF047_MOUSE Uncharacterized protein C6orf47 homolog OS=Mus musculus OX=10090 GN=D17h6s53e PE=1 SV=1	1	3	3	3	2	2	2	2	2	2	9.2	9.2	9.2	32.014	293	293	155					2															2
P49813	P49813	7	7	7	Tropomodulin-1	Tmod1	sp|P49813|TMOD1_MOUSE Tropomodulin-1 OS=Mus musculus OX=10090 GN=Tmod1 PE=1 SV=2	1	7	7	7	2	7	2	7	2	7	34.8	34.8	34.8	40.466	359	359	129							7															2
P46737;A3KGA8;P46737-2	P46737;A3KGA8;P46737-2	2;1;1	2;1;1	2;1;1	Lys-63-specific deubiquitinase BRCC36	Brcc3	sp|P46737|BRCC3_MOUSE Lys-63-specific deubiquitinase BRCC36 OS=Mus musculus OX=10090 GN=Brcc3 PE=1 SV=1;tr|A3KGA8|A3KGA8_MOUSE Lys-63-specific deubiquitinase (Fragment) OS=Mus musculus OX=10090 GN=Brcc3 PE=1 SV=1;sp|P46737-2|BRCC3_MOUSE Isoform 2 of Lys-63	3	2	2	2	0	2	0	2	0	2	8.6	8.6	8.6	33.34	291	291;158;247	105					2
E9PZW0;E9Q557	E9PZW0;E9Q557	5;5	5;5	5;5	Desmoplakin	Dsp	tr|E9PZW0|E9PZW0_MOUSE Desmoplakin OS=Mus musculus OX=10090 GN=Dsp PE=1 SV=1;sp|E9Q557|DESP_MOUSE Desmoplakin OS=Mus musculus OX=10090 GN=Dsp PE=1 SV=1	2	5	5	5	0	5	0	5	0	5	2.5	2.5	2.5	261.42	2284	2284;2883	108		3									1	3
Q9WV69-2;Q9WV69;Q9WV69-4;Q9WV69-3;A0A2I3BS01	Q9WV69-2;Q9WV69;Q9WV69-4;Q9WV69-3	16;16;14;14;2	16;16;14;14;2	16;16;14;14;2	Dematin	Dmtn	sp|Q9WV69-2|DEMA_MOUSE Isoform 2 of Dematin OS=Mus musculus OX=10090 GN=Dmtn;sp|Q9WV69|DEMA_MOUSE Dematin OS=Mus musculus OX=10090 GN=Dmtn PE=1 SV=1;sp|Q9WV69-4|DEMA_MOUSE Isoform 4 of Dematin OS=Mus musculus OX=10090 GN=Dmtn;sp|Q9WV69-3|DEMA_MOUSE Isoform	5	16	16	16	8	16	8	16	8	16	47.5	47.5	47.5	43.041	383	383;405;358;380;21	139							18	1													1	8
Q8K274	Q8K274	2	2	2	Ketosamine-3-kinase	Fn3krp	sp|Q8K274|KT3K_MOUSE Ketosamine-3-kinase OS=Mus musculus OX=10090 GN=Fn3krp PE=1 SV=2	1	2	2	2	1	2	1	2	1	2	11.7	11.7	11.7	34.468	309	309	138					2															1
Q9JIG8;A0A140LJ36	Q9JIG8	4;1	4;1	4;1	PRA1 family protein 2	Praf2	sp|Q9JIG8|PRAF2_MOUSE PRA1 family protein 2 OS=Mus musculus OX=10090 GN=Praf2 PE=1 SV=1	2	4	4	4	4	3	4	3	4	3	27.5	27.5	27.5	19.478	178	178;292	155	1	3	3	1												1	3	5
D6RFN5;D3YW25;O70131	D6RFN5;D3YW25;O70131	2;2;2	2;2;2	2;2;2	Ninjurin-1	Ninj1	tr|D6RFN5|D6RFN5_MOUSE Ninjurin-1 OS=Mus musculus OX=10090 GN=Ninj1 PE=1 SV=1;tr|D3YW25|D3YW25_MOUSE Ninjurin-1 OS=Mus musculus OX=10090 GN=Ninj1 PE=1 SV=1;sp|O70131|NINJ1_MOUSE Ninjurin-1 OS=Mus musculus OX=10090 GN=Ninj1 PE=1 SV=1	3	2	2	2	2	2	2	2	2	2	11.8	11.8	11.8	11.846	110	110;210;152	153		3	3	1	1												3	3	1	1
P21126;F8WHM4	P21126	5;1	5;1	5;1	Ubiquitin-like protein 4A	Ubl4a	sp|P21126|UBL4A_MOUSE Ubiquitin-like protein 4A OS=Mus musculus OX=10090 GN=Ubl4a PE=1 SV=1	2	5	5	5	3	4	3	4	3	4	32.5	32.5	32.5	17.8	157	157;102	152		4	1														2	3
P20065-2	P20065-2	2	2	2	sp|P20065-2|TYB4_MOUSE Isoform Short of Thymosin beta-4	Tmsb4x	sp|P20065-2|TYB4_MOUSE Isoform Short of Thymosin beta-4 OS=Mus musculus OX=10090 GN=Tmsb4x	1	2	2	2	2	2	2	2	2	2	36.4	36.4	36.4	5.0526	44	44	158	3															4
A2AHX9;Q9QWX2;Q64373-2;Q64373-3;Q64373-4;Q64373;A2AHX7;A2AHX8	A2AHX9;Q9QWX2;Q64373-2;Q64373-3;Q64373-4;Q64373;A2AHX7;A2AHX8	4;4;4;4;4;4;3;3	4;4;4;4;4;4;3;3	4;4;4;4;4;4;3;3	Bcl-2-like protein 1	Bcl2l1	tr|A2AHX9|A2AHX9_MOUSE Apoptosis regulator Bcl-X (Fragment) OS=Mus musculus OX=10090 GN=Bcl2l1 PE=1 SV=1;tr|Q9QWX2|Q9QWX2_MOUSE Apoptosis regulator Bcl-X (Fragment) OS=Mus musculus OX=10090 GN=Bcl2l1 PE=1 SV=1;sp|Q64373-2|B2CL1_MOUSE Isoform Bcl-X(S) of Bc	8	4	4	4	3	3	3	3	3	3	34.4	34.4	34.4	17.127	154	154;188;170;209;214;233;78;96	141		1	1	3													1		2
P19467	P19467	7	7	7	Mucin-13	Muc13	sp|P19467|MUC13_MOUSE Mucin-13 OS=Mus musculus OX=10090 GN=Muc13 PE=2 SV=1	1	7	7	7	6	7	6	7	6	7	17.6	17.6	17.6	58.701	573	573	157					4							8					1	1		3
A8DUK4;E9Q223;P02088;CON__Q3SX09;CON__P02070	A8DUK4;E9Q223;P02088	15;10;9;2;1	15;10;9;2;1	10;7;4;0;0	Hemoglobin subunit beta-1	Hbbt1;Hbb-bs;Hbb-b1	tr|A8DUK4|A8DUK4_MOUSE Beta-globin OS=Mus musculus OX=10090 GN=Hbb-bs PE=1 SV=1;tr|E9Q223|E9Q223_MOUSE Hemoglobin, beta adult s chain (Fragment) OS=Mus musculus OX=10090 GN=Hbb-bs PE=1 SV=1;sp|P02088|HBB1_MOUSE Hemoglobin subunit beta-1 OS=Mus musculus OX=	5	15	15	10	14	15	14	15	9	10	95.2	95.2	65.3	15.748	147	147;103;147;201;145	148	12	34	11	9	7	6	6	6	7	6	7	7	8	7	9	5	27	7	8	5	3	4	5	4	5
Q9D8Y7	Q9D8Y7	3	3	3	Tumor necrosis factor alpha-induced protein 8-like protein 2	Tnfaip8l2	sp|Q9D8Y7|TP8L2_MOUSE Tumor necrosis factor alpha-induced protein 8-like protein 2 OS=Mus musculus OX=10090 GN=Tnfaip8l2 PE=1 SV=1	1	3	3	3	2	3	2	3	2	3	18.5	18.5	18.5	20.615	184	184	152		3															1	2
Q8R1B4	Q8R1B4	5	5	5	Eukaryotic translation initiation factor 3 subunit C	Eif3c	sp|Q8R1B4|EIF3C_MOUSE Eukaryotic translation initiation factor 3 subunit C OS=Mus musculus OX=10090 GN=Eif3c PE=1 SV=1	1	5	5	5	4	4	4	4	4	4	5.3	5.3	5.3	105.53	911	911	171										1	4						1	1						1	1
P04919;P04919-2	P04919;P04919-2	29;27	29;27	29;27	Band 3 anion transport protein	Slc4a1	sp|P04919|B3AT_MOUSE Band 3 anion transport protein OS=Mus musculus OX=10090 GN=Slc4a1 PE=1 SV=1;sp|P04919-2|B3AT_MOUSE Isoform 2 of Band 3 anion transport protein OS=Mus musculus OX=10090 GN=Slc4a1	2	29	29	29	27	28	27	28	27	28	34.8	34.8	34.8	103.13	929	929;850	153				1	3	8	11	10	14	36	51	29	26	17	12				1	2	4	6	4	8	37
P25911-2	P25911-2	49	3	3	Tyrosine-protein kinase Lyn	Lyn	sp|P25911-2|LYN_MOUSE Isoform 2 of Tyrosine-protein kinase Lyn OS=Mus musculus OX=10090 GN=Lyn	1	49	3	3	42	45	3	3	3	3	80.4	5.5	5.5	56.285	491	491	163								4														1	4
Q02053;P31254	Q02053	8;1	8;1	8;1	Ubiquitin-like modifier-activating enzyme 1	Uba1	sp|Q02053|UBA1_MOUSE Ubiquitin-like modifier-activating enzyme 1 OS=Mus musculus OX=10090 GN=Uba1 PE=1 SV=1	2	8	8	8	5	7	5	7	5	7	10.1	10.1	10.1	117.81	1058	1058;1058	144										1	9
F6SFF5;Q8K1Z0	F6SFF5;Q8K1Z0	4;4	4;4	4;4	Ubiquinone biosynthesis protein COQ9, mitochondrial	Coq9	tr|F6SFF5|F6SFF5_MOUSE Ubiquinone biosynthesis protein (Fragment) OS=Mus musculus OX=10090 GN=Coq9 PE=1 SV=2;sp|Q8K1Z0|COQ9_MOUSE Ubiquinone biosynthesis protein COQ9, mitochondrial OS=Mus musculus OX=10090 GN=Coq9 PE=1 SV=1	2	4	4	4	3	4	3	4	3	4	26.7	26.7	26.7	30.282	270	270;313	142					5															3
E9QNT8;G8JL84;Q0VGY9;Q02357;Q02357-3;Q02357-4;D3Z5M4;A0A0R4J1N7;Q02357-5;Q02357-6;D3YTV8;G5E8J2;B7ZW98;Q02357-2;F7D1P5;G3UY11;D6RJ51;S4R229;W4VSQ0;Q3UVY0;S4R1I1;Q8C8R3-8;Q8C8R3-7;Q8C8R3-6;S4R2D6	E9QNT8;G8JL84;Q0VGY9;Q02357;Q02357-3;Q02357-4;D3Z5M4;A0A0R4J1N7;Q02357-5;Q02357-6;D3YTV8;G5E8J2;B7ZW98;Q02357-2;F7D1P5;G3UY11	95;95;95;95;95;95;93;93;93;93;92;90;90;90;64;50;26;2;2;2;2;2;2;2;2	95;95;95;95;95;95;93;93;93;93;92;90;90;90;64;50;26;2;2;2;2;2;2;2;2	90;90;90;90;90;90;88;88;88;88;87;85;85;85;62;45;23;0;0;0;0;0;0;0;0	Ankyrin-1	Ank1	tr|E9QNT8|E9QNT8_MOUSE Ankyrin-1 OS=Mus musculus OX=10090 GN=Ank1 PE=1 SV=1;tr|G8JL84|G8JL84_MOUSE Ankyrin-1 OS=Mus musculus OX=10090 GN=Ank1 PE=1 SV=1;tr|Q0VGY9|Q0VGY9_MOUSE Ank1 protein OS=Mus musculus OX=10090 GN=Ank1 PE=1 SV=1;sp|Q02357|ANK1_MOUSE Anky	25	95	95	90	62	94	62	94	59	89	60.6	60.6	59	204.19	1862	1862;1863;1887;1862;1863;1887;1883;1907;1744;1907;1878;1848;1852;1848;1098;1057;572;250;291;297;418;418;454;481;489	149					2	3				6	18	39	130	60	55								1		1
Q91VB8;P01942;A7M7S6;P06467	Q91VB8;P01942	13;11;1;1	13;11;1;1	11;9;0;0	Hemoglobin subunit alpha	haemaglobin alpha 2;Hba	tr|Q91VB8|Q91VB8_MOUSE Alpha globin 1 OS=Mus musculus OX=10090 GN=Hba-a1 PE=1 SV=1;sp|P01942|HBA_MOUSE Hemoglobin subunit alpha OS=Mus musculus OX=10090 GN=Hba PE=1 SV=2	4	13	13	11	11	13	11	13	9	11	78.2	78.2	71.8	15.112	142	142;142;156;142	150	12	31	11	11	9	10	14	9	9	8	12	11	9	8	7	9	22	11	9	9	11	9	7	6	6
Q6P5B5;Q9WVR4	Q6P5B5;Q9WVR4	6;3	6;3	6;3	Fragile X mental retardation syndrome-related protein 2	Fxr2	tr|Q6P5B5|Q6P5B5_MOUSE Fragile X mental retardation syndrome-related protein 2 OS=Mus musculus OX=10090 GN=Fxr2 PE=1 SV=1;sp|Q9WVR4|FXR2_MOUSE Fragile X mental retardation syndrome-related protein 2 OS=Mus musculus OX=10090 GN=Fxr2 PE=1 SV=1	2	6	6	6	6	2	6	2	6	2	13.2	13.2	13.2	74.252	674	674;673	171										3	3														2
D3YZ54;Q9QXE0;E9PWM4;D6RDE9;E9Q0K0;A0A2I3BRS0;E9Q7H7;E9Q9L4	D3YZ54;Q9QXE0;E9PWM4	5;5;4;1;1;1;1;1	5;5;4;1;1;1;1;1	5;5;4;1;1;1;1;1	2-hydroxyacyl-CoA lyase 1	Hacl1	tr|D3YZ54|D3YZ54_MOUSE 2-hydroxyacyl-CoA lyase 1 OS=Mus musculus OX=10090 GN=Hacl1 PE=1 SV=2;sp|Q9QXE0|HACL1_MOUSE 2-hydroxyacyl-CoA lyase 1 OS=Mus musculus OX=10090 GN=Hacl1 PE=1 SV=2;tr|E9PWM4|E9PWM4_MOUSE 2-hydroxyacyl-CoA lyase 1 OS=Mus musculus OX=100	8	5	5	5	4	5	4	5	4	5	13.5	13.5	13.5	60.995	554	554;581;521;74;105;109;122;140	153									5															4
A0A1B0GSG5;Q91VI7;A0A1B0GRG4;A0A1B0GRY7	A0A1B0GSG5;Q91VI7;A0A1B0GRG4;A0A1B0GRY7	10;10;6;5	10;10;6;5	10;10;6;5	Ribonuclease inhibitor	Rnh1	tr|A0A1B0GSG5|A0A1B0GSG5_MOUSE Ribonuclease inhibitor OS=Mus musculus OX=10090 GN=Rnh1 PE=1 SV=1;sp|Q91VI7|RINI_MOUSE Ribonuclease inhibitor OS=Mus musculus OX=10090 GN=Rnh1 PE=1 SV=1;tr|A0A1B0GRG4|A0A1B0GRG4_MOUSE Ribonuclease inhibitor (Fragment) OS=Mus	4	10	10	10	5	9	5	9	5	9	29.3	29.3	29.3	53.926	492	492;456;199;120	143							9															5
Q8BGN5	Q8BGN5	2	2	2	NIPA-like protein 3	Nipal3	sp|Q8BGN5|NPAL3_MOUSE NIPA-like protein 3 OS=Mus musculus OX=10090 GN=Nipal3 PE=2 SV=1	1	2	2	2	2	2	2	2	2	2	4.1	4.1	4.1	44.807	410	410	163					2	1														2	2
Q9QXS1-3;E9Q3W4;Q9QXS1-15;Q9QXS1-10;Q9QXS1-9;Q9QXS1-12;Q9QXS1-11;Q9QXS1-13;Q9QXS1-5;Q9QXS1-16;Q9QXS1-4;Q9QXS1-14;Q9QXS1-6;Q9QXS1-7;Q9QXS1-8;Q9QXS1-2;Q9QXS1;A0A3B2W7J8;A0A0R4J218;E9PW24;A0A0R4J223;E9Q9J6;A0A0R4J221;A0A2I3BRT4;Q8R0W0	Q9QXS1-3;E9Q3W4;Q9QXS1-15;Q9QXS1-10;Q9QXS1-9;Q9QXS1-12;Q9QXS1-11;Q9QXS1-13;Q9QXS1-5;Q9QXS1-16;Q9QXS1-4;Q9QXS1-14;Q9QXS1-6;Q9QXS1-7;Q9QXS1-8;Q9QXS1-2;Q9QXS1	145;144;144;144;144;144;144;144;144;144;144;144;144;144;144;144;144;52;13;11;11;11;11;2;2	144;143;143;143;143;143;143;143;143;143;143;143;143;143;143;143;143;52;13;11;11;11;11;2;2	144;143;143;143;143;143;143;143;143;143;143;143;143;143;143;143;143;52;13;11;11;11;11;2;2	Plectin	Plec	sp|Q9QXS1-3|PLEC_MOUSE Isoform PLEC-1A of Plectin OS=Mus musculus OX=10090 GN=Plec;tr|E9Q3W4|E9Q3W4_MOUSE Plectin OS=Mus musculus OX=10090 GN=Plec PE=1 SV=1;sp|Q9QXS1-15|PLEC_MOUSE Isoform PLEC-1H of Plectin OS=Mus musculus OX=10090 GN=Plec;sp|Q9QXS1-10|PL	25	145	144	144	73	137	72	136	72	136	35.8	35.6	35.6	517.28	4543	4543;4386;4449;4511;4516;4521;4526;4534;4543;4544;4548;4550;4572;4577;4589;4686;4691;1646;964;499;661;676;702;3458;6548	159														20	138
K3W4R2;Q6URW6-2;Q6URW6;Q6URW6-3;A0A140LI60	K3W4R2;Q6URW6-2;Q6URW6;Q6URW6-3;A0A140LI60	14;14;14;14;7	2;2;2;2;2	2;2;2;2;2	Myosin-14	Myh14	tr|K3W4R2|K3W4R2_MOUSE Myosin-14 OS=Mus musculus OX=10090 GN=Myh14 PE=1 SV=1;sp|Q6URW6-2|MYH14_MOUSE Isoform 2 of Myosin-14 OS=Mus musculus OX=10090 GN=Myh14;sp|Q6URW6|MYH14_MOUSE Myosin-14 OS=Mus musculus OX=10090 GN=Myh14 PE=1 SV=1;sp|Q6URW6-3|MYH14_MOUS	5	14	2	2	13	14	2	2	2	2	5.8	0.8	0.8	228.56	2000	2000;1992;2000;2033;1245	162									1	2	2	2	10	4	2	2	2						1		1
O88952;Q8JZS0	O88952	5;1	5;1	5;1	Protein lin-7 homolog C	Lin7c	sp|O88952|LIN7C_MOUSE Protein lin-7 homolog C OS=Mus musculus OX=10090 GN=Lin7c PE=1 SV=2	2	5	5	5	4	5	4	5	4	5	27.9	27.9	27.9	21.834	197	197;233	153			5															4	1
B0QZN5;P63044;A0A0N4SUV3;D3YTU0;Q62442-2;Q62442	B0QZN5;P63044	10;10;4;4;4;4	4;4;0;0;0;0	4;4;0;0;0;0	Vesicle-associated membrane protein 2	Vamp2	tr|B0QZN5|B0QZN5_MOUSE Synaptobrevin-2 OS=Mus musculus OX=10090 GN=Vamp2 PE=1 SV=1;sp|P63044|VAMP2_MOUSE Vesicle-associated membrane protein 2 OS=Mus musculus OX=10090 GN=Vamp2 PE=1 SV=2	6	10	4	4	8	10	2	4	2	4	50.3	28.2	28.2	17.862	163	163;116;116;171;117;118	131		5															2
P08032	P08032	182	181	181	Spectrin alpha chain, erythrocytic 1	Spta1	sp|P08032|SPTA1_MOUSE Spectrin alpha chain, erythrocytic 1 OS=Mus musculus OX=10090 GN=Spta1 PE=1 SV=3	1	182	181	181	116	179	115	178	115	178	74.7	74.7	74.7	279.86	2415	2415	148											5	35	184	227	154
Q99KJ8	Q99KJ8	18	18	18	Dynactin subunit 2	Dctn2	sp|Q99KJ8|DCTN2_MOUSE Dynactin subunit 2 OS=Mus musculus OX=10090 GN=Dctn2 PE=1 SV=3	1	18	18	18	14	16	14	16	14	16	50.2	50.2	50.2	44.116	402	402	150							20															15
P97450;E9QAD6	P97450;E9QAD6	4;2	4;2	4;2	ATP synthase-coupling factor 6, mitochondrial	Atp5j	sp|P97450|ATP5J_MOUSE ATP synthase-coupling factor 6, mitochondrial OS=Mus musculus OX=10090 GN=Atp5pf PE=1 SV=1;tr|E9QAD6|E9QAD6_MOUSE ATP synthase peripheral stalk subunit F6 (Fragment) OS=Mus musculus OX=10090 GN=Atp5j PE=1 SV=8	2	4	4	4	4	3	4	3	4	3	31.5	31.5	31.5	12.496	108	108;91	151	3	1														4
P49222;Q3UV95	P49222;Q3UV95	31;26	31;26	30;25	Erythrocyte membrane protein band 4.2	Epb42;Epb4.2	sp|P49222|EPB42_MOUSE Protein 4.2 OS=Mus musculus OX=10090 GN=Epb42 PE=1 SV=3;tr|Q3UV95|Q3UV95_MOUSE Protein 4.2 OS=Mus musculus OX=10090 GN=Epb42 PE=1 SV=1	2	31	31	30	14	31	14	31	14	30	42.4	42.4	41.4	76.755	691	691;673	141					1				26	39	3	1											1	15	15
Q8K3J1;A0A494BAW8	Q8K3J1;A0A494BAW8	15;8	15;8	15;8	NADH dehydrogenase [ubiquinone] iron-sulfur protein 8, mitochondrial	Ndufs8	sp|Q8K3J1|NDUS8_MOUSE NADH dehydrogenase [ubiquinone] iron-sulfur protein 8, mitochondrial OS=Mus musculus OX=10090 GN=Ndufs8 PE=1 SV=1;tr|A0A494BAW8|A0A494BAW8_MOUSE NADH dehydrogenase [ubiquinone] iron-sulfur protein 8, mitochondrial (Fragment) OS=Mus mu	2	15	15	15	13	12	13	12	13	12	49.1	49.1	49.1	24.038	212	212;67	161			13	9														14	15	1
O70378;M0QWY0;M0QWP2;M0QWS0;M0QWI7;M0QWE2;M0QWC9	O70378;M0QWY0;M0QWP2	8;5;4;2;2;2;2	8;5;4;2;2;2;2	8;5;4;2;2;2;2	ER membrane protein complex subunit 8	Emc8	sp|O70378|EMC8_MOUSE ER membrane protein complex subunit 8 OS=Mus musculus OX=10090 GN=Emc8 PE=1 SV=1;tr|M0QWY0|M0QWY0_MOUSE ER membrane protein complex subunit 8 (Fragment) OS=Mus musculus OX=10090 GN=Emc8 PE=1 SV=1;tr|M0QWP2|M0QWP2_MOUSE ER membrane prot	7	8	8	8	7	4	7	4	7	4	40.1	40.1	40.1	23.348	207	207;128;143;77;114;156;167	168			4	3														6	7
P17742;A0A1L1SST0;V9GXC1;V9GX31;A0A1L1SRX5	P17742;A0A1L1SST0	15;12;2;2;1	15;12;2;2;1	15;12;2;2;1	Peptidyl-prolyl cis-trans isomerase A;Peptidyl-prolyl cis-trans isomerase A, N-terminally processed	Ppia	sp|P17742|PPIA_MOUSE Peptidyl-prolyl cis-trans isomerase A OS=Mus musculus OX=10090 GN=Ppia PE=1 SV=2;tr|A0A1L1SST0|A0A1L1SST0_MOUSE Peptidyl-prolyl cis-trans isomerase OS=Mus musculus OX=10090 GN=Ppia PE=1 SV=1	5	15	15	15	14	15	14	15	14	15	85.4	85.4	85.4	17.971	164	164;156;77;77;40	153	13	38	34	9	6	5	3	3	2	2						12	37	41	8	6	4	2	2	2	1
Q9DB15	Q9DB15	6	6	6	39S ribosomal protein L12, mitochondrial	Mrpl12	sp|Q9DB15|RM12_MOUSE 39S ribosomal protein L12, mitochondrial OS=Mus musculus OX=10090 GN=Mrpl12 PE=1 SV=2	1	6	6	6	6	5	6	5	6	5	24.4	24.4	24.4	21.708	201	201	161			5															6	1
Q9D8B1;H7BX91;Q9D8B1-1	Q9D8B1	3;1;1	3;1;1	3;1;1	Androgen-induced gene 1 protein	Aig1	sp|Q9D8B1|AIG1_MOUSE Androgen-induced gene 1 protein OS=Mus musculus OX=10090 GN=Aig1 PE=2 SV=2	3	3	3	3	3	2	3	2	3	2	8.8	8.8	8.8	27.397	238	238;180;262	159		1	2	2	2	2	2										1	3	4	2	2	1
A0A075B6A3;A0A0A6YXW6;P01878	A0A075B6A3;A0A0A6YXW6;P01878	8;8;5	8;8;5	8;8;5	Ig alpha chain C region	Igha	tr|A0A075B6A3|A0A075B6A3_MOUSE Immunoglobulin heavy constant alpha (Fragment) OS=Mus musculus OX=10090 GN=Igha PE=1 SV=1;tr|A0A0A6YXW6|A0A0A6YXW6_MOUSE Immunoglobulin heavy constant alpha (Fragment) OS=Mus musculus OX=10090 GN=Igha PE=1 SV=1;sp|P01878|IGHA	3	8	8	8	4	7	4	7	4	7	35.5	35.5	35.5	36.718	344	344;389;344	141								9	3											1			4	1
B1AWE0;Q6PFA2;B1AWE1;B1AWD8;B1AWD9;O08585	B1AWE0;Q6PFA2;B1AWE1;B1AWD8;B1AWD9;O08585	12;12;11;11;11;11	12;12;11;11;11;11	12;12;11;11;11;11	Clathrin light chain A	Clta	tr|B1AWE0|B1AWE0_MOUSE Clathrin light chain OS=Mus musculus OX=10090 GN=Clta PE=1 SV=1;tr|Q6PFA2|Q6PFA2_MOUSE Clathrin light chain OS=Mus musculus OX=10090 GN=Clta PE=1 SV=1;tr|B1AWE1|B1AWE1_MOUSE Clathrin light chain OS=Mus musculus OX=10090 GN=Clta PE=1	6	12	12	12	10	12	10	12	10	12	34.7	34.7	34.7	23.478	216	216;218;230;236;248;235	152				1	15															14
P11352;A0A0A6YY34;A0A0A6YVV2	P11352;A0A0A6YY34;A0A0A6YVV2	10;8;8	10;8;8	10;8;8	Glutathione peroxidase 1;Glutathione peroxidase	Gpx1	sp|P11352|GPX1_MOUSE Glutathione peroxidase 1 OS=Mus musculus OX=10090 GN=Gpx1 PE=1 SV=2;tr|A0A0A6YY34|A0A0A6YY34_MOUSE Glutathione peroxidase OS=Mus musculus OX=10090 GN=Gpx1 PE=1 SV=1;tr|A0A0A6YVV2|A0A0A6YVV2_MOUSE Glutathione peroxidase OS=Mus musculus	3	10	10	10	9	6	9	6	9	6	60.7	60.7	60.7	22.329	201	201;144;145	167			8	4													1	9	10	1
P62746	P62746	11	9	9	Rho-related GTP-binding protein RhoB	Rhob	sp|P62746|RHOB_MOUSE Rho-related GTP-binding protein RhoB OS=Mus musculus OX=10090 GN=Rhob PE=1 SV=1	1	11	9	9	10	9	8	8	8	8	53.1	39.8	39.8	22.123	196	196	153		2	10	8													1	9	10
Q9CR61	Q9CR61	5	5	5	NADH dehydrogenase [ubiquinone] 1 beta subcomplex subunit 7	Ndufb7	sp|Q9CR61|NDUB7_MOUSE NADH dehydrogenase [ubiquinone] 1 beta subcomplex subunit 7 OS=Mus musculus OX=10090 GN=Ndufb7 PE=1 SV=3	1	5	5	5	5	4	5	4	5	4	50.4	50.4	50.4	16.331	137	137	164		7	1														7	6
F7CBP1;G3XA17;Q62448-2;Q62448;F7DAB1;F6TW20	F7CBP1;G3XA17;Q62448-2;Q62448;F7DAB1;F6TW20	3;3;3;3;2;2	3;3;3;3;2;2	3;3;3;3;2;2	Eukaryotic translation initiation factor 4 gamma 2	Eif4g2	tr|F7CBP1|F7CBP1_MOUSE Eukaryotic translation initiation factor 4 gamma 2 OS=Mus musculus OX=10090 GN=Eif4g2 PE=1 SV=1;tr|G3XA17|G3XA17_MOUSE Eukaryotic translation initiation factor 4 gamma 2 OS=Mus musculus OX=10090 GN=Eif4g2 PE=1 SV=1;sp|Q62448-2|IF4G2_	6	3	3	3	2	1	2	1	2	1	3.2	3.2	3.2	97.888	868	868;906;868;906;102;161	178											1
Q3UDK1-2;Q3UDK1;A0A0J9YUC2	Q3UDK1-2;Q3UDK1;A0A0J9YUC2	2;2;1	2;2;1	2;2;1	TRAF-type zinc finger domain-containing protein 1	Trafd1	sp|Q3UDK1-2|TRAD1_MOUSE Isoform 2 of TRAF-type zinc finger domain-containing protein 1 OS=Mus musculus OX=10090 GN=Trafd1;sp|Q3UDK1|TRAD1_MOUSE TRAF-type zinc finger domain-containing protein 1 OS=Mus musculus OX=10090 GN=Trafd1 PE=1 SV=1;tr|A0A0J9YUC2|A0A	3	2	2	2	1	1	1	1	1	1	5.4	5.4	5.4	63.865	576	576;580;87	159									1															1
A0A0G2JF17;Q3TCV3;Q3TCV3-2;A0A0G2JDY7;A0A0G2JGX8;Q3TCV3-3	A0A0G2JF17;Q3TCV3;Q3TCV3-2	6;6;4;1;1;1	6;6;4;1;1;1	6;6;4;1;1;1	Gamma-secretase-activating protein;Gamma-secretase-activating protein 16 kDa C-terminal form	Gsap	tr|A0A0G2JF17|A0A0G2JF17_MOUSE Gamma-secretase-activating protein (Fragment) OS=Mus musculus OX=10090 GN=Gsap PE=1 SV=4;sp|Q3TCV3|GSAP_MOUSE Gamma-secretase-activating protein OS=Mus musculus OX=10090 GN=Gsap PE=2 SV=1;sp|Q3TCV3-2|GSAP_MOUSE Isoform 2 of G	6	6	6	6	4	5	4	5	4	5	12	12	12	83.732	727	727;858;526;173;197;172	156											6														2
Q8BND5-3;Q8BND5-2;Q8BND5;Q8BND5-4	Q8BND5-3;Q8BND5-2;Q8BND5	4;4;4;1	4;4;4;1	4;4;4;1	Sulfhydryl oxidase 1	Qsox1	sp|Q8BND5-3|QSOX1_MOUSE Isoform 3 of Sulfhydryl oxidase 1 OS=Mus musculus OX=10090 GN=Qsox1;sp|Q8BND5-2|QSOX1_MOUSE Isoform 2 of Sulfhydryl oxidase 1 OS=Mus musculus OX=10090 GN=Qsox1;sp|Q8BND5|QSOX1_MOUSE Sulfhydryl oxidase 1 OS=Mus musculus OX=10090 GN=Q	4	4	4	4	2	3	2	3	2	3	8.5	8.5	8.5	63.336	568	568;661;748;154	147									3	2														2	1
Q61009;Q61009-2;F7C5U2	Q61009;Q61009-2	4;3;1	4;3;1	4;3;1	Scavenger receptor class B member 1	Scarb1	sp|Q61009|SCRB1_MOUSE Scavenger receptor class B member 1 OS=Mus musculus OX=10090 GN=Scarb1 PE=1 SV=1;sp|Q61009-2|SCRB1_MOUSE Isoform 2 of Scavenger receptor class B member 1 OS=Mus musculus OX=10090 GN=Scarb1	3	4	4	4	2	3	2	3	2	3	12	12	12	56.753	509	509;506;176	150										3															2
Q9QYB8;Q9QYB8-2;Q9QYB8-3	Q9QYB8;Q9QYB8-2	7;4;3	4;3;1	4;3;1	Beta-adducin	Add2	sp|Q9QYB8|ADDB_MOUSE Beta-adducin OS=Mus musculus OX=10090 GN=Add2 PE=1 SV=4;sp|Q9QYB8-2|ADDB_MOUSE Isoform 2 of Beta-adducin OS=Mus musculus OX=10090 GN=Add2	3	7	4	4	2	7	0	4	0	4	8.8	6.5	6.5	80.641	725	725;562;477	110									2	2	4
A0A0R4J260;B2RRE7	A0A0R4J260;B2RRE7	2;2	2;2	2;2	OTU domain-containing protein 4	Otud4	tr|A0A0R4J260|A0A0R4J260_MOUSE Ubiquitinyl hydrolase 1 OS=Mus musculus OX=10090 GN=Otud4 PE=1 SV=1;sp|B2RRE7|OTUD4_MOUSE OTU domain-containing protein 4 OS=Mus musculus OX=10090 GN=Otud4 PE=1 SV=1	2	2	2	2	2	1	2	1	2	1	2.4	2.4	2.4	122.93	1106	1106;1107	179												1
Q5SRF8;Q924S7;Q5SRF9;Q924S8-2;Q924S8	Q5SRF8;Q924S7	3;3;1;1;1	3;3;1;1;1	3;3;1;1;1	Sprouty-related, EVH1 domain-containing protein 2	Spred2	tr|Q5SRF8|Q5SRF8_MOUSE Sprouty-related, EVH1 domain-containing protein 2 OS=Mus musculus OX=10090 GN=Spred2 PE=1 SV=1;sp|Q924S7|SPRE2_MOUSE Sprouty-related, EVH1 domain-containing protein 2 OS=Mus musculus OX=10090 GN=Spred2 PE=1 SV=1	5	3	3	3	0	3	0	3	0	3	9.2	9.2	9.2	49.59	437	437;410;229;229;444	107							3
Q3USX5;Q8R4K2	Q3USX5;Q8R4K2	3;3	3;3	3;3	Interleukin-1 receptor-associated kinase 4	Irak4	tr|Q3USX5|Q3USX5_MOUSE Interleukin-1 receptor-associated kinase 4 OS=Mus musculus OX=10090 GN=Irak4 PE=1 SV=1;sp|Q8R4K2|IRAK4_MOUSE Interleukin-1 receptor-associated kinase 4 OS=Mus musculus OX=10090 GN=Irak4 PE=1 SV=1	2	3	3	3	2	2	2	2	2	2	11	11	11	50.157	453	453;459	158								2															2
Q5NCE8	Q5NCE8	3	3	3	Magnesium transporter MRS2 homolog, mitochondrial	Mrs2	sp|Q5NCE8|MRS2_MOUSE Magnesium transporter MRS2 homolog, mitochondrial OS=Mus musculus OX=10090 GN=Mrs2 PE=2 SV=2	1	3	3	3	2	1	2	1	2	1	8.3	8.3	8.3	49.299	434	434	173						1															2
Q9D898	Q9D898	4	4	4	Actin-related protein 2/3 complex subunit 5-like protein	Arpc5l	sp|Q9D898|ARP5L_MOUSE Actin-related protein 2/3 complex subunit 5-like protein OS=Mus musculus OX=10090 GN=Arpc5l PE=1 SV=1	1	4	4	4	2	3	2	3	2	3	30.1	30.1	30.1	16.98	153	153	154		2	1										1					2	1	1
Q8BRK8	Q8BRK8	2	2	2	5-AMP-activated protein kinase catalytic subunit alpha-2	Prkaa2	sp|Q8BRK8|AAPK2_MOUSE 5-AMP-activated protein kinase catalytic subunit alpha-2 OS=Mus musculus OX=10090 GN=Prkaa2 PE=1 SV=3	1	2	2	2	1	1	1	1	1	1	3.6	3.6	3.6	62.022	552	552	158									1														1
F6XCT0	F6XCT0	100	2	2	tr|F6XCT0|F6XCT0_MOUSE Microtubule-actin cross-linking factor 1	Macf1	tr|F6XCT0|F6XCT0_MOUSE Microtubule-actin cross-linking factor 1 (Fragment) OS=Mus musculus OX=10090 GN=Macf1 PE=1 SV=1	1	100	2	2	92	84	1	2	1	2	54.2	1.5	1.5	211.68	1837	1837	148															2
A0A0N4SV57;A0A0N4SW89;P97429;S4R1F2;D3Z0S1;F7ANV6	A0A0N4SV57;A0A0N4SW89;P97429;S4R1F2;D3Z0S1	5;5;5;4;4;2	5;5;5;4;4;2	5;5;5;4;4;2	Annexin A4;Annexin	Anxa4	tr|A0A0N4SV57|A0A0N4SV57_MOUSE Annexin (Fragment) OS=Mus musculus OX=10090 GN=Anxa4 PE=1 SV=1;tr|A0A0N4SW89|A0A0N4SW89_MOUSE Annexin (Fragment) OS=Mus musculus OX=10090 GN=Anxa4 PE=1 SV=3;sp|P97429|ANXA4_MOUSE Annexin A4 OS=Mus musculus OX=10090 GN=Anxa4 P	6	5	5	5	4	1	4	1	4	1	20.2	20.2	20.2	29.146	258	258;273;319;196;254;215	185					1															4
P49442;E0CYQ4;E0CX64;H3BK26	P49442;E0CYQ4;E0CX64;H3BK26	3;2;2;2	3;2;2;2	3;2;2;2	Inositol polyphosphate 1-phosphatase	Inpp1	sp|P49442|INPP_MOUSE Inositol polyphosphate 1-phosphatase OS=Mus musculus OX=10090 GN=Inpp1 PE=1 SV=2;tr|E0CYQ4|E0CYQ4_MOUSE Inositol polyphosphate 1-phosphatase (Fragment) OS=Mus musculus OX=10090 GN=Inpp1 PE=1 SV=1;tr|E0CX64|E0CX64_MOUSE Inositol polypho	4	3	3	3	1	3	1	3	1	3	11.9	11.9	11.9	43.346	396	396;80;90;110	135						3	2														1	1
Q8R5H1-5;Q8R5H1-2;Q8R5H1	Q8R5H1-5;Q8R5H1-2;Q8R5H1	2;2;2	2;2;2	2;2;2	Ubiquitin carboxyl-terminal hydrolase 15	Usp15	sp|Q8R5H1-5|UBP15_MOUSE Isoform 5 of Ubiquitin carboxyl-terminal hydrolase 15 OS=Mus musculus OX=10090 GN=Usp15;sp|Q8R5H1-2|UBP15_MOUSE Isoform 2 of Ubiquitin carboxyl-terminal hydrolase 15 OS=Mus musculus OX=10090 GN=Usp15;sp|Q8R5H1|UBP15_MOUSE Ubiquitin	3	2	2	2	2	1	2	1	2	1	2.7	2.7	2.7	109.22	952	952;953;981	178											1
Q9Z1P7;G3UXN4	Q9Z1P7;G3UXN4	2;1	2;1	2;1	KN motif and ankyrin repeat domain-containing protein 3	Kank3	sp|Q9Z1P7|KANK3_MOUSE KN motif and ankyrin repeat domain-containing protein 3 OS=Mus musculus OX=10090 GN=Kank3 PE=1 SV=1;tr|G3UXN4|G3UXN4_MOUSE KN motif and ankyrin repeat domain-containing protein 3 OS=Mus musculus OX=10090 GN=Kank3 PE=1 SV=1	2	2	2	2	1	1	1	1	1	1	3.3	3.3	3.3	84.185	791	791;603	177											1														1
F8VQG4;G3UWY8;Q31093	F8VQG4	4;1;1	4;1;1	4;1;1	tr|F8VQG4|F8VQG4_MOUSE Histocompatibility 2, T region locus 24	H2-T24	tr|F8VQG4|F8VQG4_MOUSE Histocompatibility 2, T region locus 24 OS=Mus musculus OX=10090 GN=H2-T24 PE=1 SV=1	3	4	4	4	2	3	2	3	2	3	12.9	12.9	12.9	41.947	363	363;128;336	170							2	1													1	2	2
Q8BKI2;A0A2I3BRG1;Q8BKI2-2	Q8BKI2;A0A2I3BRG1;Q8BKI2-2	2;1;1	2;1;1	2;1;1	Trinucleotide repeat-containing gene 6B protein	Tnrc6b	sp|Q8BKI2|TNR6B_MOUSE Trinucleotide repeat-containing gene 6B protein OS=Mus musculus OX=10090 GN=Tnrc6b PE=1 SV=2;tr|A0A2I3BRG1|A0A2I3BRG1_MOUSE Trinucleotide repeat-containing gene 6B protein (Fragment) OS=Mus musculus OX=10090 GN=Tnrc6b PE=1 SV=1;sp|Q8B	3	2	2	2	1	1	1	1	1	1	1.2	1.2	1.2	191.96	1810	1810;958;943	163													1
P51432;Q8C8I0	P51432;Q8C8I0	2;1	2;1	2;1	1-phosphatidylinositol 4,5-bisphosphate phosphodiesterase beta-3	Plcb3	sp|P51432|PLCB3_MOUSE 1-phosphatidylinositol 4,5-bisphosphate phosphodiesterase beta-3 OS=Mus musculus OX=10090 GN=Plcb3 PE=1 SV=2;tr|Q8C8I0|Q8C8I0_MOUSE 1-phosphatidylinositol 4,5-bisphosphate phosphodiesterase beta-3 (Fragment) OS=Mus musculus OX=10090 G	2	2	2	2	1	2	1	2	1	2	1.6	1.6	1.6	139.49	1234	1234;378	145												2
Q9Z2A9;A0A087WSM3;Q80WV0;Q9Z2A9-2	Q9Z2A9	3;1;1;1	3;1;1;1	3;1;1;1	Gamma-glutamyltransferase 5;Gamma-glutamyltransferase 5 heavy chain;Gamma-glutamyltransferase 5 light chain	Ggt5	sp|Q9Z2A9|GGT5_MOUSE Glutathione hydrolase 5 proenzyme OS=Mus musculus OX=10090 GN=Ggt5 PE=1 SV=2	4	3	3	3	2	2	2	2	2	2	5.9	5.9	5.9	61.673	573	573;205;230;456	146			1	1					1									1						1
D3YTS4;Q9JHS3	D3YTS4;Q9JHS3	2;2	2;2	2;2	Ragulator complex protein LAMTOR2	Lamtor2	tr|D3YTS4|D3YTS4_MOUSE Ragulator complex protein LAMTOR2 OS=Mus musculus OX=10090 GN=Lamtor2 PE=1 SV=1;sp|Q9JHS3|LTOR2_MOUSE Ragulator complex protein LAMTOR2 OS=Mus musculus OX=10090 GN=Lamtor2 PE=1 SV=1	2	2	2	2	1	1	1	1	1	1	38.5	38.5	38.5	5.6777	52	52;125	168	1	1														2	2
Q9CR57;A0A1L1SUF6	Q9CR57	5;2	5;2	5;2	60S ribosomal protein L14	Rpl14	sp|Q9CR57|RL14_MOUSE 60S ribosomal protein L14 OS=Mus musculus OX=10090 GN=Rpl14 PE=1 SV=3	2	5	5	5	2	3	2	3	2	3	24.9	24.9	24.9	23.564	217	217;63	144				3															2
P06728	P06728	5	5	5	Apolipoprotein A-IV	Apoa4	sp|P06728|APOA4_MOUSE Apolipoprotein A-IV OS=Mus musculus OX=10090 GN=Apoa4 PE=1 SV=3	1	5	5	5	1	4	1	4	1	4	14.4	14.4	14.4	45.029	395	395	126						4															1
Q8BLN5	Q8BLN5	2	2	2	Lanosterol synthase	Lss	sp|Q8BLN5|LSS_MOUSE Lanosterol synthase OS=Mus musculus OX=10090 GN=Lss PE=1 SV=2	1	2	2	2	1	1	1	1	1	1	3.3	3.3	3.3	83.14	733	733	160										1															1
Q3TRH2;Q9D8W5;B1AT36	Q3TRH2;Q9D8W5;B1AT36	4;4;3	4;4;3	4;4;3	26S proteasome non-ATPase regulatory subunit 12	Psmd12	tr|Q3TRH2|Q3TRH2_MOUSE 26S proteasome non-ATPase regulatory subunit 12 OS=Mus musculus OX=10090 GN=Psmd12 PE=1 SV=1;sp|Q9D8W5|PSD12_MOUSE 26S proteasome non-ATPase regulatory subunit 12 OS=Mus musculus OX=10090 GN=Psmd12 PE=1 SV=4;tr|B1AT36|B1AT36_MOUSE 26	3	4	4	4	0	4	0	4	0	4	12.2	12.2	12.2	48.328	418	418;456;436	108								4
A0A0A6YXS4;P24547;A0A0A6YY72	A0A0A6YXS4;P24547;A0A0A6YY72	2;2;1	2;2;1	2;2;1	Inosine-5-monophosphate dehydrogenase 2	Impdh2	tr|A0A0A6YXS4|A0A0A6YXS4_MOUSE Inosine-5-monophosphate dehydrogenase 2 (Fragment) OS=Mus musculus OX=10090 GN=Impdh2 PE=1 SV=1;sp|P24547|IMDH2_MOUSE Inosine-5-monophosphate dehydrogenase 2 OS=Mus musculus OX=10090 GN=Impdh2 PE=1 SV=2;tr|A0A0A6YY72|A0A0A6	3	2	2	2	1	1	1	1	1	1	12.9	12.9	12.9	27.209	248	248;514;320	158								1															1
O88630	O88630	4	4	4	Golgi SNAP receptor complex member 1	Gosr1	sp|O88630|GOSR1_MOUSE Golgi SNAP receptor complex member 1 OS=Mus musculus OX=10090 GN=Gosr1 PE=1 SV=2	1	4	4	4	2	3	2	3	2	3	19.2	19.2	19.2	28.489	250	250	144				3															2
Q91X72;A0A1B0GS57	Q91X72;A0A1B0GS57	2;1	2;1	2;1	Hemopexin	Hpx	sp|Q91X72|HEMO_MOUSE Hemopexin OS=Mus musculus OX=10090 GN=Hpx PE=1 SV=2;tr|A0A1B0GS57|A0A1B0GS57_MOUSE Hemopexin (Fragment) OS=Mus musculus OX=10090 GN=Hpx PE=1 SV=1	2	2	2	2	1	1	1	1	1	1	7	7	7	51.317	460	460;190	159									1															1
Q8C142	Q8C142	2	2	2	Low density lipoprotein receptor adapter protein 1	Ldlrap1	sp|Q8C142|ARH_MOUSE Low density lipoprotein receptor adapter protein 1 OS=Mus musculus OX=10090 GN=Ldlrap1 PE=1 SV=3	1	2	2	2	2	2	2	2	2	2	10.1	10.1	10.1	33.975	308	308	155					2															2
P16627	P16627	7	2	1	Heat shock 70 kDa protein 1-like	Hspa1l	sp|P16627|HS71L_MOUSE Heat shock 70 kDa protein 1-like OS=Mus musculus OX=10090 GN=Hspa1l PE=1 SV=4	1	7	2	1	6	6	1	1	0	1	12.6	5	2.5	70.636	641	641	145									1	1
A0A087WNP6;Q4VAA2-2;Q4VAA2;F8WGL9;A0A087WS49;A0A087WRM0	A0A087WNP6;Q4VAA2-2;Q4VAA2;F8WGL9;A0A087WS49;A0A087WRM0	2;2;2;1;1;1	2;2;2;1;1;1	2;2;2;1;1;1	Protein CDV3	Cdv3	tr|A0A087WNP6|A0A087WNP6_MOUSE Protein CDV3 OS=Mus musculus OX=10090 GN=Cdv3 PE=1 SV=1;sp|Q4VAA2-2|CDV3_MOUSE Isoform 2 of Protein CDV3 OS=Mus musculus OX=10090 GN=Cdv3;sp|Q4VAA2|CDV3_MOUSE Protein CDV3 OS=Mus musculus OX=10090 GN=Cdv3 PE=1 SV=2;tr|F8WGL9|	6	2	2	2	0	2	0	2	0	2	22.6	22.6	22.6	24.196	235	235;236;281;109;154;154	105					2
O09159	O09159	5	5	5	Lysosomal alpha-mannosidase	Man2b1	sp|O09159|MA2B1_MOUSE Lysosomal alpha-mannosidase OS=Mus musculus OX=10090 GN=Man2b1 PE=1 SV=4	1	5	5	5	4	3	4	3	4	3	6.3	6.3	6.3	114.65	1013	1013	166									3												1			3
A0A3Q4L2Q3;Q9D0D3	A0A3Q4L2Q3;Q9D0D3	4;4	4;4	4;4	Poly(A) RNA polymerase, mitochondrial	Mtpap	tr|A0A3Q4L2Q3|A0A3Q4L2Q3_MOUSE Poly(A) RNA polymerase, mitochondrial (Fragment) OS=Mus musculus OX=10090 GN=Mtpap PE=1 SV=1;sp|Q9D0D3|PAPD1_MOUSE Poly(A) RNA polymerase, mitochondrial OS=Mus musculus OX=10090 GN=Mtpap PE=1 SV=1	2	4	4	4	1	3	1	3	1	3	19.8	19.8	19.8	37.467	338	338;585	142								1	3														1	1
Q3UE92;Q6P1B1;A0A494BBG8;S4R1I3	Q3UE92;Q6P1B1;A0A494BBG8;S4R1I3	5;5;4;4	5;5;4;4	5;5;4;4	Xaa-Pro aminopeptidase 1	Xpnpep1	tr|Q3UE92|Q3UE92_MOUSE Xaa-Pro aminopeptidase 1 OS=Mus musculus OX=10090 GN=Xpnpep1 PE=1 SV=1;sp|Q6P1B1|XPP1_MOUSE Xaa-Pro aminopeptidase 1 OS=Mus musculus OX=10090 GN=Xpnpep1 PE=1 SV=1;tr|A0A494BBG8|A0A494BBG8_MOUSE Xaa-Pro aminopeptidase 1 OS=Mus musculu	4	5	5	5	4	3	4	3	4	3	8.7	8.7	8.7	74.559	666	666;623;587;635	155									4	2														4	1
A2AN37;P52623;A0A0A6YXG9;F7CBX2;A0A0B4J1E5;Q99PM9	A2AN37;P52623;A0A0A6YXG9;F7CBX2;A0A0B4J1E5;Q99PM9	2;2;1;1;1;1	2;2;1;1;1;1	2;2;1;1;1;1	Uridine-cytidine kinase;Uridine-cytidine kinase 1;Uridine-cytidine kinase 2	Uck1;Uck2	tr|A2AN37|A2AN37_MOUSE Uridine-cytidine kinase OS=Mus musculus OX=10090 GN=Uck1 PE=1 SV=1;sp|P52623|UCK1_MOUSE Uridine-cytidine kinase 1 OS=Mus musculus OX=10090 GN=Uck1 PE=1 SV=2;tr|A0A0A6YXG9|A0A0A6YXG9_MOUSE Uridine/cytidine kinase (Fragment) OS=Mus mus	6	2	2	2	1	2	1	2	1	2	6.4	6.4	6.4	31.669	283	283;277;194;208;250;261	138					2															1
Q8R0F8	Q8R0F8	2	2	2	Acylpyruvase FAHD1, mitochondrial	Fahd1	sp|Q8R0F8|FAHD1_MOUSE Acylpyruvase FAHD1, mitochondrial OS=Mus musculus OX=10090 GN=Fahd1 PE=1 SV=2	1	2	2	2	1	2	1	2	1	2	13.2	13.2	13.2	25.172	227	227	137				2															1
Q3TF41;Q8BSH9;P28656	Q3TF41;Q8BSH9;P28656	4;4;4	4;4;4	3;3;3	Nucleosome assembly protein 1-like 1	Nap1l1	tr|Q3TF41|Q3TF41_MOUSE Nucleosome assembly protein 1-like 1 OS=Mus musculus OX=10090 GN=Nap1l1 PE=1 SV=1;tr|Q8BSH9|Q8BSH9_MOUSE Nucleosome assembly protein 1-like 1 OS=Mus musculus OX=10090 GN=Nap1l1 PE=1 SV=1;sp|P28656|NP1L1_MOUSE Nucleosome assembly prot	3	4	4	3	1	3	1	3	1	2	19.8	19.8	16.8	42.732	368	368;383;391	141							1	3														1	1
A2APY7	A2APY7	2	2	2	NADH dehydrogenase [ubiquinone] 1 alpha subcomplex assembly factor 5	Ndufaf5	sp|A2APY7|NDUF5_MOUSE Arginine-hydroxylase NDUFAF5, mitochondrial OS=Mus musculus OX=10090 GN=Ndufaf5 PE=1 SV=1	1	2	2	2	1	2	1	2	1	2	7.6	7.6	7.6	38.404	343	343	146					1	2														1	1
Q8BFZ3	Q8BFZ3	15	2	2	Beta-actin-like protein 2	Actbl2	sp|Q8BFZ3|ACTBL_MOUSE Beta-actin-like protein 2 OS=Mus musculus OX=10090 GN=Actbl2 PE=1 SV=1	1	15	2	2	12	15	1	2	1	2	37.5	10.4	10.4	42.004	376	376	146						3															2
F8WJK8;Q99L47;E9Q1V0	F8WJK8;Q99L47;E9Q1V0	2;2;1	2;2;1	2;2;1	Hsc70-interacting protein	St13	tr|F8WJK8|F8WJK8_MOUSE Hsc70-interacting protein OS=Mus musculus OX=10090 GN=St13 PE=1 SV=1;sp|Q99L47|F10A1_MOUSE Hsc70-interacting protein OS=Mus musculus OX=10090 GN=St13 PE=1 SV=1;tr|E9Q1V0|E9Q1V0_MOUSE Hsc70-interacting protein (Fragment) OS=Mus muscul	3	2	2	2	1	2	1	2	1	2	6.4	6.4	6.4	40.538	362	362;371;129	140							2															1
F6WF36;A2AJI1;A8Y5P4;A2AJI0-2;A2AJI0	F6WF36;A2AJI1;A8Y5P4;A2AJI0-2;A2AJI0	4;4;4;4;4	4;4;4;4;4	3;3;3;3;3	MAP7 domain-containing protein 1	Map7d1	tr|F6WF36|F6WF36_MOUSE MAP7 domain-containing protein 1 (Fragment) OS=Mus musculus OX=10090 GN=Map7d1 PE=1 SV=1;tr|A2AJI1|A2AJI1_MOUSE MAP7 domain-containing protein 1 OS=Mus musculus OX=10090 GN=Map7d1 PE=1 SV=1;tr|A8Y5P4|A8Y5P4_MOUSE MAP7 domain-containi	5	4	4	3	4	0	4	0	3	0	8.3	8.3	6.8	65.168	591	591;774;814;809;846	211
A2BE93;Q9EQU5-2;Q9EQU5;A2BE92	A2BE93;Q9EQU5-2;Q9EQU5;A2BE92	2;2;2;1	2;2;2;1	2;2;2;1	Protein SET	Set	tr|A2BE93|A2BE93_MOUSE Protein SET (Fragment) OS=Mus musculus OX=10090 GN=Set PE=1 SV=1;sp|Q9EQU5-2|SET_MOUSE Isoform 2 of Protein SET OS=Mus musculus OX=10090 GN=Set;sp|Q9EQU5|SET_MOUSE Protein SET OS=Mus musculus OX=10090 GN=Set PE=1 SV=1;tr|A2BE92|A2BE9	4	2	2	2	0	2	0	2	0	2	10.2	10.2	10.2	24.923	215	215;277;289;151	111											3
Q9EPR5;D3YYF4;Q8BI74	Q9EPR5	3;1;1	3;1;1	3;1;1	VPS10 domain-containing receptor SorCS2	Sorcs2	sp|Q9EPR5|SORC2_MOUSE VPS10 domain-containing receptor SorCS2 OS=Mus musculus OX=10090 GN=Sorcs2 PE=1 SV=2	3	3	3	3	2	2	2	2	2	2	3.8	3.8	3.8	128.9	1159	1159;172;232	172												2
A0A140LJF0;Q3UPT4;P70218	A0A140LJF0;Q3UPT4;P70218	2;2;2	2;2;2	2;2;2	Mitogen-activated protein kinase kinase kinase kinase;Mitogen-activated protein kinase kinase kinase kinase 1	Map4k1	tr|A0A140LJF0|A0A140LJF0_MOUSE Non-specific serine/threonine protein kinase OS=Mus musculus OX=10090 GN=Map4k1 PE=1 SV=1;tr|Q3UPT4|Q3UPT4_MOUSE Mitogen-activated protein kinase kinase kinase kinase 1 OS=Mus musculus OX=10090 GN=Map4k1 PE=1 SV=1;sp|P70218|M	3	2	2	2	1	1	1	1	1	1	5.3	5.3	5.3	71.168	641	641;750;827	161											1
F2Z490;Q9R1C6	F2Z490;Q9R1C6	3;3	3;3	3;3	Diacylglycerol kinase epsilon	Dgke	tr|F2Z490|F2Z490_MOUSE Diacylglycerol kinase (ATP) OS=Mus musculus OX=10090 GN=Dgke PE=1 SV=1;sp|Q9R1C6|DGKE_MOUSE Diacylglycerol kinase epsilon OS=Mus musculus OX=10090 GN=Dgke PE=1 SV=1	2	3	3	3	3	2	3	2	3	2	9.6	9.6	9.6	46.079	406	406;564	159								3	3	1													3	4
Q6ZWQ5;Q3TGS7;Q3V2H3;O70493	Q6ZWQ5;Q3TGS7;Q3V2H3;O70493	2;2;2;2	2;2;2;2	2;2;2;2	Sorting nexin-12	Snx12	tr|Q6ZWQ5|Q6ZWQ5_MOUSE Sorting nexin-12 OS=Mus musculus OX=10090 GN=Snx12 PE=1 SV=1;tr|Q3TGS7|Q3TGS7_MOUSE Sorting nexin-12 OS=Mus musculus OX=10090 GN=Snx12 PE=1 SV=1;tr|Q3V2H3|Q3V2H3_MOUSE Sorting nexin-12 OS=Mus musculus OX=10090 GN=Snx12 PE=1 SV=1;sp|O	4	2	2	2	1	2	1	2	1	2	13	13	13	18.884	162	162;166;170;165	128		1	2															1
E9QNY8;Q9JLC8-2;Q9JLC8-3;Q9JLC8	E9QNY8;Q9JLC8-2;Q9JLC8-3;Q9JLC8	3;3;3;3	3;3;3;3	3;3;3;3	Sacsin	Sacs	tr|E9QNY8|E9QNY8_MOUSE Sacsin OS=Mus musculus OX=10090 GN=Sacs PE=1 SV=1;sp|Q9JLC8-2|SACS_MOUSE Isoform 2 of Sacsin OS=Mus musculus OX=10090 GN=Sacs;sp|Q9JLC8-3|SACS_MOUSE Isoform 3 of Sacsin OS=Mus musculus OX=10090 GN=Sacs;sp|Q9JLC8|SACS_MOUSE Sacsin OS=	4	3	3	3	1	2	1	2	1	2	0.8	0.8	0.8	520.69	4582	4582;3830;4579;4582	162									1	1
G5E8T3;Q9D104	G5E8T3;Q9D104	2;2	2;2	2;2	tr|G5E8T3|G5E8T3_MOUSE Signal recognition particle 19 kDa protein	Srp19	tr|G5E8T3|G5E8T3_MOUSE Signal recognition particle 19 kDa protein OS=Mus musculus OX=10090 GN=Srp19 PE=1 SV=1;tr|Q9D104|Q9D104_MOUSE Signal recognition particle 19 kDa protein OS=Mus musculus OX=10090 GN=Srp19 PE=1 SV=1	2	2	2	2	1	2	1	2	1	2	13.3	13.3	13.3	13.621	120	120;144	123		2	2															1
Q9CXU4;Q9WTQ8;A0A2I3BS49	Q9CXU4;Q9WTQ8;A0A2I3BS49	3;3;2	3;3;2	3;3;2	Mitochondrial import inner membrane translocase subunit Tim23	Timm23	tr|Q9CXU4|Q9CXU4_MOUSE Mitochondrial import inner membrane translocase subunit TIM23 OS=Mus musculus OX=10090 GN=Timm23 PE=1 SV=1;sp|Q9WTQ8|TIM23_MOUSE Mitochondrial import inner membrane translocase subunit Tim23 OS=Mus musculus OX=10090 GN=Timm23 PE=1 SV	3	3	3	3	2	2	2	2	2	2	21.1	21.1	21.1	21.909	209	209;209;197	143			3															2
P61963	P61963	3	3	3	DDB1- and CUL4-associated factor 7	Dcaf7	sp|P61963|DCAF7_MOUSE DDB1- and CUL4-associated factor 7 OS=Mus musculus OX=10090 GN=Dcaf7 PE=1 SV=1	1	3	3	3	2	2	2	2	2	2	13.2	13.2	13.2	38.926	342	342	156						2															2
E9QAT4;E9QAT4-2;F7BPW6;F6T8X6	E9QAT4;E9QAT4-2;F7BPW6	4;4;3;1	4;4;3;1	4;4;3;1	sp|E9QAT4|SC16A_MOUSE Protein transport protein Sec16A	Sec16a	sp|E9QAT4|SC16A_MOUSE Protein transport protein Sec16A OS=Mus musculus OX=10090 GN=Sec16a PE=1 SV=1;sp|E9QAT4-2|SC16A_MOUSE Isoform 2 of Protein transport protein Sec16A OS=Mus musculus OX=10090 GN=Sec16a;tr|F7BPW6|F7BPW6_MOUSE Protein transport protein se	4	4	4	4	2	4	2	4	2	4	2.4	2.4	2.4	254.2	2357	2357;2377;907;247	147													1	4	1
A0A0R4J0M9;Q8CDG3-2;Q8CDG3	A0A0R4J0M9;Q8CDG3-2;Q8CDG3	2;2;2	2;2;2	2;2;2	Deubiquitinating protein VCIP135	Vcpip1	tr|A0A0R4J0M9|A0A0R4J0M9_MOUSE Ubiquitinyl hydrolase 1 OS=Mus musculus OX=10090 GN=Vcpip1 PE=1 SV=1;sp|Q8CDG3-2|VCIP1_MOUSE Isoform 2 of Deubiquitinating protein VCPIP1 OS=Mus musculus OX=10090 GN=Vcpip1;sp|Q8CDG3|VCIP1_MOUSE Deubiquitinating protein VCPIP	3	2	2	2	2	1	2	1	2	1	1.2	1.2	1.2	134.44	1220	1220;906;1220	175						1															1
Q3UKN6;P81117	Q3UKN6;P81117	4;4	4;4	4;4	Nucleobindin-2;Nesfatin-1	Nucb2	tr|Q3UKN6|Q3UKN6_MOUSE Nucleobindin-2 OS=Mus musculus OX=10090 GN=Nucb2 PE=1 SV=1;sp|P81117|NUCB2_MOUSE Nucleobindin-2 OS=Mus musculus OX=10090 GN=Nucb2 PE=1 SV=2	2	4	4	4	1	4	1	4	1	4	13.3	13.3	13.3	50.353	420	420;420	133							2	4														1	1
Q91Z78;Q9Z2F7	Q91Z78;Q9Z2F7	2;2	2;2	2;2	BCL2/adenovirus E1B 19 kDa protein-interacting protein 3-like	Bnip3l	tr|Q91Z78|Q91Z78_MOUSE BCL2/adenovirus E1B 19 kDa protein-interacting protein 3-like OS=Mus musculus OX=10090 GN=Bnip3l PE=1 SV=1;sp|Q9Z2F7|BNI3L_MOUSE BCL2/adenovirus E1B 19 kDa protein-interacting protein 3-like OS=Mus musculus OX=10090 GN=Bnip3l PE=1 SV	2	2	2	2	1	1	1	1	1	1	18.1	18.1	18.1	22.313	204	204;218	172						1														1	1
Q9JK39-2	Q9JK39-2	2	2	2	sp|Q9JK39-2|BTNLA_MOUSE Isoform 2 of Butyrophilin-like protein 10	Btnl10	sp|Q9JK39-2|BTNLA_MOUSE Isoform 2 of Butyrophilin-like protein 10 OS=Mus musculus OX=10090 GN=Btnl10	1	2	2	2	1	2	1	2	1	2	5.1	5.1	5.1	54.151	492	492	129			1	2															1
Q3TIV9;B1B0F6;Q8BW87;Q9DB50	Q3TIV9;B1B0F6;Q8BW87;Q9DB50	3;2;2;2	2;1;1;1	2;1;1;1	AP-1 complex subunit sigma-2	Ap1s2	tr|Q3TIV9|Q3TIV9_MOUSE AP complex subunit sigma OS=Mus musculus OX=10090 GN=Ap1s2 PE=1 SV=1;tr|B1B0F6|B1B0F6_MOUSE AP complex subunit sigma (Fragment) OS=Mus musculus OX=10090 GN=Ap1s2 PE=1 SV=1;tr|Q8BW87|Q8BW87_MOUSE AP complex subunit sigma OS=Mus muscul	4	3	2	2	3	3	2	2	2	2	21	15.9	15.9	18.615	157	157;132;160;160	153			2															2
A0A0G2JE46;A0A0G2JDP0;O35387;A0A0G2JGR0;A0A0G2JFE1;A0A0G2JEE6;A0A0G2JFF9	A0A0G2JE46;A0A0G2JDP0;O35387;A0A0G2JGR0;A0A0G2JFE1;A0A0G2JEE6;A0A0G2JFF9	2;2;2;1;1;1;1	2;2;2;1;1;1;1	2;2;2;1;1;1;1	HCLS1-associated protein X-1	Hax1	tr|A0A0G2JE46|A0A0G2JE46_MOUSE HCLS1-associated protein X-1 OS=Mus musculus OX=10090 GN=Hax1 PE=1 SV=1;tr|A0A0G2JDP0|A0A0G2JDP0_MOUSE HCLS1-associated protein X-1 OS=Mus musculus OX=10090 GN=Hax1 PE=1 SV=1;sp|O35387|HAX1_MOUSE HCLS1-associated protein X-1	7	2	2	2	1	2	1	2	1	2	11.7	11.7	11.7	22.221	196	196;277;280;36;66;151;254	138					2															1
Q91Z67;A0A087WNM1;A0A087WRV4;A0A087WSQ1;A0A087WNR5;A0A087WS73;D3YZW1;Q91Z69	Q91Z67;A0A087WNM1	6;4;2;2;1;1;1;1	6;4;2;2;1;1;1;1	5;4;2;2;1;0;1;1	SLIT-ROBO Rho GTPase-activating protein 2	Srgap2	sp|Q91Z67|SRGP2_MOUSE SLIT-ROBO Rho GTPase-activating protein 2 OS=Mus musculus OX=10090 GN=Srgap2 PE=1 SV=2;tr|A0A087WNM1|A0A087WNM1_MOUSE SLIT-ROBO Rho GTPase-activating protein 2 OS=Mus musculus OX=10090 GN=Srgap2 PE=1 SV=1	8	6	6	5	4	3	4	3	4	3	6.8	6.8	5.8	120.8	1071	1071;858;110;649;55;267;1085;1062	162										1	2	3													1
Q3U3J1;P50136	Q3U3J1;P50136	2;1	2;1	2;1	2-oxoisovalerate dehydrogenase subunit alpha, mitochondrial	Bckdha	tr|Q3U3J1|Q3U3J1_MOUSE 2-oxoisovalerate dehydrogenase subunit alpha OS=Mus musculus OX=10090 GN=Bckdha PE=1 SV=1;sp|P50136|ODBA_MOUSE 2-oxoisovalerate dehydrogenase subunit alpha, mitochondrial OS=Mus musculus OX=10090 GN=Bckdha PE=1 SV=1	2	2	2	2	1	2	1	2	1	2	7.2	7.2	7.2	50.773	446	446;442	132							2	1														1
Q9JIQ3;A0A0G2JGS0;Q8R1D8;D3Z3K5;D3Z2Q3	Q9JIQ3	3;1;1;1;1	3;1;1;1;1	3;1;1;1;1	Diablo homolog, mitochondrial	Diablo	sp|Q9JIQ3|DBLOH_MOUSE Diablo homolog, mitochondrial OS=Mus musculus OX=10090 GN=Diablo PE=1 SV=2	5	3	3	3	2	2	2	2	2	2	16.9	16.9	16.9	26.82	237	237;116;157;174;174	153			2															2
G3X928	G3X928	2	2	2	tr|G3X928|G3X928_MOUSE SEC23-interacting protein	Sec23ip	tr|G3X928|G3X928_MOUSE SEC23-interacting protein OS=Mus musculus OX=10090 GN=Sec23ip PE=1 SV=1	1	2	2	2	1	1	1	1	1	1	3.4	3.4	3.4	110.76	998	998	162												1
A0A3B2W3V4;A0A3B2WB82;Q9JK23	A0A3B2W3V4;A0A3B2WB82;Q9JK23	2;2;2	2;2;2	2;2;2	Proteasome assembly chaperone 1	Psmg1	tr|A0A3B2W3V4|A0A3B2W3V4_MOUSE Proteasome assembly chaperone 1 OS=Mus musculus OX=10090 GN=Psmg1 PE=1 SV=1;tr|A0A3B2WB82|A0A3B2WB82_MOUSE Proteasome assembly chaperone 1 OS=Mus musculus OX=10090 GN=Psmg1 PE=1 SV=1;sp|Q9JK23|PSMG1_MOUSE Proteasome assembly	3	2	2	2	1	2	1	2	1	2	21.9	21.9	21.9	7.2891	64	64;268;289	138					2															1
Q3TZM9;Q3TZM9-2;F6R220;Q3TZM9-3	Q3TZM9;Q3TZM9-2;F6R220;Q3TZM9-3	4;3;2;2	4;3;2;2	4;3;2;2	GDP-Man:Man(3)GlcNAc(2)-PP-Dol alpha-1,2-mannosyltransferase	Alg11	sp|Q3TZM9|ALG11_MOUSE GDP-Man:Man(3)GlcNAc(2)-PP-Dol alpha-1,2-mannosyltransferase OS=Mus musculus OX=10090 GN=Alg11 PE=2 SV=1;sp|Q3TZM9-2|ALG11_MOUSE Isoform 2 of GDP-Man:Man(3)GlcNAc(2)-PP-Dol alpha-1,2-mannosyltransferase OS=Mus musculus OX=10090 GN=Alg	4	4	4	4	2	2	2	2	2	2	8.9	8.9	8.9	55.269	492	492;450;160;328	157							2															2
Q9CR86	Q9CR86	2	2	2	Calcium-regulated heat stable protein 1	Carhsp1	sp|Q9CR86|CHSP1_MOUSE Calcium-regulated heat stable protein 1 OS=Mus musculus OX=10090 GN=Carhsp1 PE=1 SV=1	1	2	2	2	1	1	1	1	1	1	25	25	25	16.062	148	148	153			1															1
A0A0R4J1D9;Q3TNB8;O88842-2;O88842	A0A0R4J1D9;Q3TNB8;O88842-2;O88842	3;3;3;3	3;3;3;3	3;3;3;3	FYVE, RhoGEF and PH domain-containing protein 3	Fgd3	tr|A0A0R4J1D9|A0A0R4J1D9_MOUSE FYVE, RhoGEF and PH domain-containing protein 3 OS=Mus musculus OX=10090 GN=Fgd3 PE=1 SV=1;tr|Q3TNB8|Q3TNB8_MOUSE FYVE, RhoGEF and PH domain-containing protein 3 OS=Mus musculus OX=10090 GN=Fgd3 PE=1 SV=1;sp|O88842-2|FGD3_MOU	4	3	3	3	2	2	2	2	2	2	9.4	9.4	9.4	58.8	532	532;733;532;733	161											2
Q3TEG7;P59279	Q3TEG7;P59279	9;9	2;2	2;2	Ras-related protein Rab-2B	Rab2b	tr|Q3TEG7|Q3TEG7_MOUSE Ras-related protein Rab-2B OS=Mus musculus OX=10090 GN=Rab2b PE=1 SV=1;sp|P59279|RAB2B_MOUSE Ras-related protein Rab-2B OS=Mus musculus OX=10090 GN=Rab2b PE=1 SV=1	2	9	2	2	8	6	1	1	1	1	38.3	6.7	6.7	21.465	193	193;216	137			1	1															1
A0A1W2P701;Q6P8X1	A0A1W2P701;Q6P8X1	4;4	4;4	4;4	Sorting nexin-6;Sorting nexin-6, N-terminally processed	Snx6	tr|A0A1W2P701|A0A1W2P701_MOUSE Sorting nexin-6 OS=Mus musculus OX=10090 GN=Snx6 PE=1 SV=1;sp|Q6P8X1|SNX6_MOUSE Sorting nexin-6 OS=Mus musculus OX=10090 GN=Snx6 PE=1 SV=2	2	4	4	4	1	4	1	4	1	4	15.2	15.2	15.2	33.542	290	290;406	127							4															1
E9PXB9;Z4YN86;Q9CQ85	E9PXB9;Z4YN86;Q9CQ85	2;2;2	2;2;2	2;2;2	Mitochondrial import inner membrane translocase subunit Tim22	Timm22	tr|E9PXB9|E9PXB9_MOUSE Mitochondrial import inner membrane translocase subunit Tim22 OS=Mus musculus OX=10090 GN=Timm22 PE=1 SV=1;tr|Z4YN86|Z4YN86_MOUSE Mitochondrial import inner membrane translocase subunit Tim22 (Fragment) OS=Mus musculus OX=10090 GN=Ti	3	2	2	2	1	2	1	2	1	2	22.2	22.2	22.2	9.2296	90	90;116;194	136			2															1
Q8BRB0;A0A0R4J0L5;Q8R3I3	Q8BRB0;A0A0R4J0L5;Q8R3I3	4;4;4	4;4;4	4;4;4	Conserved oligomeric Golgi complex subunit 6	Cog6	tr|Q8BRB0|Q8BRB0_MOUSE Conserved oligomeric Golgi complex subunit 6 OS=Mus musculus OX=10090 GN=Cog6 PE=1 SV=1;tr|A0A0R4J0L5|A0A0R4J0L5_MOUSE Conserved oligomeric Golgi complex subunit 6 OS=Mus musculus OX=10090 GN=Cog6 PE=1 SV=1;sp|Q8R3I3|COG6_MOUSE Conse	3	4	4	4	2	2	2	2	2	2	6.7	6.7	6.7	69.413	625	625;657;657	159									2															2
Q99M08	Q99M08	2	2	2	Uncharacterized protein C4orf3 homolog		sp|Q99M08|CD003_MOUSE Uncharacterized protein C4orf3 homolog OS=Mus musculus OX=10090 PE=1 SV=1	1	2	2	2	1	2	1	2	1	2	24.6	24.6	24.6	7.4043	65	65	134	2															1
Q5SVR0-2;Q5SVR0	Q5SVR0-2;Q5SVR0	2;2	2;2	2;2	TBC1 domain family member 9B	Tbc1d9b	sp|Q5SVR0-2|TBC9B_MOUSE Isoform 2 of TBC1 domain family member 9B OS=Mus musculus OX=10090 GN=Tbc1d9b;sp|Q5SVR0|TBC9B_MOUSE TBC1 domain family member 9B OS=Mus musculus OX=10090 GN=Tbc1d9b PE=1 SV=1	2	2	2	2	2	1	2	1	2	1	2.1	2.1	2.1	139.92	1246	1246;1263	177												1										1
Q91VV4-2;S4R219;Q91VV4	Q91VV4-2;S4R219;Q91VV4	4;3;3	4;3;3	4;3;3	DENN domain-containing protein 2D	Dennd2d	sp|Q91VV4-2|DEN2D_MOUSE Isoform 2 of DENN domain-containing protein 2D OS=Mus musculus OX=10090 GN=Dennd2d;tr|S4R219|S4R219_MOUSE DENN domain-containing protein 2D OS=Mus musculus OX=10090 GN=Dennd2d PE=1 SV=1;sp|Q91VV4|DEN2D_MOUSE DENN domain-containing p	3	4	4	4	2	3	2	3	2	3	12.4	12.4	12.4	52.887	466	466;476;469	147							3															2
A0A1Y7VLY5;A0A1Y7VKA0;A0A1Y7VKC6;Q9DB29	A0A1Y7VLY5;A0A1Y7VKA0;A0A1Y7VKC6;Q9DB29	2;2;2;2	2;2;2;2	2;2;2;2	Isoamyl acetate-hydrolyzing esterase 1 homolog	Iah1	tr|A0A1Y7VLY5|A0A1Y7VLY5_MOUSE Isoamyl acetate-hydrolyzing esterase 1 homolog OS=Mus musculus OX=10090 GN=Iah1 PE=1 SV=1;tr|A0A1Y7VKA0|A0A1Y7VKA0_MOUSE Isoamyl acetate-hydrolyzing esterase 1 homolog (Fragment) OS=Mus musculus OX=10090 GN=Iah1 PE=1 SV=1;tr|	4	2	2	2	1	2	1	2	1	2	20.3	20.3	20.3	17.654	158	158;164;185;249	137				2															1
A0A0N4SWB9;F8WJ98;Q69ZZ6-2;Q69ZZ6;Q69ZZ6-3	A0A0N4SWB9;F8WJ98;Q69ZZ6-2;Q69ZZ6	4;4;4;4;1	3;3;3;3;1	3;3;3;3;1	Transmembrane and coiled-coil domains protein 1	Tmcc1	tr|A0A0N4SWB9|A0A0N4SWB9_MOUSE Transmembrane and coiled-coil domains protein 1 OS=Mus musculus OX=10090 GN=Tmcc1 PE=1 SV=1;tr|F8WJ98|F8WJ98_MOUSE Transmembrane and coiled-coil domains protein 1 (Fragment) OS=Mus musculus OX=10090 GN=Tmcc1 PE=1 SV=2;sp|Q69Z	5	4	3	3	3	2	2	2	2	2	9.4	7.4	7.4	52.252	470	470;690;474;649;329	160										2															2
Q99LU0;Q9CQD4	Q99LU0;Q9CQD4	2;1	2;1	2;1	Charged multivesicular body protein 1b-1;Charged multivesicular body protein 1b-2	Chmp1b1;Chmp1b2	sp|Q99LU0|CH1B1_MOUSE Charged multivesicular body protein 1b-1 OS=Mus musculus OX=10090 GN=Chmp1b1 PE=1 SV=1;sp|Q9CQD4|CH1B2_MOUSE Charged multivesicular body protein 1b-2 OS=Mus musculus OX=10090 GN=Chmp1b2 PE=2 SV=2	2	2	2	2	1	1	1	1	1	1	9	9	9	22.124	199	199;199	138				1	1														1
A0A0R4J0A4;P35969;O55095	A0A0R4J0A4;P35969;O55095	2;2;1	2;2;1	2;2;1	Vascular endothelial growth factor receptor 1	Flt1	tr|A0A0R4J0A4|A0A0R4J0A4_MOUSE Receptor protein-tyrosine kinase OS=Mus musculus OX=10090 GN=Flt1 PE=1 SV=1;sp|P35969|VGFR1_MOUSE Vascular endothelial growth factor receptor 1 OS=Mus musculus OX=10090 GN=Flt1 PE=1 SV=1;tr|O55095|O55095_MOUSE SFlt-1 OS=Mus m	3	2	2	2	2	1	2	1	2	1	2.1	2.1	2.1	149.84	1333	1333;1333;688	177											1												1
Q7M739;F6ZDS4;F6RX08	Q7M739;F6ZDS4	4;4;1	4;4;1	4;4;1	Nucleoprotein TPR	Tpr	tr|Q7M739|Q7M739_MOUSE Nucleoprotein TPR OS=Mus musculus OX=10090 GN=Tpr PE=1 SV=1;sp|F6ZDS4|TPR_MOUSE Nucleoprotein TPR OS=Mus musculus OX=10090 GN=Tpr PE=1 SV=1	3	4	4	4	1	4	1	4	1	4	1.7	1.7	1.7	266.92	2357	2357;2431;611	132									1			1	1	1
G3X9K4;A0A5F8MQ25;Q8R3Q2;Q8C400	G3X9K4;A0A5F8MQ25;Q8R3Q2;Q8C400	2;2;2;1	2;2;2;1	2;2;2;1	Serine/threonine-protein phosphatase 6 regulatory subunit 2	Ppp6r2	tr|G3X9K4|G3X9K4_MOUSE Serine/threonine-protein phosphatase 6 regulatory subunit 2 OS=Mus musculus OX=10090 GN=Ppp6r2 PE=1 SV=1;tr|A0A5F8MQ25|A0A5F8MQ25_MOUSE Serine/threonine-protein phosphatase 6 regulatory subunit 2 OS=Mus musculus OX=10090 GN=Ppp6r2 PE	4	2	2	2	2	0	2	0	2	0	2.6	2.6	2.6	100.46	923	923;950;923;170	211																									1
Q9DC42;A0A0D9SEG8;E9QMJ5;E9QJS7;Q9Z0M6-2;Q9Z0M6-3;Q9Z0M6	Q9DC42;A0A0D9SEG8;E9QMJ5;E9QJS7;Q9Z0M6-2;Q9Z0M6-3;Q9Z0M6	2;2;2;2;2;2;2	2;2;2;2;2;2;2	2;2;2;2;2;2;2	CD97 antigen	Adgre5;Cd97	tr|Q9DC42|Q9DC42_MOUSE Adhesion G protein-coupled receptor E5 OS=Mus musculus OX=10090 GN=Adgre5 PE=1 SV=1;tr|A0A0D9SEG8|A0A0D9SEG8_MOUSE Adhesion G protein-coupled receptor E5 OS=Mus musculus OX=10090 GN=Adgre5 PE=1 SV=1;tr|E9QMJ5|E9QMJ5_MOUSE Adhesion G	7	2	2	2	1	1	1	1	1	1	4.7	4.7	4.7	80.202	722	722;724;773;818;724;773;818	158							1																	1
Q9EQI8	Q9EQI8	2	2	2	39S ribosomal protein L46, mitochondrial	Mrpl46	sp|Q9EQI8|RM46_MOUSE 39S ribosomal protein L46, mitochondrial OS=Mus musculus OX=10090 GN=Mrpl46 PE=1 SV=1	1	2	2	2	0	2	0	2	0	2	8.5	8.5	8.5	32.131	283	283	104				2
Q9DBZ5;A0A140LJ59;Q3TY56;Q9DBZ5-2	Q9DBZ5;A0A140LJ59;Q3TY56;Q9DBZ5-2	2;1;1;1	2;1;1;1	2;1;1;1	Eukaryotic translation initiation factor 3 subunit K	Eif3k	sp|Q9DBZ5|EIF3K_MOUSE Eukaryotic translation initiation factor 3 subunit K OS=Mus musculus OX=10090 GN=Eif3k PE=1 SV=1;tr|A0A140LJ59|A0A140LJ59_MOUSE Eukaryotic translation initiation factor 3 subunit K OS=Mus musculus OX=10090 GN=Eif3k PE=1 SV=1;tr|Q3TY56	4	2	2	2	1	1	1	1	1	1	13.3	13.3	13.3	25.086	218	218;53;192;185	153			1															1
A0A0R4J1R7;Q9CZL5	A0A0R4J1R7;Q9CZL5	3;3	3;3	3;3	Pterin-4-alpha-carbinolamine dehydratase 2	Pcbd2	tr|A0A0R4J1R7|A0A0R4J1R7_MOUSE 4a-hydroxytetrahydrobiopterin dehydratase OS=Mus musculus OX=10090 GN=Pcbd2 PE=1 SV=1;sp|Q9CZL5|PHS2_MOUSE Pterin-4-alpha-carbinolamine dehydratase 2 OS=Mus musculus OX=10090 GN=Pcbd2 PE=1 SV=2	2	3	3	3	0	3	0	3	0	3	20.4	20.4	20.4	11.74	103	103;136	101	3
A2AKH7;Q8JZX5;Q9D1G5;B0R031	A2AKH7;Q8JZX5;Q9D1G5;B0R031	3;3;3;2	3;3;3;2	3;3;3;2	Leucine-rich repeat-containing protein 57	Lrrc57	tr|A2AKH7|A2AKH7_MOUSE Leucine-rich repeat-containing protein 57 (Fragment) OS=Mus musculus OX=10090 GN=Lrrc57 PE=1 SV=8;tr|Q8JZX5|Q8JZX5_MOUSE Leucine rich repeat containing 57 OS=Mus musculus OX=10090 GN=Lrrc57 PE=1 SV=1;sp|Q9D1G5|LRC57_MOUSE Leucine-ric	4	3	3	3	2	2	2	2	2	2	22.5	22.5	22.5	24.132	218	218;239;239;124	154				2															2
E9PXU2;Q9Z0F8-2;Q9Z0F8	E9PXU2;Q9Z0F8-2;Q9Z0F8	2;2;2	2;2;2	2;2;2	Disintegrin and metalloproteinase domain-containing protein 17	Adam17	tr|E9PXU2|E9PXU2_MOUSE Disintegrin and metalloproteinase domain-containing protein 17 OS=Mus musculus OX=10090 GN=Adam17 PE=1 SV=1;sp|Q9Z0F8-2|ADA17_MOUSE Isoform Short of Disintegrin and metalloproteinase domain-containing protein 17 OS=Mus musculus OX=10	3	2	2	2	2	0	2	0	2	0	2.4	2.4	2.4	95.231	846	846;655;827	211
Q91ZU6-3;E9Q9X1;S4R1P5;Q91ZU6-2;Q91ZU6;Q91ZU6-4;A0A087WRB8;Q91ZU6-6;S4R2C6;S4R2A8;A0A0A6YX28;A0A0A6YXR1;A0A571BGG5;S4R1Y6;A0A087WSP0;Q91ZU6-8;A0A5F8MPU9	Q91ZU6-3;E9Q9X1;S4R1P5;Q91ZU6-2;Q91ZU6;Q91ZU6-4;A0A087WRB8;Q91ZU6-6	6;5;5;5;5;5;3;3;2;2;2;2;2;2;2;2;1	2;2;2;2;2;2;2;2;0;0;1;1;2;0;0;2;0	2;2;2;2;2;2;2;2;0;0;1;1;2;0;0;2;0	Dystonin	Dst	sp|Q91ZU6-3|DYST_MOUSE Isoform 3 of Dystonin OS=Mus musculus OX=10090 GN=Dst;tr|E9Q9X1|E9Q9X1_MOUSE Dystonin OS=Mus musculus OX=10090 GN=Dst PE=1 SV=2;tr|S4R1P5|S4R1P5_MOUSE Dystonin OS=Mus musculus OX=10090 GN=Dst PE=1 SV=1;sp|Q91ZU6-2|DYST_MOUSE Isoform	17	6	2	2	5	5	1	2	1	2	1	0.4	0.4	834.94	7400	7400;7406;7717;5379;7393;7406;1471;482;259;262;274;282;386;1638;5175;388;153	144				1										1
F7BIK4;Q80XR8;J3QK07;D3Z1I2;E9PVA6;Q9JLQ2;F6SLJ2	F7BIK4;Q80XR8;J3QK07;D3Z1I2;E9PVA6;Q9JLQ2;F6SLJ2	2;2;2;2;2;2;1	2;2;2;2;2;2;1	1;1;1;1;1;1;1	ARF GTPase-activating protein GIT2	Git2	tr|F7BIK4|F7BIK4_MOUSE ARF GTPase-activating protein GIT2 OS=Mus musculus OX=10090 GN=Git2 PE=1 SV=2;tr|Q80XR8|Q80XR8_MOUSE ARF GTPase-activating protein GIT2 OS=Mus musculus OX=10090 GN=Git2 PE=1 SV=2;tr|J3QK07|J3QK07_MOUSE ARF GTPase-activating protein G	7	2	2	1	2	0	2	0	1	0	4	4	1.6	70.316	631	631;679;680;681;759;708;251	210																									2
Q8BU88	Q8BU88	4	4	4	39S ribosomal protein L22, mitochondrial	Mrpl22	sp|Q8BU88|RM22_MOUSE 39S ribosomal protein L22, mitochondrial OS=Mus musculus OX=10090 GN=Mrpl22 PE=1 SV=1	1	4	4	4	1	4	1	4	1	4	23.3	23.3	23.3	23.805	206	206	123			4															1
Q8BP48;A0A0G2JF71	Q8BP48	3;1	3;1	3;1	Methionine aminopeptidase 1	Metap1	sp|Q8BP48|MAP11_MOUSE Methionine aminopeptidase 1 OS=Mus musculus OX=10090 GN=Metap1 PE=1 SV=1	2	3	3	3	1	3	1	3	1	3	8.5	8.5	8.5	43.221	386	386;142	127						1	3															1
A0A0N4SVS6;P53996-2;P53996-3;P53996	A0A0N4SVS6;P53996-2;P53996-3;P53996	3;3;3;3	3;3;3;3	3;3;3;3	Cellular nucleic acid-binding protein	Cnbp	tr|A0A0N4SVS6|A0A0N4SVS6_MOUSE Cellular nucleic acid-binding protein OS=Mus musculus OX=10090 GN=Cnbp PE=1 SV=1;sp|P53996-2|CNBP_MOUSE Isoform 2 of Cellular nucleic acid-binding protein OS=Mus musculus OX=10090 GN=Cnbp;sp|P53996-3|CNBP_MOUSE Isoform 3 of C	4	3	3	3	1	3	1	3	1	3	22.2	22.2	22.2	18.799	171	171;170;177;178	128			3															1
D3YUR6;Q8BG50	D3YUR6;Q8BG50	2;2	2;2	2;2	Transmembrane protein 169	Tmem169	tr|D3YUR6|D3YUR6_MOUSE Transmembrane protein 169 (Fragment) OS=Mus musculus OX=10090 GN=Tmem169 PE=1 SV=1;sp|Q8BG50|TM169_MOUSE Transmembrane protein 169 OS=Mus musculus OX=10090 GN=Tmem169 PE=2 SV=1	2	2	2	2	2	1	2	1	2	1	19.2	19.2	19.2	13.428	120	120;297	171					1														1	1
A0A0R4J0Q6;Q80VI1;D3YVX5	A0A0R4J0Q6;Q80VI1	8;8;1	8;8;1	8;8;1	E3 ubiquitin-protein ligase TRIM56	Trim56	tr|A0A0R4J0Q6|A0A0R4J0Q6_MOUSE E3 ubiquitin-protein ligase TRIM56 OS=Mus musculus OX=10090 GN=Trim56 PE=1 SV=1;sp|Q80VI1|TRI56_MOUSE E3 ubiquitin-protein ligase TRIM56 OS=Mus musculus OX=10090 GN=Trim56 PE=1 SV=1	3	8	8	8	4	6	4	6	4	6	13.9	13.9	13.9	79.528	734	734;734;212	146										7															4
O70435	O70435	2	2	1	Proteasome subunit alpha type-3	Psma3	sp|O70435|PSA3_MOUSE Proteasome subunit alpha type-3 OS=Mus musculus OX=10090 GN=Psma3 PE=1 SV=3	1	2	2	1	1	2	1	2	1	1	9	9	3.5	28.405	255	255	154				2															2
Q61495;Q7TSF1;Q7TSF0-2;Q7TSF0	Q61495;Q7TSF1	3;3;1;1	3;3;1;1	3;3;1;1	Desmoglein-1-alpha;Desmoglein-1-beta	Dsg1a;Dsg1b	sp|Q61495|DSG1A_MOUSE Desmoglein-1-alpha OS=Mus musculus OX=10090 GN=Dsg1a PE=2 SV=2;sp|Q7TSF1|DSG1B_MOUSE Desmoglein-1-beta OS=Mus musculus OX=10090 GN=Dsg1b PE=1 SV=1	4	3	3	3	1	2	1	2	1	2	2.6	2.6	2.6	114.6	1057	1057;1060;427;911	167		1										1									1	1		1
Q8BNU0;Q8BNU0-2	Q8BNU0	3;1	3;1	3;1	Armadillo repeat-containing protein 6	Armc6	sp|Q8BNU0|ARMC6_MOUSE Armadillo repeat-containing protein 6 OS=Mus musculus OX=10090 GN=Armc6 PE=1 SV=1	2	3	3	3	2	1	2	1	2	1	9.2	9.2	9.2	50.683	468	468;271	174							1															2
Q9EPS3	Q9EPS3	2	2	2	D-glucuronyl C5-epimerase	Glce	sp|Q9EPS3|GLCE_MOUSE D-glucuronyl C5-epimerase OS=Mus musculus OX=10090 GN=Glce PE=1 SV=2	1	2	2	2	2	0	2	0	2	0	3.1	3.1	3.1	70.088	618	618	210																									2
P14576;E9PXC0	P14576;E9PXC0	3;2	3;2	3;2	Signal recognition particle 54 kDa protein	Srp54;Srp54c	sp|P14576|SRP54_MOUSE Signal recognition particle 54 kDa protein OS=Mus musculus OX=10090 GN=Srp54 PE=1 SV=2;tr|E9PXC0|E9PXC0_MOUSE Signal recognition particle 54 kDa protein OS=Mus musculus OX=10090 GN=Srp54c PE=1 SV=1	2	3	3	3	2	2	2	2	2	2	7.7	7.7	7.7	55.72	504	504;504	148								3															2
E9Q8I7;E9Q3K1;E9PZN0	E9Q8I7;E9Q3K1;E9PZN0	3;2;2	3;2;2	3;2;2	tr|E9Q8I7|E9Q8I7_MOUSE Nuclear transcription factor, X-box-binding-like 1	Nfxl1	tr|E9Q8I7|E9Q8I7_MOUSE Nuclear transcription factor, X-box-binding-like 1 OS=Mus musculus OX=10090 GN=Nfxl1 PE=1 SV=1;tr|E9Q3K1|E9Q3K1_MOUSE Nuclear transcription factor, X-box-binding-like 1 (Fragment) OS=Mus musculus OX=10090 GN=Nfxl1 PE=1 SV=1;tr|E9PZN0	3	3	3	3	3	0	3	0	3	0	3.5	3.5	3.5	101.51	918	918;346;500	211																									1
Q921W0	Q921W0	3	3	3	Charged multivesicular body protein 1a	Chmp1a	sp|Q921W0|CHM1A_MOUSE Charged multivesicular body protein 1a OS=Mus musculus OX=10090 GN=Chmp1a PE=1 SV=1	1	3	3	3	2	2	2	2	2	2	13.8	13.8	13.8	21.607	196	196	154				2															2
Q8HWE5-2;Q8HWE5	Q8HWE5-2;Q8HWE5	3;3	3;3	3;3	sp|Q8HWE5-2|MILL2_MOUSE Isoform 2 of MHC class I-like protein MILL2	Mill2	sp|Q8HWE5-2|MILL2_MOUSE Isoform 2 of MHC class I-like protein MILL2 OS=Mus musculus OX=10090 GN=Mill2;sp|Q8HWE5|MILL2_MOUSE MHC class I-like protein MILL2 OS=Mus musculus OX=10090 GN=Mill2 PE=1 SV=1	2	3	3	3	1	3	1	3	1	3	12.6	12.6	12.6	37.555	340	340;355	123						3	2															1
Q9EQF2;A0A0A6YXM8	Q9EQF2;A0A0A6YXM8	3;2	3;2	3;2	Kell blood group glycoprotein homolog	Kel	sp|Q9EQF2|KELL_MOUSE Kell blood group glycoprotein homolog OS=Mus musculus OX=10090 GN=Kel PE=1 SV=1;tr|A0A0A6YXM8|A0A0A6YXM8_MOUSE Kell blood group glycoprotein homolog (Fragment) OS=Mus musculus OX=10090 GN=Kel PE=4 SV=1	2	3	3	3	1	3	1	3	1	3	5.9	5.9	5.9	80.865	713	713;69	136											3
Q9Z1Z2	Q9Z1Z2	7	7	7	Serine-threonine kinase receptor-associated protein	Strap	sp|Q9Z1Z2|STRAP_MOUSE Serine-threonine kinase receptor-associated protein OS=Mus musculus OX=10090 GN=Strap PE=1 SV=2	1	7	7	7	1	6	1	6	1	6	28	28	28	38.442	350	350	122											8										1
E9PV45;B1AY13	E9PV45;B1AY13	3;3	3;3	3;3	Ubiquitin carboxyl-terminal hydrolase;Ubiquitin carboxyl-terminal hydrolase 24	Usp24	tr|E9PV45|E9PV45_MOUSE Ubiquitinyl hydrolase 1 OS=Mus musculus OX=10090 GN=Usp24 PE=1 SV=1;sp|B1AY13|UBP24_MOUSE Ubiquitin carboxyl-terminal hydrolase 24 OS=Mus musculus OX=10090 GN=Usp24 PE=1 SV=1	2	3	3	3	1	3	1	3	1	3	2	2	2	294.13	2618	2618;2617	139													2	3	1
Q921S7	Q921S7	6	6	6	39S ribosomal protein L37, mitochondrial	Mrpl37	sp|Q921S7|RM37_MOUSE 39S ribosomal protein L37, mitochondrial OS=Mus musculus OX=10090 GN=Mrpl37 PE=1 SV=1	1	6	6	6	2	5	2	5	2	5	17.3	17.3	17.3	48.34	423	423	132						1	5															2
A0A0R4J1Y7;E9PXX7;Q91W90	A0A0R4J1Y7;E9PXX7;Q91W90	4;4;4	4;4;4	4;4;4	Thioredoxin domain-containing protein 5	Txndc5	tr|A0A0R4J1Y7|A0A0R4J1Y7_MOUSE Thioredoxin domain-containing protein 5 OS=Mus musculus OX=10090 GN=Txndc5 PE=1 SV=1;tr|E9PXX7|E9PXX7_MOUSE Thioredoxin domain-containing protein 5 OS=Mus musculus OX=10090 GN=Txndc5 PE=1 SV=1;sp|Q91W90|TXND5_MOUSE Thioredoxi	3	4	4	4	3	3	3	3	3	3	19.5	19.5	19.5	36.083	323	323;344;417	157							3															3
G3UWR2;G3UYG6;Q6Y7W8-2;Q6Y7W8	G3UWR2;G3UYG6;Q6Y7W8-2;Q6Y7W8	2;2;2;2	2;2;2;2	2;2;2;2	PERQ amino acid-rich with GYF domain-containing protein 2	Gigyf2	tr|G3UWR2|G3UWR2_MOUSE GRB10-interacting GYF protein 2 OS=Mus musculus OX=10090 GN=Gigyf2 PE=1 SV=1;tr|G3UYG6|G3UYG6_MOUSE GRB10-interacting GYF protein 2 OS=Mus musculus OX=10090 GN=Gigyf2 PE=1 SV=1;sp|Q6Y7W8-2|GGYF2_MOUSE Isoform 2 of GRB10-interacting G	4	2	2	2	2	2	2	2	2	2	2.7	2.7	2.7	129.64	1122	1122;1285;423;1291	156												1	2	1
A0A1B0GS30;Q3TIR3	A0A1B0GS30;Q3TIR3	2;2	2;2	2;2	Synembryn-A	Ric8a	tr|A0A1B0GS30|A0A1B0GS30_MOUSE Synembryn-A OS=Mus musculus OX=10090 GN=Ric8a PE=1 SV=1;sp|Q3TIR3|RIC8A_MOUSE Synembryn-A OS=Mus musculus OX=10090 GN=Ric8a PE=1 SV=2	2	2	2	2	1	2	1	2	1	2	20	20	20	17.855	160	160;530	142									2															1
Q9QWW1-2;Q9QWW1;E9Q4F9;A0A140LHR9;A0A140LJ06	Q9QWW1-2;Q9QWW1;E9Q4F9;A0A140LHR9;A0A140LJ06	4;4;3;2;2	3;3;2;1;1	3;3;2;1;1	Homer protein homolog 2	Homer2	sp|Q9QWW1-2|HOME2_MOUSE Isoform 2 of Homer protein homolog 2 OS=Mus musculus OX=10090 GN=Homer2;sp|Q9QWW1|HOME2_MOUSE Homer protein homolog 2 OS=Mus musculus OX=10090 GN=Homer2 PE=1 SV=1;tr|E9Q4F9|E9Q4F9_MOUSE Homer protein homolog 2 OS=Mus musculus OX=100	5	4	3	3	2	4	1	3	1	3	12.5	10.2	10.2	39.463	343	343;354;290;179;252	131						3															1
A0A1B0GT63;G3X9F4;Q8VD26-2;Q8VD26;A0A1B0GR29;Q8VD26-3	A0A1B0GT63;G3X9F4;Q8VD26-2;Q8VD26;A0A1B0GR29;Q8VD26-3	2;2;2;2;1;1	2;2;2;2;1;1	2;2;2;2;1;1	Transmembrane protein 143	Tmem143	tr|A0A1B0GT63|A0A1B0GT63_MOUSE Transmembrane protein 143 OS=Mus musculus OX=10090 GN=Tmem143 PE=1 SV=1;tr|G3X9F4|G3X9F4_MOUSE Transmembrane protein 143 OS=Mus musculus OX=10090 GN=Tmem143 PE=1 SV=1;sp|Q8VD26-2|TM143_MOUSE Isoform 2 of Transmembrane protein	6	2	2	2	2	1	2	1	2	1	6	6	6	51	453	453;458;453;458;255;240	157						1	1	1													1	2
Q61733	Q61733	7	7	7	28S ribosomal protein S31, mitochondrial	Mrps31	sp|Q61733|RT31_MOUSE 28S ribosomal protein S31, mitochondrial OS=Mus musculus OX=10090 GN=Mrps31 PE=1 SV=1	1	7	7	7	3	5	3	5	3	5	21.1	21.1	21.1	43.88	384	384	144						5															3
Q9CYN9	Q9CYN9	2	2	2	Renin receptor	Atp6ap2	sp|Q9CYN9|RENR_MOUSE Renin receptor OS=Mus musculus OX=10090 GN=Atp6ap2 PE=1 SV=2	1	2	2	2	1	2	1	2	1	2	9.4	9.4	9.4	39.091	350	350	129			1	2															1
A2AFQ0;Q7TMY8-3;Q7TMY8;Q7TMY8-4;Q7TMY8-2;F6XP90	A2AFQ0;Q7TMY8-3;Q7TMY8;Q7TMY8-4;Q7TMY8-2	5;5;5;4;3;1	5;5;5;4;3;1	5;5;5;4;3;1	E3 ubiquitin-protein ligase HUWE1	Huwe1	tr|A2AFQ0|A2AFQ0_MOUSE HECT-type E3 ubiquitin transferase OS=Mus musculus OX=10090 GN=Huwe1 PE=1 SV=1;sp|Q7TMY8-3|HUWE1_MOUSE Isoform 3 of E3 ubiquitin-protein ligase HUWE1 OS=Mus musculus OX=10090 GN=Huwe1;sp|Q7TMY8|HUWE1_MOUSE E3 ubiquitin-protein ligase	6	5	5	5	2	3	2	3	2	3	1.4	1.4	1.4	482.69	4378	4378;4362;4377;3832;3364;1176	155															3
Q8C3X2-2;Q8C3X2	Q8C3X2-2;Q8C3X2	2;2	2;2	2;2	Coiled-coil domain-containing protein 90B, mitochondrial	Ccdc90b	sp|Q8C3X2-2|CC90B_MOUSE Isoform 2 of Coiled-coil domain-containing protein 90B, mitochondrial OS=Mus musculus OX=10090 GN=Ccdc90b;sp|Q8C3X2|CC90B_MOUSE Coiled-coil domain-containing protein 90B, mitochondrial OS=Mus musculus OX=10090 GN=Ccdc90b PE=1 SV=1	2	2	2	2	2	1	2	1	2	1	12.2	12.2	12.2	25.642	222	222;256	154			1	1															2
A0A140LJF4;A0A140LHF7;A0A171KXD3;Q9JIF0-3;Q9JIF0-2;Q9JIF0;A0A140LJ68;A0A140LJ70	A0A140LJF4;A0A140LHF7;A0A171KXD3;Q9JIF0-3;Q9JIF0-2;Q9JIF0;A0A140LJ68;A0A140LJ70	2;2;2;2;2;2;1;1	2;2;2;2;2;2;1;1	2;2;2;2;2;2;1;1	Protein arginine N-methyltransferase 1	Prmt1	tr|A0A140LJF4|A0A140LJF4_MOUSE Protein arginine N-methyltransferase 1 (Fragment) OS=Mus musculus OX=10090 GN=Prmt1 PE=1 SV=1;tr|A0A140LHF7|A0A140LHF7_MOUSE Protein arginine N-methyltransferase 1 OS=Mus musculus OX=10090 GN=Prmt1 PE=1 SV=1;tr|A0A171KXD3|A0A	8	2	2	2	1	1	1	1	1	1	15	15	15	22.331	193	193;208;318;343;353;371;122;254	156						1															1
A0A0R4J058;A0A0R4J242;Q922Q9-2;Q922Q9;A0A1B0GSH5;D3YWG2;G8JL55	A0A0R4J058;A0A0R4J242;Q922Q9-2;Q922Q9;A0A1B0GSH5;D3YWG2;G8JL55	3;3;3;3;2;2;2	3;3;3;3;2;2;2	3;3;3;3;2;2;2	Chitinase domain-containing protein 1	Chid1	tr|A0A0R4J058|A0A0R4J058_MOUSE Chitinase domain-containing protein 1 OS=Mus musculus OX=10090 GN=Chid1 PE=1 SV=1;tr|A0A0R4J242|A0A0R4J242_MOUSE Chitinase domain-containing protein 1 OS=Mus musculus OX=10090 GN=Chid1 PE=1 SV=1;sp|Q922Q9-2|CHID1_MOUSE Isofor	7	3	3	3	2	2	2	2	2	2	10.3	10.3	10.3	35.54	310	310;396;307;393;192;263;297	156						2															2
Q8CCM6;Q8CCM6-3	Q8CCM6	3;1	3;1	3;1	Mitochondrial import inner membrane translocase subunit Tim21	Timm21	sp|Q8CCM6|TIM21_MOUSE Mitochondrial import inner membrane translocase subunit Tim21 OS=Mus musculus OX=10090 GN=Timm21 PE=1 SV=2	2	3	3	3	2	3	2	3	2	3	14.3	14.3	14.3	27.911	244	244;131	143			3															2
P59016;S4R227;S4R1H4	P59016;S4R227;S4R1H4	2;1;1	2;1;1	2;1;1	Vacuolar protein sorting-associated protein 33B	Vps33b	sp|P59016|VP33B_MOUSE Vacuolar protein sorting-associated protein 33B OS=Mus musculus OX=10090 GN=Vps33b PE=1 SV=1;tr|S4R227|S4R227_MOUSE Vacuolar protein sorting-associated protein 33B OS=Mus musculus OX=10090 GN=Vps33b PE=1 SV=1;tr|S4R1H4|S4R1H4_MOUSE Va	3	2	2	2	2	1	2	1	2	1	4.1	4.1	4.1	70.525	617	617;80;143	176									1															2
Q80X73	Q80X73	2	2	2	Protein pelota homolog	Pelo	sp|Q80X73|PELO_MOUSE Protein pelota homolog OS=Mus musculus OX=10090 GN=Pelo PE=1 SV=3	1	2	2	2	2	1	2	1	2	1	3.9	3.9	3.9	43.349	385	385	173						1															2
A0A1B0GR51;Q8CBG9-2;Q8CBG9;F6UDR6;D3Z7W3;E9PUJ5;D3Z0A0;Q8CBG9-5;Q8CBG9-4;Q8CBG9-3	A0A1B0GR51;Q8CBG9-2;Q8CBG9	5;5;5;2;2;2;2;2;2;2	5;5;5;2;2;2;2;2;2;2	5;5;5;2;2;2;2;2;2;2	E3 ubiquitin-protein ligase RNF170	Rnf170	tr|A0A1B0GR51|A0A1B0GR51_MOUSE E3 ubiquitin-protein ligase RNF170 (Fragment) OS=Mus musculus OX=10090 GN=Rnf170 PE=1 SV=1;sp|Q8CBG9-2|RN170_MOUSE Isoform 2 of E3 ubiquitin-protein ligase RNF170 OS=Mus musculus OX=10090 GN=Rnf170;sp|Q8CBG9|RN170_MOUSE E3 ub	10	5	5	5	5	3	5	3	5	3	16.9	16.9	16.9	28.991	249	249;239;286;113;135;144;150;140;142;216	162			4	1														5	2
E9Q1K0;Q3ZT31;A0A1B0GT31	E9Q1K0;Q3ZT31;A0A1B0GT31	2;2;1	2;2;1	2;2;1	Sorting nexin-25	Snx25	tr|E9Q1K0|E9Q1K0_MOUSE Sorting nexin-25 OS=Mus musculus OX=10090 GN=Snx25 PE=1 SV=1;sp|Q3ZT31|SNX25_MOUSE Sorting nexin-25 OS=Mus musculus OX=10090 GN=Snx25 PE=1 SV=3;tr|A0A1B0GT31|A0A1B0GT31_MOUSE Sorting nexin-25 (Fragment) OS=Mus musculus OX=10090 GN=Sn	3	2	2	2	1	1	1	1	1	1	2.7	2.7	2.7	112.17	986	986;840;149	161											1
Q8VCA4;Q99N18;A0A1D5RLD0;Q99N17;G3UW78;Q99N16;Q9EP75	Q8VCA4;Q99N18;A0A1D5RLD0;Q99N17;G3UW78;Q99N16;Q9EP75	2;2;1;1;1;1;1	2;2;1;1;1;1;1	2;2;1;1;1;1;1	Leukotriene-B(4) omega-hydroxylase 2;Leukotriene-B4 omega-hydroxylase 3	Cyp4f15;Cyp4f16;Cyp4f17;Cyp4f3;Cyp4f14	tr|Q8VCA4|Q8VCA4_MOUSE Cyp4f15 protein OS=Mus musculus OX=10090 GN=Cyp4f15 PE=1 SV=1;tr|Q99N18|Q99N18_MOUSE Cytochrome P450 CYP4F15 OS=Mus musculus OX=10090 GN=Cyp4f15 PE=1 SV=1;tr|A0A1D5RLD0|A0A1D5RLD0_MOUSE Cytochrome P450, family 4, subfamily f, polypep	7	2	2	2	1	1	1	1	1	1	7.6	7.6	7.6	60.572	527	527;534;175;524;524;524;524	161														1									1
Q05921;Q3T9T6;S4R1J5;S4R2R4	Q05921;Q3T9T6;S4R1J5;S4R2R4	2;1;1;1	2;1;1;1	2;1;1;1	2-5A-dependent ribonuclease	Rnasel	sp|Q05921|RN5A_MOUSE 2-5A-dependent ribonuclease OS=Mus musculus OX=10090 GN=Rnasel PE=1 SV=2;tr|Q3T9T6|Q3T9T6_MOUSE 2-5A-dependent ribonuclease OS=Mus musculus OX=10090 GN=Rnasel PE=1 SV=1;tr|S4R1J5|S4R1J5_MOUSE 2-5A-dependent ribonuclease (Fragment) OS=M	4	2	2	2	2	0	2	0	2	0	2.6	2.6	2.6	83.274	735	735;227;651;674	210																									2
Q8BGD9;B2RWE8	Q8BGD9;B2RWE8	13;9	13;9	13;9	Eukaryotic translation initiation factor 4B	Eif4b	sp|Q8BGD9|IF4B_MOUSE Eukaryotic translation initiation factor 4B OS=Mus musculus OX=10090 GN=Eif4b PE=1 SV=1;tr|B2RWE8|B2RWE8_MOUSE Eif4b protein OS=Mus musculus OX=10090 GN=Eif4b PE=1 SV=1	2	13	13	13	8	12	8	12	8	12	23.7	23.7	23.7	68.839	611	611;403	142								1	1	12	1	1	1												8
S4R2D2;A2A9W7;Q8BMI3;A2A9W5	S4R2D2;A2A9W7;Q8BMI3	3;3;3;1	3;3;3;1	3;3;3;1	ADP-ribosylation factor-binding protein GGA3	Gga3	tr|S4R2D2|S4R2D2_MOUSE ADP-ribosylation factor-binding protein GGA3 OS=Mus musculus OX=10090 GN=Gga3 PE=1 SV=1;tr|A2A9W7|A2A9W7_MOUSE ADP-ribosylation factor-binding protein GGA3 OS=Mus musculus OX=10090 GN=Gga3 PE=1 SV=1;sp|Q8BMI3|GGA3_MOUSE ADP-ribosylat	4	3	3	3	3	1	3	1	3	1	6.4	6.4	6.4	64.524	595	595;640;718;117	185										1															3
B1AU74;Q9CWP6-2;Q9CWP6-3;Q9CWP6;Q9CWP6-4	B1AU74;Q9CWP6-2;Q9CWP6-3;Q9CWP6;Q9CWP6-4	8;8;8;8;4	8;8;8;8;4	8;8;8;8;4	Motile sperm domain-containing protein 2	Mospd2	tr|B1AU74|B1AU74_MOUSE Motile sperm domain-containing protein 2 OS=Mus musculus OX=10090 GN=Mospd2 PE=1 SV=1;sp|Q9CWP6-2|MSPD2_MOUSE Isoform 2 of Motile sperm domain-containing protein 2 OS=Mus musculus OX=10090 GN=Mospd2;sp|Q9CWP6-3|MSPD2_MOUSE Isoform 3	5	8	8	8	7	3	7	3	7	3	16.8	16.8	16.8	59.81	518	518;481;486;518;164	175								4															8
Q3ULJ0-2;Q3ULJ0;D3Z0L6	Q3ULJ0-2;Q3ULJ0;D3Z0L6	2;2;1	2;2;1	2;2;1	Glycerol-3-phosphate dehydrogenase 1-like protein	Gpd1l	sp|Q3ULJ0-2|GPD1L_MOUSE Isoform 2 of Glycerol-3-phosphate dehydrogenase 1-like protein OS=Mus musculus OX=10090 GN=Gpd1l;sp|Q3ULJ0|GPD1L_MOUSE Glycerol-3-phosphate dehydrogenase 1-like protein OS=Mus musculus OX=10090 GN=Gpd1l PE=1 SV=2;tr|D3Z0L6|D3Z0L6_MO	3	2	2	2	1	2	1	2	1	2	9.1	9.1	9.1	34.634	320	320;351;117	139						2															1
O35604	O35604	4	4	4	Niemann-Pick C1 protein	Npc1	sp|O35604|NPC1_MOUSE NPC intracellular cholesterol transporter 1 OS=Mus musculus OX=10090 GN=Npc1 PE=1 SV=2	1	4	4	4	2	4	2	4	2	4	3.8	3.8	3.8	142.88	1277	1277	146													4
Q9R0N0	Q9R0N0	5	5	5	Galactokinase	Galk1	sp|Q9R0N0|GALK1_MOUSE Galactokinase OS=Mus musculus OX=10090 GN=Galk1 PE=1 SV=2	1	5	5	5	4	3	4	3	4	3	15.3	15.3	15.3	42.295	392	392	163						3															4
Q6P9Q6;Q6P9Q6-2;Q80YW9;A0A6I8MWZ0;Q80YW6;Q80YW7	Q6P9Q6;Q6P9Q6-2;Q80YW9;A0A6I8MWZ0;Q80YW6	5;5;4;4;3;2	5;5;4;4;3;2	5;5;4;4;3;2	FK506-binding protein 15;Peptidyl-prolyl cis-trans isomerase	Fkbp15	sp|Q6P9Q6|FKB15_MOUSE FK506-binding protein 15 OS=Mus musculus OX=10090 GN=Fkbp15 PE=1 SV=2;sp|Q6P9Q6-2|FKB15_MOUSE Isoform B of FK506-binding protein 15 OS=Mus musculus OX=10090 GN=Fkbp15;tr|Q80YW9|Q80YW9_MOUSE Peptidylprolyl isomerase OS=Mus musculus OX=	6	5	5	5	1	4	1	4	1	4	7.1	7.1	7.1	132.96	1216	1216;1255;756;1044;650;644	132												4
A0A2I3BQY6;A0A2I3BQ91;Q8BMD6-2;Q8BMD6;A0A2I3BPK6	A0A2I3BQY6;A0A2I3BQ91;Q8BMD6-2;Q8BMD6	3;3;3;3;1	3;3;3;3;1	3;3;3;3;1	Transmembrane protein 260	Tmem260	tr|A0A2I3BQY6|A0A2I3BQY6_MOUSE Transmembrane protein 260 OS=Mus musculus OX=10090 GN=Tmem260 PE=1 SV=1;tr|A0A2I3BQ91|A0A2I3BQ91_MOUSE Transmembrane protein 260 OS=Mus musculus OX=10090 GN=Tmem260 PE=1 SV=1;sp|Q8BMD6-2|TM260_MOUSE Isoform 2 of Transmembrane	5	3	3	3	1	3	1	3	1	3	5.7	5.7	5.7	69.988	629	629;712;551;703;243	152									3	1														1	1
Q91WD0-2;Q91WD0	Q91WD0-2;Q91WD0	2;2	2;2	2;2	Protein GPR108	Gpr108	sp|Q91WD0-2|GP108_MOUSE Isoform 2 of Protein GPR108 OS=Mus musculus OX=10090 GN=Gpr108;sp|Q91WD0|GP108_MOUSE Protein GPR108 OS=Mus musculus OX=10090 GN=Gpr108 PE=1 SV=1	2	2	2	2	1	2	1	2	1	2	3.2	3.2	3.2	63.248	562	562;569	160										2														1	1
D6RIR0;D6RFP3;Q8K1A5;D6RDC1	D6RIR0;D6RFP3;Q8K1A5;D6RDC1	4;4;4;2	4;4;4;2	4;4;4;2	Transmembrane protein 41B	Tmem41b	tr|D6RIR0|D6RIR0_MOUSE Transmembrane protein 41B OS=Mus musculus OX=10090 GN=Tmem41b PE=1 SV=1;tr|D6RFP3|D6RFP3_MOUSE Transmembrane protein 41B OS=Mus musculus OX=10090 GN=Tmem41b PE=1 SV=1;sp|Q8K1A5|TM41B_MOUSE Transmembrane protein 41B OS=Mus musculus OX	4	4	4	4	3	2	3	2	3	2	45.7	45.7	45.7	9.9022	94	94;123;291;44	154			1	4															5
Q8K1I7	Q8K1I7	5	5	5	WAS/WASL-interacting protein family member 1	Wipf1	sp|Q8K1I7|WIPF1_MOUSE WAS/WASL-interacting protein family member 1 OS=Mus musculus OX=10090 GN=Wipf1 PE=1 SV=1	1	5	5	5	2	5	2	5	2	5	17.4	17.4	17.4	50.08	493	493	131								2	5															2
Q5SXG1;Q5SXG3;G3X9G2;Q9JM52-2;Q9JM52;Q9JM52-3;F7AMS7;J3QM71;J3QP32	Q5SXG1;Q5SXG3;G3X9G2;Q9JM52-2;Q9JM52;Q9JM52-3;F7AMS7	11;11;11;11;11;11;8;3;2	4;4;4;4;4;4;4;3;2	4;4;4;4;4;4;4;3;2	Misshapen-like kinase 1	Mink1	tr|Q5SXG1|Q5SXG1_MOUSE Misshapen-like kinase 1 OS=Mus musculus OX=10090 GN=Mink1 PE=1 SV=1;tr|Q5SXG3|Q5SXG3_MOUSE Misshapen-like kinase 1 OS=Mus musculus OX=10090 GN=Mink1 PE=1 SV=1;tr|G3X9G2|G3X9G2_MOUSE Misshapen-like kinase 1 OS=Mus musculus OX=10090 GN	9	11	4	4	8	7	2	3	2	3	7.3	3.2	3.2	150.09	1334	1334;1337;1344;1300;1308;1345;1198;259;90	138												2	3	1
A0A5K1VVQ1;E9Q8N1;E9Q8K5;A0A5K1VVQ9;A2ASS6-2;A2ASS6	A0A5K1VVQ1;E9Q8N1;E9Q8K5;A0A5K1VVQ9;A2ASS6-2;A2ASS6	2;2;2;2;2;2	2;2;2;2;2;2	2;2;2;2;2;2	Titin	Ttn	tr|A0A5K1VVQ1|A0A5K1VVQ1_MOUSE Titin OS=Mus musculus OX=10090 GN=Ttn PE=1 SV=1;tr|E9Q8N1|E9Q8N1_MOUSE Titin OS=Mus musculus OX=10090 GN=Ttn PE=1 SV=1;tr|E9Q8K5|E9Q8K5_MOUSE Titin OS=Mus musculus OX=10090 GN=Ttn PE=1 SV=1;tr|A0A5K1VVQ9|A0A5K1VVQ9_MOUSE Titi	6	2	2	2	1	1	1	1	1	1	0.1	0.1	0.1	2991.8	26938	26938;33467;33467;35390;26886;35213	134											1	1	1				1
O54946;F6YRQ2;A0A0G2JER9;O54946-2;A0A0G2JEI3;G3X8S5;Q9QYI8	O54946;F6YRQ2;A0A0G2JER9;O54946-2	3;2;2;2;1;1;1	2;1;1;1;1;1;1	2;1;1;1;1;1;1	DnaJ homolog subfamily B member 6	Dnajb6	sp|O54946|DNJB6_MOUSE DnaJ homolog subfamily B member 6 OS=Mus musculus OX=10090 GN=Dnajb6 PE=1 SV=4;tr|F6YRQ2|F6YRQ2_MOUSE DnaJ homolog subfamily B member 6 (Fragment) OS=Mus musculus OX=10090 GN=Dnajb6 PE=1 SV=1;tr|A0A0G2JER9|A0A0G2JER9_MOUSE DnaJ homolo	7	3	2	2	3	1	2	1	2	1	10.1	7.4	7.4	39.807	365	365;231;243;242;62;261;312	174							1															2
Q8VCL2	Q8VCL2	2	2	2	Protein SCO2 homolog, mitochondrial	Sco2	sp|Q8VCL2|SCO2_MOUSE Protein SCO2 homolog, mitochondrial OS=Mus musculus OX=10090 GN=Sco2 PE=1 SV=1	1	2	2	2	1	2	1	2	1	2	9.4	9.4	9.4	28.944	255	255	137				2															1
S4R1X1;Q7TMQ7	S4R1X1;Q7TMQ7	2;2	2;2	2;2	WD repeat-containing protein 91	Wdr91	tr|S4R1X1|S4R1X1_MOUSE WD repeat-containing protein 91 OS=Mus musculus OX=10090 GN=Wdr91 PE=1 SV=1;sp|Q7TMQ7|WDR91_MOUSE WD repeat-containing protein 91 OS=Mus musculus OX=10090 GN=Wdr91 PE=1 SV=1	2	2	2	2	2	1	2	1	2	1	4.5	4.5	4.5	67.788	604	604;748	177										1															2
G5E8Q4;O08967;A0A1B0GRM7;A0A2R8VI37;A0A1B0GRB2;A0A1B0GRB8	G5E8Q4;O08967	4;4;1;1;1;1	2;2;0;0;0;0	2;2;0;0;0;0	Cytohesin-3	Cyth3	tr|G5E8Q4|G5E8Q4_MOUSE Cytohesin-3 OS=Mus musculus OX=10090 GN=Cyth3 PE=1 SV=1;sp|O08967|CYH3_MOUSE Cytohesin-3 OS=Mus musculus OX=10090 GN=Cyth3 PE=1 SV=1	6	4	2	2	3	3	1	1	1	1	12	6.8	6.8	40.809	351	351;399;166;184;283;292	157							1															1
E9PYJ7;Q6ZPQ6-2;Q6ZPQ6;A0A0G2JFQ8	E9PYJ7;Q6ZPQ6-2;Q6ZPQ6	3;3;3;1	3;3;3;1	3;3;3;1	Membrane-associated phosphatidylinositol transfer protein 2	Pitpnm2	tr|E9PYJ7|E9PYJ7_MOUSE Membrane-associated phosphatidylinositol transfer protein 2 OS=Mus musculus OX=10090 GN=Pitpnm2 PE=1 SV=1;sp|Q6ZPQ6-2|PITM2_MOUSE Isoform 2 of Membrane-associated phosphatidylinositol transfer protein 2 OS=Mus musculus OX=10090 GN=Pi	4	3	3	3	2	1	2	1	2	1	4	4	4	147.62	1331	1331;1281;1335;436	179												1
Q9D6S7	Q9D6S7	2	2	2	Ribosome-recycling factor, mitochondrial	Mrrf	sp|Q9D6S7|RRFM_MOUSE Ribosome-recycling factor, mitochondrial OS=Mus musculus OX=10090 GN=Mrrf PE=1 SV=1	1	2	2	2	2	1	2	1	2	1	15.3	15.3	15.3	29.05	262	262	144			1	1	1														2
A0A0A6YVU8;Q9JKV1;D3YUD8	A0A0A6YVU8;Q9JKV1;D3YUD8	3;3;2	3;3;2	3;3;2	Proteasomal ubiquitin receptor ADRM1	Gm9774;Adrm1	tr|A0A0A6YVU8|A0A0A6YVU8_MOUSE Predicted pseudogene 9774 OS=Mus musculus OX=10090 GN=Gm9774 PE=3 SV=1;sp|Q9JKV1|ADRM1_MOUSE Proteasomal ubiquitin receptor ADRM1 OS=Mus musculus OX=10090 GN=Adrm1 PE=1 SV=2;tr|D3YUD8|D3YUD8_MOUSE Predicted pseudogene 9774 OS	3	3	3	3	3	3	3	3	3	3	9.6	9.6	9.6	42.147	407	407;407;309	157							3															3
Q9D8S4;A0A1L1SS58	Q9D8S4	5;2	5;2	5;2	Oligoribonuclease, mitochondrial	Rexo2	sp|Q9D8S4|ORN_MOUSE Oligoribonuclease, mitochondrial OS=Mus musculus OX=10090 GN=Rexo2 PE=1 SV=2	2	5	5	5	4	4	4	4	4	4	29.1	29.1	29.1	26.738	237	237;140	149				4	1														4
A0A1B0GSI1;Q8BUR4-2;Q8BUR4	A0A1B0GSI1;Q8BUR4-2;Q8BUR4	2;2;2	2;2;2	2;2;2	Dedicator of cytokinesis protein 1	Dock1	tr|A0A1B0GSI1|A0A1B0GSI1_MOUSE Dedicator of cytokinesis protein 1 OS=Mus musculus OX=10090 GN=Dock1 PE=1 SV=1;sp|Q8BUR4-2|DOCK1_MOUSE Isoform 2 of Dedicator of cytokinesis protein 1 OS=Mus musculus OX=10090 GN=Dock1;sp|Q8BUR4|DOCK1_MOUSE Dedicator of cytok	3	2	2	2	2	0	2	0	2	0	5	5	5	81.5	713	713;1572;1865	213
A0A1Y7VJZ2;Q9WVL0;A0A1Y7VNC1	A0A1Y7VJZ2;Q9WVL0;A0A1Y7VNC1	2;2;1	2;2;1	2;2;1	Maleylacetoacetate isomerase	Gstz1	tr|A0A1Y7VJZ2|A0A1Y7VJZ2_MOUSE Maleylacetoacetate isomerase OS=Mus musculus OX=10090 GN=Gstz1 PE=1 SV=1;sp|Q9WVL0|MAAI_MOUSE Maleylacetoacetate isomerase OS=Mus musculus OX=10090 GN=Gstz1 PE=1 SV=1;tr|A0A1Y7VNC1|A0A1Y7VNC1_MOUSE Maleylacetoacetate isomeras	3	2	2	2	2	0	2	0	2	0	12.6	12.6	12.6	24.205	215	215;216;161	204																			2
Q8BX80;F7CXI4;E9Q017	Q8BX80;F7CXI4	5;4;1	5;4;1	5;4;1	Cytosolic endo-beta-N-acetylglucosaminidase	Engase	sp|Q8BX80|ENASE_MOUSE Cytosolic endo-beta-N-acetylglucosaminidase OS=Mus musculus OX=10090 GN=Engase PE=1 SV=1;tr|F7CXI4|F7CXI4_MOUSE Cytosolic endo-beta-N-acetylglucosaminidase (Fragment) OS=Mus musculus OX=10090 GN=Engase PE=1 SV=1	3	5	5	5	3	3	3	3	3	3	10.5	10.5	10.5	82.944	734	734;373;151	153									1	3															3
Q8BTG3	Q8BTG3	2	2	2	T-complex protein 11-like protein 1	Tcp11l1	sp|Q8BTG3|T11L1_MOUSE T-complex protein 11-like protein 1 OS=Mus musculus OX=10090 GN=Tcp11l1 PE=1 SV=1	1	2	2	2	2	1	2	1	2	1	4.3	4.3	4.3	56.331	509	509	175								1															2
P31938	P31938	6	2	2	Dual specificity mitogen-activated protein kinase kinase 1	Map2k1	sp|P31938|MP2K1_MOUSE Dual specificity mitogen-activated protein kinase kinase 1 OS=Mus musculus OX=10090 GN=Map2k1 PE=1 SV=2	1	6	2	2	3	6	1	2	1	2	10.9	3.3	3.3	43.474	393	393	139						2															1
P39098-2;P39098;A0A0G2JGT9	P39098-2;P39098;A0A0G2JGT9	3;3;2	3;3;2	3;3;2	Mannosyl-oligosaccharide 1,2-alpha-mannosidase IB	Man1a2	sp|P39098-2|MA1A2_MOUSE Isoform 2 of Mannosyl-oligosaccharide 1,2-alpha-mannosidase IB OS=Mus musculus OX=10090 GN=Man1a2;sp|P39098|MA1A2_MOUSE Mannosyl-oligosaccharide 1,2-alpha-mannosidase IB OS=Mus musculus OX=10090 GN=Man1a2 PE=1 SV=1;tr|A0A0G2JGT9|A0A	3	3	3	3	2	2	2	2	2	2	5.9	5.9	5.9	69.911	614	614;641;122	176										2														2	2
A0A0A6YXZ1;E9Q8N5;Q08EB6;Q08EB5;F7DCH5;E9Q6L0;J3QP81;A0A087WS18;A0A087WQF1;A0A087WQ95;A0A087WNW8;A0A087WRK0;A0A087WP42;E9QNY9;A0A087WRE8;E9QKH0;A0A087WQ31;Q8BRT1;Q80TV8-2;Q80TV8;A0A0N4SUT7;A0A1L1ST22;Q8BRT1-5	A0A0A6YXZ1;E9Q8N5;Q08EB6;Q08EB5;F7DCH5;E9Q6L0;J3QP81;A0A087WS18;A0A087WQF1;A0A087WQ95;A0A087WNW8;A0A087WRK0;A0A087WP42;E9QNY9;A0A087WRE8;E9QKH0;A0A087WQ31;Q8BRT1;Q80TV8-2;Q80TV8;A0A0N4SUT7;A0A1L1ST22;Q8BRT1-5	2;2;2;2;2;2;2;2;2;2;2;2;2;2;2;2;2;2;2;2;1;1;1	2;2;2;2;2;2;2;2;2;2;2;2;2;2;2;2;2;2;2;2;1;1;1	2;2;2;2;2;2;2;2;2;2;2;2;2;2;2;2;2;2;2;2;1;1;1	CLIP-associating protein 2;CLIP-associating protein 1	Clasp1;Clasp2	tr|A0A0A6YXZ1|A0A0A6YXZ1_MOUSE CLIP-associating protein 1 OS=Mus musculus OX=10090 GN=Clasp1 PE=1 SV=2;tr|E9Q8N5|E9Q8N5_MOUSE CLIP-associating protein 2 OS=Mus musculus OX=10090 GN=Clasp2 PE=1 SV=1;tr|Q08EB6|Q08EB6_MOUSE CLIP-associating protein 2 OS=Mus m	23	2	2	2	2	1	2	1	2	1	2.4	2.4	2.4	136.62	1244	1244;1286;1287;1304;1307;1452;1459;1460;1468;1469;1475;1477;1492;1526;1526;1536;1552;1286;1525;1535;285;600;600	179												1
Q8K4Z3	Q8K4Z3	4	4	4	NAD(P)H-hydrate epimerase	Apoa1bp	sp|Q8K4Z3|NNRE_MOUSE NAD(P)H-hydrate epimerase OS=Mus musculus OX=10090 GN=Naxe PE=1 SV=1	1	4	4	4	4	3	4	3	4	3	18.1	18.1	18.1	30.972	282	282	161				3															4
D3Z0B9;A0A1B0GSU0;Q571I9;A0A1B0GSN3	D3Z0B9;A0A1B0GSU0;Q571I9;A0A1B0GSN3	6;6;6;3	6;6;6;3	6;6;6;3	Aldehyde dehydrogenase family 16 member A1	Aldh16a1	tr|D3Z0B9|D3Z0B9_MOUSE Aldehyde dehydrogenase family 16 member A1 OS=Mus musculus OX=10090 GN=Aldh16a1 PE=1 SV=3;tr|A0A1B0GSU0|A0A1B0GSU0_MOUSE Aldehyde dehydrogenase family 16 member A1 OS=Mus musculus OX=10090 GN=Aldh16a1 PE=1 SV=1;sp|Q571I9|A16A1_MOUSE	4	6	6	6	6	6	6	6	6	6	10.1	10.1	10.1	79.488	754	754;802;802;112	160										6															6
Q9JLZ8;Q9JLZ8-2	Q9JLZ8;Q9JLZ8-2	5;4	5;4	5;4	Single Ig IL-1-related receptor	Sigirr	sp|Q9JLZ8|SIGIR_MOUSE Single Ig IL-1-related receptor OS=Mus musculus OX=10090 GN=Sigirr PE=1 SV=2;sp|Q9JLZ8-2|SIGIR_MOUSE Isoform 2 of Single Ig IL-1-related receptor OS=Mus musculus OX=10090 GN=Sigirr	2	5	5	5	4	4	4	4	4	4	14.4	14.4	14.4	46.158	409	409;387	160										4	1														4
P61294	P61294	19	5	5	Ras-related protein Rab-6B	Rab6b	sp|P61294|RAB6B_MOUSE Ras-related protein Rab-6B OS=Mus musculus OX=10090 GN=Rab6b PE=1 SV=1	1	19	5	5	15	18	4	4	4	4	59.1	18.8	18.8	23.461	208	208	146			6	4	1													5	2	1
E9QNW6;Q8VDG7	E9QNW6;Q8VDG7	2;2	2;2	2;2	Platelet-activating factor acetylhydrolase 2, cytoplasmic	Pafah2	tr|E9QNW6|E9QNW6_MOUSE Platelet-activating factor acetylhydrolase OS=Mus musculus OX=10090 GN=Pafah2 PE=1 SV=1;sp|Q8VDG7|PAFA2_MOUSE Platelet-activating factor acetylhydrolase 2, cytoplasmic OS=Mus musculus OX=10090 GN=Pafah2 PE=1 SV=2	2	2	2	2	2	1	2	1	2	1	4.6	4.6	4.6	46.2	415	415;390	173						1															2
E9PWT4;E9QJR9;P14429;L7N260;P79568;P14431;P14430;H3BJA9;H3BK58;A7VMS3	E9PWT4;E9QJR9;P14429;L7N260;P79568;P14431;P14430	8;8;8;5;5;5;5;1;1;1	4;4;4;2;1;2;1;1;1;1	3;3;3;2;1;2;1;0;0;0	H-2 class I histocompatibility antigen, Q7 alpha chain;H-2 class I histocompatibility antigen, Q9 alpha chain;H-2 class I histocompatibility antigen, Q8 alpha chain	H2-Q7;H2-Q6;H2-Q9;H2-Q8	tr|E9PWT4|E9PWT4_MOUSE H-2 class I histocompatibility antigen, Q7 alpha chain OS=Mus musculus OX=10090 GN=H2-Q7 PE=3 SV=2;tr|E9QJR9|E9QJR9_MOUSE H-2 class I histocompatibility antigen, Q7 alpha chain OS=Mus musculus OX=10090 GN=H2-Q7 PE=3 SV=1;sp|P14429|HA	10	8	4	3	8	7	4	3	3	2	26.5	13.2	9	35.181	310	310;325;334;215;326;200;326;318;327;348	161						4	1														5	1
Q8BJU0-2;Q8BJU0;A0A1W2P7I5;A0A1W2P6P1	Q8BJU0-2;Q8BJU0	3;3;1;1	3;3;1;1	3;3;1;1	Small glutamine-rich tetratricopeptide repeat-containing protein alpha	Sgta	sp|Q8BJU0-2|SGTA_MOUSE Isoform 2 of Small glutamine-rich tetratricopeptide repeat-containing protein alpha OS=Mus musculus OX=10090 GN=Sgta;sp|Q8BJU0|SGTA_MOUSE Small glutamine-rich tetratricopeptide repeat-containing protein alpha OS=Mus musculus OX=10090	4	3	3	3	2	3	2	3	2	3	9.6	9.6	9.6	34.194	314	314;315;166;211	138					3	1														2
Q3UI43	Q3UI43	2	2	2	BRISC and BRCA1-A complex member 1	Babam1	sp|Q3UI43|BABA1_MOUSE BRISC and BRCA1-A complex member 1 OS=Mus musculus OX=10090 GN=Babam1 PE=1 SV=1	1	2	2	2	2	0	2	0	2	0	14.4	14.4	14.4	36.793	333	333	206																					2
P70441	P70441	6	6	6	Na(+)/H(+) exchange regulatory cofactor NHE-RF1	Slc9a3r1	sp|P70441|NHRF1_MOUSE Na(+)/H(+) exchange regulatory cofactor NHE-RF1 OS=Mus musculus OX=10090 GN=Slc9a3r1 PE=1 SV=3	1	6	6	6	4	5	4	5	4	5	20.8	20.8	20.8	38.6	355	355	151							5															4
Q9D338	Q9D338	2	2	2	39S ribosomal protein L19, mitochondrial	Mrpl19	sp|Q9D338|RM19_MOUSE 39S ribosomal protein L19, mitochondrial OS=Mus musculus OX=10090 GN=Mrpl19 PE=1 SV=1	1	2	2	2	2	2	2	2	2	2	6.8	6.8	6.8	33.578	292	292	155					2															2
O35445	O35445	3	3	3	E3 ubiquitin-protein ligase RNF5	Rnf5	sp|O35445|RNF5_MOUSE E3 ubiquitin-protein ligase RNF5 OS=Mus musculus OX=10090 GN=Rnf5 PE=1 SV=1	1	3	3	3	3	3	3	3	3	3	18.9	18.9	18.9	19.837	180	180	147		2	3															4
Q3U9H3;Q61337;A0A494BBC4;F7ABX5;D3YZR8	Q3U9H3;Q61337;A0A494BBC4;F7ABX5;D3YZR8	2;2;1;1;1	2;2;1;1;1	2;2;1;1;1	Bcl2-associated agonist of cell death	Bad	tr|Q3U9H3|Q3U9H3_MOUSE Bcl2-associated agonist of cell death OS=Mus musculus OX=10090 GN=Bad PE=1 SV=1;sp|Q61337|BAD_MOUSE Bcl2-associated agonist of cell death OS=Mus musculus OX=10090 GN=Bad PE=1 SV=1;tr|A0A494BBC4|A0A494BBC4_MOUSE Bcl2-associated agonis	5	2	2	2	2	2	2	2	2	2	17.3	17.3	17.3	17.745	162	162;204;131;161;178	153		1	2														1	2
A2A690;A2A690-2;E9Q2K2;F6VCI2;F6VP19	A2A690;A2A690-2	3;3;1;1;1	3;3;1;1;1	3;3;1;1;1	Protein TANC2	Tanc2	sp|A2A690|TANC2_MOUSE Protein TANC2 OS=Mus musculus OX=10090 GN=Tanc2 PE=1 SV=1;sp|A2A690-2|TANC2_MOUSE Isoform 2 of Protein TANC2 OS=Mus musculus OX=10090 GN=Tanc2	5	3	3	3	1	2	1	2	1	2	1.8	1.8	1.8	220.26	1994	1994;2004;117;370;1137	138												1	2
Q61081;A0A1L1STC0	Q61081	9;4	9;4	9;4	Hsp90 co-chaperone Cdc37;Hsp90 co-chaperone Cdc37, N-terminally processed	Cdc37	sp|Q61081|CDC37_MOUSE Hsp90 co-chaperone Cdc37 OS=Mus musculus OX=10090 GN=Cdc37 PE=1 SV=1	2	9	9	9	7	7	7	7	7	7	26.6	26.6	26.6	44.593	379	379;353	160							8															9
A0A1Y7VME9;E9Q9B7;A0A1Y7VNF8;A0A1Y7VMH7	A0A1Y7VME9;E9Q9B7;A0A1Y7VNF8;A0A1Y7VMH7	4;4;3;3	4;4;3;3	4;4;3;3	tr|A0A1Y7VME9|A0A1Y7VME9_MOUSE Kinase D-interacting substrate 220	Kidins220	tr|A0A1Y7VME9|A0A1Y7VME9_MOUSE Kinase D-interacting substrate 220 OS=Mus musculus OX=10090 GN=Kidins220 PE=1 SV=1;tr|E9Q9B7|E9Q9B7_MOUSE Kinase D-interacting substrate 220 OS=Mus musculus OX=10090 GN=Kidins220 PE=1 SV=1;tr|A0A1Y7VNF8|A0A1Y7VNF8_MOUSE Kinas	4	4	4	4	0	4	0	4	0	4	3.3	3.3	3.3	195.83	1763	1763;1793;1182;1672	113													4
Q91YR1;D3Z2H0	Q91YR1	11;2	9;1	9;1	Twinfilin-1	Twf1	sp|Q91YR1|TWF1_MOUSE Twinfilin-1 OS=Mus musculus OX=10090 GN=Twf1 PE=1 SV=2	2	11	9	9	9	7	7	5	7	5	30.6	26.6	26.6	40.079	350	350;114	167						5												1			7
P27612;F7D1R5	P27612	3;1	3;1	3;1	Phospholipase A-2-activating protein	Plaa	sp|P27612|PLAP_MOUSE Phospholipase A-2-activating protein OS=Mus musculus OX=10090 GN=Plaa PE=1 SV=4	2	3	3	3	3	1	3	1	3	1	4.5	4.5	4.5	87.22	794	794;214	185										1														1	2
P70303-3;P70303-2;P70303	P70303-3;P70303-2;P70303	2;2;2	2;2;2	2;2;2	CTP synthase 2	Ctps2	sp|P70303-3|PYRG2_MOUSE Isoform 3 of CTP synthase 2 OS=Mus musculus OX=10090 GN=Ctps2;sp|P70303-2|PYRG2_MOUSE Isoform 2 of CTP synthase 2 OS=Mus musculus OX=10090 GN=Ctps2;sp|P70303|PYRG2_MOUSE CTP synthase 2 OS=Mus musculus OX=10090 GN=Ctps2 PE=1 SV=1	3	2	2	2	1	1	1	1	1	1	6.3	6.3	6.3	57.465	521	521;535;586	159									1															1
P97855	P97855	2	2	2	Ras GTPase-activating protein-binding protein 1	G3bp1	sp|P97855|G3BP1_MOUSE Ras GTPase-activating protein-binding protein 1 OS=Mus musculus OX=10090 GN=G3bp1 PE=1 SV=1	1	2	2	2	2	0	2	0	2	0	6.9	6.9	6.9	51.828	465	465	208																							1	1
Q9D6K9;H3BJQ0;Q9D6K9-2;H3BJ49;H3BJH5	Q9D6K9;H3BJQ0;Q9D6K9-2;H3BJ49	9;7;7;6;4	9;7;7;6;4	9;7;7;6;4	Ceramide synthase 5	Cers5	sp|Q9D6K9|CERS5_MOUSE Ceramide synthase 5 OS=Mus musculus OX=10090 GN=Cers5 PE=1 SV=1;tr|H3BJQ0|H3BJQ0_MOUSE Ceramide synthase 5 OS=Mus musculus OX=10090 GN=Cers5 PE=1 SV=2;sp|Q9D6K9-2|CERS5_MOUSE Isoform 2 of Ceramide synthase 5 OS=Mus musculus OX=10090 G	5	9	9	9	9	4	9	4	9	4	25.6	25.6	25.6	48.166	414	414;251;387;241;95	170						3	4														3	9
A0A0R4J1H0;Q3KNM2	A0A0R4J1H0;Q3KNM2	3;3	3;3	3;3	E3 ubiquitin-protein ligase MARCH5	March5	tr|A0A0R4J1H0|A0A0R4J1H0_MOUSE E3 ubiquitin-protein ligase MARCHF5 OS=Mus musculus OX=10090 GN=Marchf5 PE=1 SV=1;sp|Q3KNM2|MARH5_MOUSE E3 ubiquitin-protein ligase MARCHF5 OS=Mus musculus OX=10090 GN=Marchf5 PE=1 SV=1	2	3	3	3	3	2	3	2	3	2	15.6	15.6	15.6	27.363	244	244;278	164				2															3
Q3UGX2	Q3UGX2	174	164	6	tr|Q3UGX2|Q3UGX2_MOUSE Spectrin beta chain	Sptb	tr|Q3UGX2|Q3UGX2_MOUSE Spectrin beta chain OS=Mus musculus OX=10090 GN=Sptb PE=1 SV=1	1	174	164	6	132	171	125	161	6	4	75.4	72.6	4	268.09	2329	2329	153								1	2	4	9	36	233	140	125
Q99K78;Q8BVP5	Q99K78;Q8BVP5	9;9	3;3	3;3	Casein kinase I isoform gamma-2	Csnk1g2	tr|Q99K78|Q99K78_MOUSE Non-specific serine/threonine protein kinase OS=Mus musculus OX=10090 GN=Csnk1g2 PE=1 SV=1;sp|Q8BVP5|KC1G2_MOUSE Casein kinase I isoform gamma-2 OS=Mus musculus OX=10090 GN=Csnk1g2 PE=1 SV=1	2	9	3	3	4	9	1	3	1	3	18.8	6.1	6.1	50.356	442	442;415	124							3	2														1
Q9CQW9	Q9CQW9	4	4	3	Interferon-induced transmembrane protein 3	Ifitm3	sp|Q9CQW9|IFM3_MOUSE Interferon-induced transmembrane protein 3 OS=Mus musculus OX=10090 GN=Ifitm3 PE=1 SV=1	1	4	4	3	4	4	4	4	3	3	48.2	48.2	42.3	14.954	137	137	146	1	13	6	1	1											1	10	6
P58854;E9Q0R3;F6QMZ4	P58854;E9Q0R3	3;2;1	3;2;1	3;2;1	Gamma-tubulin complex component 3	Tubgcp3	sp|P58854|GCP3_MOUSE Gamma-tubulin complex component 3 OS=Mus musculus OX=10090 GN=Tubgcp3 PE=1 SV=2;tr|E9Q0R3|E9Q0R3_MOUSE Gamma-tubulin complex component OS=Mus musculus OX=10090 GN=Tubgcp3 PE=1 SV=1	3	3	3	3	2	2	2	2	2	2	4.3	4.3	4.3	103.47	905	905;364;70	161											2
Q05DI7;Q9QUI1-2;Q9QUI1	Q05DI7;Q9QUI1-2;Q9QUI1	2;2;2	2;2;2	2;2;2	Protein FAM89B	Fam89b	tr|Q05DI7|Q05DI7_MOUSE Leucine repeat adapter protein 25 OS=Mus musculus OX=10090 GN=Fam89b PE=1 SV=1;sp|Q9QUI1-2|LRA25_MOUSE Isoform 2 of Leucine repeat adapter protein 25 OS=Mus musculus OX=10090 GN=Fam89b;sp|Q9QUI1|LRA25_MOUSE Leucine repeat adapter pro	3	2	2	2	2	2	2	2	2	2	19.5	19.5	19.5	14.93	149	149;176;189	154				2															2
Q9DD03;D3YUS4	Q9DD03;D3YUS4	13;8	10;7	10;7	Ras-related protein Rab-13	Rab13	sp|Q9DD03|RAB13_MOUSE Ras-related protein Rab-13 OS=Mus musculus OX=10090 GN=Rab13 PE=1 SV=1;tr|D3YUS4|D3YUS4_MOUSE Ras-related protein Rab-13 OS=Mus musculus OX=10090 GN=Rab13 PE=1 SV=1	2	13	10	10	9	12	7	9	7	9	52.5	43.6	43.6	22.77	202	202;121	151		2	11	4	3											1	1	8	6	2
B2RR03;P56400	B2RR03;P56400	16;16	16;16	16;16	Platelet glycoprotein Ib beta chain	Gp1bb	tr|B2RR03|B2RR03_MOUSE Glycoprotein Ib, beta polypeptide OS=Mus musculus OX=10090 GN=Gp1bb PE=1 SV=1;sp|P56400|GP1BB_MOUSE Platelet glycoprotein Ib beta chain OS=Mus musculus OX=10090 GN=Gp1bb PE=1 SV=1	2	16	16	16	10	16	10	16	10	16	35	35	35	22.506	214	214;206	151	2	9	34	17	11	9	8	7	6	5	4	3	3	4	4	2	9	25	11	8	8	6	4	6	5
O35683	O35683	3	3	3	NADH dehydrogenase [ubiquinone] 1 alpha subcomplex subunit 1	Ndufa1	sp|O35683|NDUA1_MOUSE NADH dehydrogenase [ubiquinone] 1 alpha subcomplex subunit 1 OS=Mus musculus OX=10090 GN=Ndufa1 PE=1 SV=1	1	3	3	3	3	2	3	2	3	2	40	40	40	8.1384	70	70	168	2															3	1
Q9DCF9-2;Q9DCF9	Q9DCF9-2;Q9DCF9	8;8	8;8	8;8	Translocon-associated protein subunit gamma	Ssr3	sp|Q9DCF9-2|SSRG_MOUSE Isoform 2 of Translocon-associated protein subunit gamma OS=Mus musculus OX=10090 GN=Ssr3;sp|Q9DCF9|SSRG_MOUSE Translocon-associated protein subunit gamma OS=Mus musculus OX=10090 GN=Ssr3 PE=1 SV=1	2	8	8	8	7	7	7	7	7	7	25.1	25.1	25.1	20.699	179	179;185	160		3	13		2	1											3	14	1	2	2	1		1	1
Q8CAK1;B2FDE8	Q8CAK1	4;1	4;1	4;1	Putative transferase CAF17 homolog, mitochondrial	Iba57	sp|Q8CAK1|CAF17_MOUSE Putative transferase CAF17 homolog, mitochondrial OS=Mus musculus OX=10090 GN=Iba57 PE=1 SV=1	2	4	4	4	3	3	3	3	3	3	13.4	13.4	13.4	38.399	358	358;215	155					3	1														3	1
P98192;Q05DV2	P98192;Q05DV2	7;6	7;6	7;6	Dihydroxyacetone phosphate acyltransferase	Gnpat	sp|P98192|GNPAT_MOUSE Dihydroxyacetone phosphate acyltransferase OS=Mus musculus OX=10090 GN=Gnpat PE=1 SV=1;tr|Q05DV2|Q05DV2_MOUSE Dihydroxyacetone phosphate acyltransferase (Fragment) OS=Mus musculus OX=10090 GN=Gnpat PE=1 SV=1	2	7	7	7	6	4	6	4	6	4	13.3	13.3	13.3	76.869	678	678;585	169									4															6
Q8C163;A0A1L1SS05	Q8C163	8;3	8;3	8;3	Nuclease EXOG, mitochondrial	Exog	sp|Q8C163|EXOG_MOUSE Nuclease EXOG, mitochondrial OS=Mus musculus OX=10090 GN=Exog PE=1 SV=1	2	8	8	8	4	8	4	8	4	8	35.6	35.6	35.6	41.383	368	368;114	142						9															5
P07901;B7ZC50;A2A6A2;B7ZC49	P07901	22;9;6;6	16;5;4;4	16;5;4;4	Heat shock protein HSP 90-alpha	Hsp90aa1	sp|P07901|HS90A_MOUSE Heat shock protein HSP 90-alpha OS=Mus musculus OX=10090 GN=Hsp90aa1 PE=1 SV=4	4	22	16	16	16	17	11	14	11	14	31.7	25.5	25.5	84.787	733	733;201;98;103	148										17	5	1													13
Q9D8V0;Q9D8V0-3;A3KGR9;Q9D8V0-4;Q6PGJ8;Q9D8V0-2	Q9D8V0;Q9D8V0-3;A3KGR9;Q9D8V0-4	8;7;5;5;3;2	8;7;5;5;3;2	8;7;5;5;3;2	Minor histocompatibility antigen H13	Hm13;H13	sp|Q9D8V0|HM13_MOUSE Minor histocompatibility antigen H13 OS=Mus musculus OX=10090 GN=Hm13 PE=1 SV=1;sp|Q9D8V0-3|HM13_MOUSE Isoform 3 of Minor histocompatibility antigen H13 OS=Mus musculus OX=10090 GN=Hm13;tr|A3KGR9|A3KGR9_MOUSE Histocompatibility 13 (Fra	6	8	8	8	8	6	8	6	8	6	19.8	19.8	19.8	41.747	378	378;378;347;394;224;173	164						9	4	2													8	1	4	3	2
Q3UEQ1;E9Q9A0;F6V2U0;D3YUD3;D3YUL8;D3Z230;A0A0A6YXS5;F6R4N2;A0A0R4J0Q2;E9QAD0;Q9EPW0	Q3UEQ1;E9Q9A0;F6V2U0;D3YUD3;D3YUL8;D3Z230;A0A0A6YXS5;F6R4N2;A0A0R4J0Q2;E9QAD0;Q9EPW0	2;2;2;2;2;2;1;1;1;1;1	2;2;2;2;2;2;1;1;1;1;1	2;2;2;2;2;2;1;1;1;1;1	Type I inositol 3,4-bisphosphate 4-phosphatase	Inpp4a	tr|Q3UEQ1|Q3UEQ1_MOUSE Phosphatidylinositol-3,4-bisphosphate 4-phosphatase OS=Mus musculus OX=10090 GN=Inpp4a PE=1 SV=1;tr|E9Q9A0|E9Q9A0_MOUSE Phosphatidylinositol-3,4-bisphosphate 4-phosphatase OS=Mus musculus OX=10090 GN=Inpp4a PE=1 SV=2;tr|F6V2U0|F6V2U0	11	2	2	2	2	1	2	1	2	1	2.5	2.5	2.5	99.971	890	890;938;939;954;972;977;306;679;679;690;939	178											1
F6SQH7;Q91VA6	F6SQH7;Q91VA6	3;3	3;3	3;3	Polymerase delta-interacting protein 2	Poldip2	tr|F6SQH7|F6SQH7_MOUSE Polymerase delta-interacting protein 2 (Fragment) OS=Mus musculus OX=10090 GN=Poldip2 PE=1 SV=1;sp|Q91VA6|PDIP2_MOUSE Polymerase delta-interacting protein 2 OS=Mus musculus OX=10090 GN=Poldip2 PE=1 SV=1	2	3	3	3	2	1	2	1	2	1	13.4	13.4	13.4	32.545	284	284;368	173						1															2
A0A0G2JEP4;A0A0R4J169;E9QN52;A0A0G2JFV5;A0A1L1SSC0;A0A668KLE1;Q91WK0-2;A0A1L1SVG1;Q91WK0;A0A1L1SQW1;A0A0G2JDR6;A0A0G2JGZ1;A0A0G2JEF6	A0A0G2JEP4;A0A0R4J169;E9QN52;A0A0G2JFV5;A0A1L1SSC0;A0A668KLE1;Q91WK0-2;A0A1L1SVG1;Q91WK0;A0A1L1SQW1;A0A0G2JDR6	11;10;9;9;9;9;9;8;8;7;6;4;2	11;10;9;9;9;9;9;8;8;7;6;4;2	11;10;9;9;9;9;9;8;8;7;6;4;2	Leucine-rich repeat flightless-interacting protein 2	Lrrfip2	tr|A0A0G2JEP4|A0A0G2JEP4_MOUSE Leucine-rich repeat flightless-interacting protein 2 OS=Mus musculus OX=10090 GN=Lrrfip2 PE=1 SV=1;tr|A0A0R4J169|A0A0R4J169_MOUSE Leucine-rich repeat flightless-interacting protein 2 OS=Mus musculus OX=10090 GN=Lrrfip2 PE=1 S	13	11	11	11	6	10	6	10	6	10	24.5	24.5	24.5	48.414	424	424;400;415;437;670;722;400;373;415;403;173;173;149	146								10															6
P17751;P17751-2;H7BXC3	P17751;P17751-2;H7BXC3	15;15;12	15;15;12	15;15;12	Triosephosphate isomerase	Tpi1	sp|P17751|TPIS_MOUSE Triosephosphate isomerase OS=Mus musculus OX=10090 GN=Tpi1 PE=1 SV=5;sp|P17751-2|TPIS_MOUSE Isoform 2 of Triosephosphate isomerase OS=Mus musculus OX=10090 GN=Tpi1;tr|H7BXC3|H7BXC3_MOUSE Triosephosphate isomerase OS=Mus musculus OX=100	3	15	15	15	12	14	12	14	12	14	81.1	81.1	81.1	26.712	249	249;299;167	151			1	16	1													1	14	1
D3YWI4;E9Q1I6;F8WHT5;G3UVW1;P19258;A0A0J9YVC7	D3YWI4;E9Q1I6;F8WHT5;G3UVW1;P19258;A0A0J9YVC7	2;2;2;2;2;1	2;2;2;2;2;1	2;2;2;2;2;1	Protein Mpv17	Mpv17	tr|D3YWI4|D3YWI4_MOUSE Protein Mpv17 OS=Mus musculus OX=10090 GN=Mpv17 PE=1 SV=1;tr|E9Q1I6|E9Q1I6_MOUSE Protein Mpv17 OS=Mus musculus OX=10090 GN=Mpv17 PE=1 SV=1;tr|F8WHT5|F8WHT5_MOUSE Protein Mpv17 OS=Mus musculus OX=10090 GN=Mpv17 PE=1 SV=1;tr|G3UVW1|G3U	6	2	2	2	2	2	2	2	2	2	13	13	13	18.049	162	162;165;170;178;176;105	157	1	2	2													1	2	3
Q9CPX7	Q9CPX7	5	5	5	28S ribosomal protein S16, mitochondrial	Mrps16	sp|Q9CPX7|RT16_MOUSE 28S ribosomal protein S16, mitochondrial OS=Mus musculus OX=10090 GN=Mrps16 PE=1 SV=1	1	5	5	5	4	3	4	3	4	3	38.5	38.5	38.5	15.192	135	135	159		3															4
A4QPF5;Q8C351	A4QPF5;Q8C351	5;5	5;5	5;5	Layilin	Layn	tr|A4QPF5|A4QPF5_MOUSE Layilin OS=Mus musculus OX=10090 GN=Layn PE=1 SV=1;sp|Q8C351|LAYN_MOUSE Layilin OS=Mus musculus OX=10090 GN=Layn PE=1 SV=4	2	5	5	5	5	4	5	4	5	4	12.2	12.2	12.2	36.448	320	320;381	158		3	6														4	6				1
Q9CQ22;A0A0A6YX02	Q9CQ22;A0A0A6YX02	7;6	7;6	7;6	Ragulator complex protein LAMTOR1	Lamtor1	sp|Q9CQ22|LTOR1_MOUSE Ragulator complex protein LAMTOR1 OS=Mus musculus OX=10090 GN=Lamtor1 PE=1 SV=1;tr|A0A0A6YX02|A0A0A6YX02_MOUSE Late endosomal/lysosomal adaptor and MAPK and MTOR activator 1 OS=Mus musculus OX=10090 GN=Lamtor1 PE=1 SV=1	2	7	7	7	6	7	6	7	6	7	46.6	46.6	46.6	17.749	161	161;142	159	1	9	5													3	8	9
F6RJV6;Q9JJK2	F6RJV6;Q9JJK2	4;4	4;4	4;4	LanC-like protein 2	Lancl2	tr|F6RJV6|F6RJV6_MOUSE LanC-like protein 2 (Fragment) OS=Mus musculus OX=10090 GN=Lancl2 PE=1 SV=1;sp|Q9JJK2|LANC2_MOUSE LanC-like protein 2 OS=Mus musculus OX=10090 GN=Lancl2 PE=1 SV=1	2	4	4	4	3	3	3	3	3	3	13.6	13.6	13.6	49.742	441	441;450	157							3															3
J3QNU6;Q8BWG8-2;Q8BWG8;F7DF62	J3QNU6;Q8BWG8-2;Q8BWG8;F7DF62	4;4;4;2	4;4;4;2	4;4;4;2	Beta-arrestin-1	Arrb1	tr|J3QNU6|J3QNU6_MOUSE Beta-arrestin-1 OS=Mus musculus OX=10090 GN=Arrb1 PE=1 SV=1;sp|Q8BWG8-2|ARRB1_MOUSE Isoform 1B of Beta-arrestin-1 OS=Mus musculus OX=10090 GN=Arrb1;sp|Q8BWG8|ARRB1_MOUSE Beta-arrestin-1 OS=Mus musculus OX=10090 GN=Arrb1 PE=1 SV=1;tr|	4	4	4	4	4	3	4	3	4	3	16.5	16.5	16.5	47.106	419	419;410;418;121	160							4	4														6	3
Q9CQX8	Q9CQX8	6	6	2	28S ribosomal protein S36, mitochondrial	Mrps36	sp|Q9CQX8|RT36_MOUSE 28S ribosomal protein S36, mitochondrial OS=Mus musculus OX=10090 GN=Mrps36 PE=1 SV=1	1	6	6	2	6	4	6	4	2	2	74.5	74.5	27.5	11.101	102	102	157		5															6
A0A338P7E5;P68037;A0A338P786	A0A338P7E5;P68037;A0A338P786	2;2;1	2;2;1	2;2;1	Ubiquitin-conjugating enzyme E2 L3	Ube2l3	tr|A0A338P7E5|A0A338P7E5_MOUSE Ubiquitin-conjugating enzyme E2 L3 OS=Mus musculus OX=10090 GN=Ube2l3 PE=1 SV=1;sp|P68037|UB2L3_MOUSE Ubiquitin-conjugating enzyme E2 L3 OS=Mus musculus OX=10090 GN=Ube2l3 PE=1 SV=1;tr|A0A338P786|A0A338P786_MOUSE Ubiquitin-co	3	2	2	2	2	2	2	2	2	2	15.6	15.6	15.6	14.121	122	122;154;146	153			2															2
J3QMM7;K3W4M4;Q9CZ42-3;Q9CZ42;J3QN06;Q9CZ42-2;J3QPU6	J3QMM7;K3W4M4;Q9CZ42-3;Q9CZ42;J3QN06;Q9CZ42-2	7;7;7;7;6;6;2	7;7;7;7;6;6;2	7;7;7;7;6;6;2	ATP-dependent (S)-NAD(P)H-hydrate dehydratase	Carkd	tr|J3QMM7|J3QMM7_MOUSE ATP-dependent (S)-NAD(P)H-hydrate dehydratase OS=Mus musculus OX=10090 GN=Naxd PE=1 SV=1;tr|K3W4M4|K3W4M4_MOUSE ATP-dependent (S)-NAD(P)H-hydrate dehydratase OS=Mus musculus OX=10090 GN=Naxd PE=1 SV=1;sp|Q9CZ42-3|NNRD_MOUSE Isoform 3	7	7	7	7	5	6	5	6	5	6	32.4	32.4	32.4	35.169	327	327;365;327;343;272;298;79	155					7															6	1
Q6ZWQ7	Q6ZWQ7	9	9	9	sp|Q6ZWQ7|SPCS3_MOUSE Signal peptidase complex subunit 3	Spcs3	sp|Q6ZWQ7|SPCS3_MOUSE Signal peptidase complex subunit 3 OS=Mus musculus OX=10090 GN=Spcs3 PE=1 SV=1	1	9	9	9	9	7	9	7	9	7	40.6	40.6	40.6	20.313	180	180	166		1	9													1	1	13	2
Q9CZL2;A0A0H2UKC2	Q9CZL2	3;1	3;1	3;1	Uncharacterized protein C4orf32 homolog	Fam241a	sp|Q9CZL2|F241A_MOUSE Uncharacterized protein FAM241A OS=Mus musculus OX=10090 GN=Fam241a PE=1 SV=1	2	3	3	3	3	2	3	2	3	2	45	45	45	14.51	131	131;62	159		2	1		1												2	2		1
Q8BWF2	Q8BWF2	6	6	2	GTPase IMAP family member 5	Gimap5	sp|Q8BWF2|GIMA5_MOUSE GTPase IMAP family member 5 OS=Mus musculus OX=10090 GN=Gimap5 PE=1 SV=1	1	6	6	2	5	5	5	5	2	2	23.4	23.4	5.2	34.652	308	308	160					5															6
Q9D0L4;Q9D0L4-2	Q9D0L4;Q9D0L4-2	2;1	2;1	2;1	Uncharacterized aarF domain-containing protein kinase 1	Adck1	sp|Q9D0L4|ADCK1_MOUSE AarF domain-containing protein kinase 1 OS=Mus musculus OX=10090 GN=Adck1 PE=1 SV=1;sp|Q9D0L4-2|ADCK1_MOUSE Isoform 2 of AarF domain-containing protein kinase 1 OS=Mus musculus OX=10090 GN=Adck1	2	2	2	2	2	2	2	2	2	2	5.3	5.3	5.3	59.735	525	525;333	168								2															2	1
Q8R1S0;D3YW66;F6ZE40;D6RG57	Q8R1S0;D3YW66;F6ZE40;D6RG57	4;3;2;2	4;3;2;2	4;3;2;2	Ubiquinone biosynthesis monooxygenase COQ6, mitochondrial	Coq6	sp|Q8R1S0|COQ6_MOUSE Ubiquinone biosynthesis monooxygenase COQ6, mitochondrial OS=Mus musculus OX=10090 GN=Coq6 PE=1 SV=3;tr|D3YW66|D3YW66_MOUSE Ubiquinone biosynthesis monooxygenase COQ6, mitochondrial OS=Mus musculus OX=10090 GN=Coq6 PE=1 SV=1;tr|F6ZE40|	4	4	4	4	2	4	2	4	2	4	9.9	9.9	9.9	51.392	476	476;432;200;282	140							4															2
Q8BWY3	Q8BWY3	4	4	4	Eukaryotic peptide chain release factor subunit 1	Etf1	sp|Q8BWY3|ERF1_MOUSE Eukaryotic peptide chain release factor subunit 1 OS=Mus musculus OX=10090 GN=Etf1 PE=1 SV=4	1	4	4	4	3	4	3	4	3	4	11.4	11.4	11.4	49.03	437	437	147							5	1														4
Q91YS7;Q63932;M0QWN2;A0A1W2P7V9;D3Z446	Q91YS7;Q63932;M0QWN2	9;9;5;2;1	9;9;5;2;1	5;5;3;1;1	Dual specificity mitogen-activated protein kinase kinase 2	Map2k2	tr|Q91YS7|Q91YS7_MOUSE Dual-specificity mitogen-activated protein kinase kinase 2 OS=Mus musculus OX=10090 GN=Map2k2 PE=1 SV=1;sp|Q63932|MP2K2_MOUSE Dual specificity mitogen-activated protein kinase kinase 2 OS=Mus musculus OX=10090 GN=Map2k2 PE=1 SV=2;tr|	5	9	9	5	5	7	5	7	3	3	30.5	30.5	22.8	44.302	400	400;401;203;196;84	150						1	7														1	5
Q9WV96;D6RG99;D3YVK5;A0A1B0GSU2;D3YVK4;A0A1B0GRP8;A0A1B0GRJ5;D6RJ48;D3YVK6	Q9WV96;D6RG99;D3YVK5;A0A1B0GSU2;D3YVK4	5;3;3;3;3;2;2;1;1	5;3;3;3;3;2;2;1;1	5;3;3;3;3;2;2;1;1	Mitochondrial import inner membrane translocase subunit Tim10 B	Timm10b	sp|Q9WV96|T10B_MOUSE Mitochondrial import inner membrane translocase subunit Tim10 B OS=Mus musculus OX=10090 GN=Timm10b PE=1 SV=1;tr|D6RG99|D6RG99_MOUSE Mitochondrial import inner membrane translocase subunit Tim10 B OS=Mus musculus OX=10090 GN=Gm45799 PE	9	5	5	5	4	4	4	4	4	4	56	56	56	11.314	100	100;68;93;99;109;51;61;38;102	152		4															4
P97355;E9PZ58	P97355;E9PZ58	3;2	3;2	3;2	Spermine synthase	Sms	sp|P97355|SPSY_MOUSE Spermine synthase OS=Mus musculus OX=10090 GN=Sms PE=1 SV=1;tr|E9PZ58|E9PZ58_MOUSE Spermine synthase OS=Mus musculus OX=10090 GN=Sms PE=1 SV=1	2	3	3	3	0	3	0	3	0	3	9.3	9.3	9.3	41.313	366	366;258	111											3
Q8BJU2;D3YXN7;A0A0J9YTS4	Q8BJU2;D3YXN7;A0A0J9YTS4	5;4;3	5;4;3	5;4;3	Tetraspanin-9;Tetraspanin	Tspan9	sp|Q8BJU2|TSN9_MOUSE Tetraspanin-9 OS=Mus musculus OX=10090 GN=Tspan9 PE=1 SV=1;tr|D3YXN7|D3YXN7_MOUSE Tetraspanin (Fragment) OS=Mus musculus OX=10090 GN=Tspan9 PE=1 SV=2;tr|A0A0J9YTS4|A0A0J9YTS4_MOUSE Tetraspanin (Fragment) OS=Mus musculus OX=10090 GN=Tsp	3	5	5	5	5	4	5	4	5	4	26.4	26.4	26.4	26.738	239	239;263;167	161				6	3		1	1											7	7
Q8BHC4;B0QZX9	Q8BHC4;B0QZX9	5;3	5;3	5;3	Dephospho-CoA kinase domain-containing protein	Dcakd	sp|Q8BHC4|DCAKD_MOUSE Dephospho-CoA kinase domain-containing protein OS=Mus musculus OX=10090 GN=Dcakd PE=1 SV=1;tr|B0QZX9|B0QZX9_MOUSE Dephospho-CoA kinase domain-containing protein (Fragment) OS=Mus musculus OX=10090 GN=Dcakd PE=1 SV=1	2	5	5	5	4	5	4	5	4	5	19.9	19.9	19.9	26.476	231	231;105	149			6															4	1
E9Q919;Q9Z0Y1	E9Q919;Q9Z0Y1	3;3	3;3	3;3	Dynactin subunit 3	Dctn3	tr|E9Q919|E9Q919_MOUSE Dynactin subunit 3 OS=Mus musculus OX=10090 GN=Dctn3 PE=1 SV=1;sp|Q9Z0Y1|DCTN3_MOUSE Dynactin subunit 3 OS=Mus musculus OX=10090 GN=Dctn3 PE=1 SV=2	2	3	3	3	2	3	2	3	2	3	17	17	17	17.982	159	159;186	143			3															2
P11499;E9PX27;E9Q3D6;D3Z1R1;E9Q0C3	P11499	29;6;5;4;4	27;4;5;2;4	21;2;3;0;4	Heat shock protein HSP 90-beta	Hsp90ab1	sp|P11499|HS90B_MOUSE Heat shock protein HSP 90-beta OS=Mus musculus OX=10090 GN=Hsp90ab1 PE=1 SV=3	5	29	27	21	19	24	17	22	12	19	39	37	28.9	83.28	724	724;112;189;76;161	151								1	2	23	3				1									2	18
B7ZMP1;B7ZMP1-2	B7ZMP1;B7ZMP1-2	3;2	3;2	3;2	Probable Xaa-Pro aminopeptidase 3	Xpnpep3	sp|B7ZMP1|XPP3_MOUSE Xaa-Pro aminopeptidase 3 OS=Mus musculus OX=10090 GN=Xpnpep3 PE=1 SV=1;sp|B7ZMP1-2|XPP3_MOUSE Isoform 2 of Xaa-Pro aminopeptidase 3 OS=Mus musculus OX=10090 GN=Xpnpep3	2	3	3	3	1	2	1	2	1	2	12.6	12.6	12.6	56.677	506	506;386	141								2															1
A0A1L1SSA8;Q91XE8	A0A1L1SSA8;Q91XE8	4;4	4;4	4;4	Transmembrane protein 205	Tmem205	tr|A0A1L1SSA8|A0A1L1SSA8_MOUSE Transmembrane protein 205 (Fragment) OS=Mus musculus OX=10090 GN=Tmem205 PE=1 SV=1;sp|Q91XE8|TM205_MOUSE Transmembrane protein 205 OS=Mus musculus OX=10090 GN=Tmem205 PE=1 SV=1	2	4	4	4	3	2	3	2	3	2	22	22	22	19.612	173	173;189	170		1	3														1	3	1	1	1	1
B5B2N4;Q6P7T9;B5B2N7;B5B2N2;Q9DBQ6;B5B2N5;O88942-3;O88942-2;O88942;Q8C443;A2AQC8;B5B2R5;A0A2I3BRR0;B5B2U1;B5B2U2;Q3UZ64;Q60591-4;Q8K120-2;Q8K120;Q60591-2;Q60591;P97305-3;P97305-2;P97305	B5B2N4;Q6P7T9;B5B2N7;B5B2N2;Q9DBQ6;B5B2N5;O88942-3;O88942-2;O88942	3;3;3;3;2;2;2;2;2;1;1;1;1;1;1;1;1;1;1;1;1;1;1;1	3;3;3;3;2;2;2;2;2;1;1;1;1;1;1;1;1;1;1;1;1;1;1;1	3;3;3;3;2;2;2;2;2;1;1;1;1;1;1;1;1;1;1;1;1;1;1;1	Nuclear factor of activated T-cells, cytoplasmic 1	Nfatc1	tr|B5B2N4|B5B2N4_MOUSE Nuclear factor of activated T-cells c1 isoform IB-IXS OS=Mus musculus OX=10090 GN=Nfatc1 PE=1 SV=1;tr|Q6P7T9|Q6P7T9_MOUSE Nuclear factor of activated T-cells c1 isoform IA-IXS OS=Mus musculus OX=10090 GN=Nfatc1 PE=1 SV=1;tr|B5B2N7|B5	24	3	3	3	3	2	3	2	3	2	3.9	3.9	3.9	88.327	813	813;827;925;939;703;717;681;703;717;452;653;673;831;1060;1068;1076;794;890;901;923;927;1045;1067;1075	168										1	2														2
Q9CRA9-2;Q9CRA9;F8WGG1	Q9CRA9-2;Q9CRA9;F8WGG1	11;11;6	11;11;6	11;11;6	FGFR1 oncogene partner 2 homolog	Fgfr1op2	sp|Q9CRA9-2|FGOP2_MOUSE Isoform 2 of FGFR1 oncogene partner 2 homolog OS=Mus musculus OX=10090 GN=Fgfr1op2;sp|Q9CRA9|FGOP2_MOUSE FGFR1 oncogene partner 2 homolog OS=Mus musculus OX=10090 GN=Fgfr1op2 PE=1 SV=1;tr|F8WGG1|F8WGG1_MOUSE FGFR1 oncogene partner 2	3	11	11	11	7	10	7	10	7	10	62.8	62.8	62.8	24.95	215	215;253;172	154				13															11	2
Q5BL07-2;Q5BL07;D3Z5A7	Q5BL07-2;Q5BL07	9;9;1	9;9;1	9;9;1	Peroxisome biogenesis factor 1	Pex1	sp|Q5BL07-2|PEX1_MOUSE Isoform 2 of Peroxisome biogenesis factor 1 OS=Mus musculus OX=10090 GN=Pex1;sp|Q5BL07|PEX1_MOUSE Peroxisome biogenesis factor 1 OS=Mus musculus OX=10090 GN=Pex1 PE=1 SV=2	3	9	9	9	5	5	5	5	5	5	9.1	9.1	9.1	136.74	1244	1244;1284;69	151											1	5	1	1
Q99PG4	Q99PG4	13	13	13	Regulator of G-protein signaling 18	Rgs18	sp|Q99PG4|RGS18_MOUSE Regulator of G-protein signaling 18 OS=Mus musculus OX=10090 GN=Rgs18 PE=1 SV=1	1	13	13	13	6	12	6	12	6	12	68.1	68.1	68.1	27.61	235	235	142			1	17	2													2	8	2
Q8K2C8;Q8C0N2	Q8K2C8	4;1	4;1	4;1	Glycerol-3-phosphate acyltransferase 4	Agpat6	sp|Q8K2C8|GPAT4_MOUSE Glycerol-3-phosphate acyltransferase 4 OS=Mus musculus OX=10090 GN=Gpat4 PE=1 SV=1	2	4	4	4	4	3	4	3	4	3	8.1	8.1	8.1	52.181	456	456;438	169						3															4	1
Q9D8L3;Q62186	Q9D8L3;Q62186	9;9	9;9	9;9	Translocon-associated protein subunit delta	Ssr4	tr|Q9D8L3|Q9D8L3_MOUSE Signal sequence receptor subunit delta OS=Mus musculus OX=10090 GN=Ssr4 PE=1 SV=1;sp|Q62186|SSRD_MOUSE Translocon-associated protein subunit delta OS=Mus musculus OX=10090 GN=Ssr4 PE=1 SV=1	2	9	9	9	9	9	9	9	9	9	45.1	45.1	45.1	19.007	173	173;172	157		16	5			1	1	1									13	15	1
Q8BIG7;H3BJ37	Q8BIG7;H3BJ37	12;10	12;10	12;10	Catechol O-methyltransferase domain-containing protein 1	Comtd1	sp|Q8BIG7|CMTD1_MOUSE Catechol O-methyltransferase domain-containing protein 1 OS=Mus musculus OX=10090 GN=Comtd1 PE=1 SV=1;tr|H3BJ37|H3BJ37_MOUSE Catechol O-methyltransferase domain-containing protein 1 OS=Mus musculus OX=10090 GN=Comtd1 PE=1 SV=1	2	12	12	12	9	11	9	11	9	11	54.2	54.2	54.2	28.96	262	262;200	160	1		1	14	5											1	1	1	14	8			2
Q3TVK3;Q9Z2W0;Q8BPW9;A0A087WS31;A0A087WSE6;A0A087WRC1;A0A087WNX3;A0A087WSD3;A0A087WSU0	Q3TVK3;Q9Z2W0;Q8BPW9	11;11;10;5;5;4;3;3;2	11;11;10;5;5;4;3;3;2	11;11;10;5;5;4;3;3;2	Aspartyl aminopeptidase	Dnpep	tr|Q3TVK3|Q3TVK3_MOUSE Aspartyl aminopeptidase OS=Mus musculus OX=10090 GN=Dnpep PE=1 SV=1;sp|Q9Z2W0|DNPEP_MOUSE Aspartyl aminopeptidase OS=Mus musculus OX=10090 GN=Dnpep PE=1 SV=2;tr|Q8BPW9|Q8BPW9_MOUSE Aspartyl aminopeptidase OS=Mus musculus OX=10090 GN=	9	11	11	11	10	9	10	9	10	9	30.5	30.5	30.5	52.466	475	475;473;470;222;271;210;85;92;56	162							5	9														8	9
Q9DCM2;A0A0N4SVE5	Q9DCM2;A0A0N4SVE5	8;5	8;5	8;5	Glutathione S-transferase kappa 1	Gstk1	sp|Q9DCM2|GSTK1_MOUSE Glutathione S-transferase kappa 1 OS=Mus musculus OX=10090 GN=Gstk1 PE=1 SV=3;tr|A0A0N4SVE5|A0A0N4SVE5_MOUSE Glutathione S-transferase kappa 1 OS=Mus musculus OX=10090 GN=Gstk1 PE=1 SV=1	2	8	8	8	7	3	7	3	7	3	36.7	36.7	36.7	25.704	226	226;143	177				3															7	1
A0A0R4J275;Q7TMF3;F6RBR6	A0A0R4J275;Q7TMF3;F6RBR6	14;14;7	14;14;7	14;14;7	NADH dehydrogenase [ubiquinone] 1 alpha subcomplex subunit 12	Ndufa12	tr|A0A0R4J275|A0A0R4J275_MOUSE NADH dehydrogenase [ubiquinone] 1 alpha subcomplex subunit 12 OS=Mus musculus OX=10090 GN=Ndufa12 PE=1 SV=1;sp|Q7TMF3|NDUAC_MOUSE NADH dehydrogenase [ubiquinone] 1 alpha subcomplex subunit 12 OS=Mus musculus OX=10090 GN=Ndufa	3	14	14	14	13	12	13	12	13	12	79.9	79.9	79.9	17.633	149	149;145;85	161	1	16	7	2	2											1	16	19	3	1
P40240	P40240	7	7	7	CD9 antigen	Cd9	sp|P40240|CD9_MOUSE CD9 antigen OS=Mus musculus OX=10090 GN=Cd9 PE=1 SV=2	1	7	7	7	7	7	7	7	7	7	22.6	22.6	22.6	25.258	226	226	156		2	12	11	6	9	7	4	4	6	5	7	4	2			1	8	12	9	7	6	6	4	5
H3BJ12;K3W4Q3;H3BJ82;H3BJ07;Q8R088-3;Q8R088;H3BJN5;K3W4N3;H3BKI7;Q8R088-2;H3BJI3	H3BJ12;K3W4Q3;H3BJ82;H3BJ07;Q8R088-3;Q8R088;H3BJN5;K3W4N3;H3BKI7;Q8R088-2	4;4;4;4;4;4;2;2;2;2;1	4;4;4;4;4;4;2;2;2;2;1	4;4;4;4;4;4;2;2;2;2;1	Golgi phosphoprotein 3-like	Golph3l	tr|H3BJ12|H3BJ12_MOUSE Golgi phosphoprotein 3-like (Fragment) OS=Mus musculus OX=10090 GN=Golph3l PE=1 SV=1;tr|K3W4Q3|K3W4Q3_MOUSE Golgi phosphoprotein 3-like OS=Mus musculus OX=10090 GN=Golph3l PE=1 SV=1;tr|H3BJ82|H3BJ82_MOUSE Golgi phosphoprotein 3-like	11	4	4	4	4	3	4	3	4	3	18	18	18	31.812	278	278;280;299;343;222;285;171;280;280;201;181	162					3															4
A0A0R4J2B0;V9GX43;S4R2U7;S4R1S7;E9QA47;Q9Z0H4-11;Q9Z0H4-7;Q9Z0H4-5;Q9Z0H4-4;Q9Z0H4;Q9Z0H4-8;Q9Z0H4-2;Q9Z0H4-6;Q9Z0H4-9;S4R2J2;S4R2L5;A3KGT0;S4R2S7	A0A0R4J2B0;V9GX43;S4R2U7;S4R1S7;E9QA47;Q9Z0H4-11;Q9Z0H4-7;Q9Z0H4-5;Q9Z0H4-4;Q9Z0H4;Q9Z0H4-8;Q9Z0H4-2;Q9Z0H4-6;Q9Z0H4-9;S4R2J2;S4R2L5;A3KGT0;S4R2S7	2;2;2;2;2;2;2;2;2;2;2;2;2;2;1;1;1;1	2;2;2;2;2;2;2;2;2;2;2;2;2;2;1;1;1;1	2;2;2;2;2;2;2;2;2;2;2;2;2;2;1;1;1;1	CUGBP Elav-like family member 2	Celf2	tr|A0A0R4J2B0|A0A0R4J2B0_MOUSE CUGBP Elav-like family member 2 OS=Mus musculus OX=10090 GN=Celf2 PE=1 SV=1;tr|V9GX43|V9GX43_MOUSE CUGBP Elav-like family member 2 (Fragment) OS=Mus musculus OX=10090 GN=Celf2 PE=1 SV=1;tr|S4R2U7|S4R2U7_MOUSE CUGBP Elav-like	18	2	2	2	1	2	1	2	1	2	6.8	6.8	6.8	46.607	440	440;443;460;472;478;464;484;488;490;508;512;520;524;526;92;134;159;276	148							1	2														1	1
Q921L6;Q60598	Q921L6;Q60598	36;35	36;35	36;35	Src substrate cortactin	Cttn	tr|Q921L6|Q921L6_MOUSE Cttn protein OS=Mus musculus OX=10090 GN=Cttn PE=1 SV=1;sp|Q60598|SRC8_MOUSE Src substrate cortactin OS=Mus musculus OX=10090 GN=Cttn PE=1 SV=2	2	36	36	36	29	30	29	30	29	30	57.4	57.4	57.4	57.086	509	509;546	155		1	2	2	3	3	5	6	24	40	10	5	2	2	2		1	1	2	2	2	4	8	27	36
Q8BK72;A0A338P7I7	Q8BK72	6;1	6;1	6;1	28S ribosomal protein S27, mitochondrial	Mrps27	sp|Q8BK72|RT27_MOUSE 28S ribosomal protein S27, mitochondrial OS=Mus musculus OX=10090 GN=Mrps27 PE=1 SV=2	2	6	6	6	3	5	3	5	3	5	23.4	23.4	23.4	47.778	415	415;289	152						5	2														4	2
F6R1B7;A0A6I8MX08;Q5SNZ0-3;Q5SNZ0-2;Q5SNZ0;Z4YLN8;Z4YLP6	F6R1B7;A0A6I8MX08;Q5SNZ0-3;Q5SNZ0-2;Q5SNZ0	3;3;3;3;3;1;1	3;3;3;3;3;1;1	3;3;3;3;3;1;1	Girdin	Ccdc88a	tr|F6R1B7|F6R1B7_MOUSE Girdin (Fragment) OS=Mus musculus OX=10090 GN=Ccdc88a PE=1 SV=1;tr|A0A6I8MX08|A0A6I8MX08_MOUSE Girdin OS=Mus musculus OX=10090 GN=Ccdc88a PE=1 SV=1;sp|Q5SNZ0-3|GRDN_MOUSE Isoform 3 of Girdin OS=Mus musculus OX=10090 GN=Ccdc88a;sp|Q5S	7	3	3	3	1	3	1	3	1	3	4.9	4.9	4.9	83.489	737	737;2016;1790;1845;1873;354;405	138													3
Q9D2V7;G3X9L5;E9PYU1	Q9D2V7;G3X9L5;E9PYU1	2;1;1	2;1;1	2;1;1	Coronin-7;Coronin	Coro7	sp|Q9D2V7|CORO7_MOUSE Coronin-7 OS=Mus musculus OX=10090 GN=Coro7 PE=1 SV=2;tr|G3X9L5|G3X9L5_MOUSE Coronin OS=Mus musculus OX=10090 GN=Coro7 PE=1 SV=1;tr|E9PYU1|E9PYU1_MOUSE Coronin OS=Mus musculus OX=10090 GN=Coro7 PE=1 SV=1	3	2	2	2	1	1	1	1	1	1	4	4	4	100.81	922	922;288;298	177											1														1
E9QPX3;Q9CXZ1;A0A338P7A0	E9QPX3;Q9CXZ1;A0A338P7A0	9;9;5	9;9;5	9;9;5	NADH dehydrogenase [ubiquinone] iron-sulfur protein 4, mitochondrial	Ndufs4	tr|E9QPX3|E9QPX3_MOUSE NADH dehydrogenase [ubiquinone] iron-sulfur protein 4, mitochondrial OS=Mus musculus OX=10090 GN=Ndufs4 PE=1 SV=1;sp|Q9CXZ1|NDUS4_MOUSE NADH dehydrogenase [ubiquinone] iron-sulfur protein 4, mitochondrial OS=Mus musculus OX=10090 GN=	3	9	9	9	9	6	9	6	9	6	44	44	44	19.803	175	175;175;118	159		7	6														7	10
P60122	P60122	3	3	3	RuvB-like 1	Ruvbl1	sp|P60122|RUVB1_MOUSE RuvB-like 1 OS=Mus musculus OX=10090 GN=Ruvbl1 PE=1 SV=1	1	3	3	3	0	3	0	3	0	3	10.5	10.5	10.5	50.213	456	456	108								3
P61028;Q9CXS2;Q3TYH2;A0A286YDR2;Q8K386;P62823	P61028	13;1;1;1;1;1	8;0;0;0;0;0	8;0;0;0;0;0	Ras-related protein Rab-8B	Rab8b	sp|P61028|RAB8B_MOUSE Ras-related protein Rab-8B OS=Mus musculus OX=10090 GN=Rab8b PE=1 SV=1	6	13	8	8	13	11	8	8	8	8	54.1	33.3	33.3	23.603	207	207;169;212;225;212;227	160	1	1	17	6	2	1	1									1	2	18	11	4	2
I7HJQ9;Q9Z2C4	I7HJQ9;Q9Z2C4	2;2	2;2	2;2	Myotubularin-related protein 1	Mtmr1	tr|I7HJQ9|I7HJQ9_MOUSE Phosphatidylinositol-3,5-bisphosphate 3-phosphatase OS=Mus musculus OX=10090 GN=Mtmr1 PE=1 SV=1;sp|Q9Z2C4|MTMR1_MOUSE Myotubularin-related protein 1 OS=Mus musculus OX=10090 GN=Mtmr1 PE=1 SV=1	2	2	2	2	2	1	2	1	2	1	3	3	3	75.54	671	671;669	185										1														1	2
A2AQ43;A2AQ44;A2AQ42;A2AQ45;A2AQ41;Q80TY0-2;Q80TY0-3;Q80TY0;Q80TY0-5;Q80TY0-4;F6VVN1;A2AQ47;A2AQ39;A0A0A6YWT1	A2AQ43;A2AQ44;A2AQ42;A2AQ45;A2AQ41;Q80TY0-2;Q80TY0-3;Q80TY0;Q80TY0-5;Q80TY0-4;F6VVN1	5;5;5;5;5;5;5;5;4;4;3;2;2;2	5;5;5;5;5;5;5;5;4;4;3;2;2;2	5;5;5;5;5;5;5;5;4;4;3;2;2;2	Formin-binding protein 1	Fnbp1	tr|A2AQ43|A2AQ43_MOUSE Formin-binding protein 1 OS=Mus musculus OX=10090 GN=Fnbp1 PE=1 SV=1;tr|A2AQ44|A2AQ44_MOUSE Formin-binding protein 1 OS=Mus musculus OX=10090 GN=Fnbp1 PE=1 SV=1;tr|A2AQ42|A2AQ42_MOUSE Formin-binding protein 1 OS=Mus musculus OX=10090	14	5	5	5	4	2	4	2	4	2	10.6	10.6	10.6	64.628	554	554;559;586;591;615;550;551;616;338;522;388;160;208;355	181									2															4	1
Q6R891;Q6R891-2	Q6R891	12;5	12;5	12;5	Neurabin-2	Ppp1r9b	sp|Q6R891|NEB2_MOUSE Neurabin-2 OS=Mus musculus OX=10090 GN=Ppp1r9b PE=1 SV=1	2	12	12	12	9	11	9	11	9	11	20	20	20	89.519	817	817;393	149										3	13														1
Q5PRF0;Q5PRF0-2	Q5PRF0;Q5PRF0-2	2;1	2;1	2;1	HEAT repeat-containing protein 5A	Heatr5a	sp|Q5PRF0|HTR5A_MOUSE HEAT repeat-containing protein 5A OS=Mus musculus OX=10090 GN=Heatr5a PE=1 SV=2;sp|Q5PRF0-2|HTR5A_MOUSE Isoform 2 of HEAT repeat-containing protein 5A OS=Mus musculus OX=10090 GN=Heatr5a	2	2	2	2	2	1	2	1	2	1	1.8	1.8	1.8	219.89	2038	2038;653	188													1
Q62523;Q7TQE2;A0A0N4SVP4;A0A0N4SVD2;A0A0N4SUX7	Q62523;Q7TQE2	28;24;9;5;5	28;24;9;5;5	28;24;9;5;5	Zyxin	Zyx	sp|Q62523|ZYX_MOUSE Zyxin OS=Mus musculus OX=10090 GN=Zyx PE=1 SV=2;tr|Q7TQE2|Q7TQE2_MOUSE Zyx protein OS=Mus musculus OX=10090 GN=Zyx PE=1 SV=1	5	28	28	28	28	24	28	24	28	24	67.4	67.4	67.4	60.545	564	564;533;212;109;137	158	1		1	3	6	4	8	5	10	35	10	8	10	7	5				3	7	3	5	6	10	39
D3YVW2;Q8BXA1;F6RUD1	D3YVW2;Q8BXA1	8;8;1	8;8;1	8;8;1	Golgi integral membrane protein 4	Golim4	tr|D3YVW2|D3YVW2_MOUSE Golgi integral membrane protein 4 OS=Mus musculus OX=10090 GN=Golim4 PE=1 SV=1;sp|Q8BXA1|GOLI4_MOUSE Golgi integral membrane protein 4 OS=Mus musculus OX=10090 GN=Golim4 PE=1 SV=1	3	8	8	8	7	7	7	7	7	7	12.9	12.9	12.9	79.904	683	683;655;144	170										2	10	1	1												2
Q8BKC5;Q8BKC5-2	Q8BKC5;Q8BKC5-2	10;7	10;7	10;7	Importin-5	Ipo5	sp|Q8BKC5|IPO5_MOUSE Importin-5 OS=Mus musculus OX=10090 GN=Ipo5 PE=1 SV=3;sp|Q8BKC5-2|IPO5_MOUSE Isoform 2 of Importin-5 OS=Mus musculus OX=10090 GN=Ipo5	2	10	10	10	7	6	7	6	7	6	12.5	12.5	12.5	123.59	1097	1097;1037	164											6	1	1	1
P99027;A0A5F8MPY2	P99027;A0A5F8MPY2	5;3	5;3	5;3	60S acidic ribosomal protein P2	Rplp2	sp|P99027|RLA2_MOUSE 60S acidic ribosomal protein P2 OS=Mus musculus OX=10090 GN=Rplp2 PE=1 SV=3;tr|A0A5F8MPY2|A0A5F8MPY2_MOUSE 60S acidic ribosomal protein P2 OS=Mus musculus OX=10090 GN=Rplp2-ps1 PE=3 SV=1	2	5	5	5	4	4	4	4	4	4	57.4	57.4	57.4	11.651	115	115;115	146		5															4
E9QN08;Q80T06;P57776;Q91VK2;A0A0R4J1E2;P57776-3;D3YUQ9;D3YZT9;D3YY68	E9QN08;Q80T06;P57776;Q91VK2;A0A0R4J1E2;P57776-3;D3YUQ9;D3YZT9;D3YY68	14;14;14;13;13;13;11;10;9	14;14;14;13;13;13;11;10;9	1;1;1;0;1;1;1;0;0	Elongation factor 1-delta	Eef1d	tr|E9QN08|E9QN08_MOUSE Elongation factor 1-delta (Fragment) OS=Mus musculus OX=10090 GN=Eef1d PE=1 SV=1;tr|Q80T06|Q80T06_MOUSE Elongation factor 1-delta OS=Mus musculus OX=10090 GN=Eef1d PE=1 SV=1;sp|P57776|EF1D_MOUSE Elongation factor 1-delta OS=Mus muscu	9	14	14	1	13	13	13	13	1	1	62.9	62.9	9.8	27.217	245	245;281;281;276;660;660;193;210;190	157		1			14	1														15	2
P63037;B1AXY0;B1AXY1;B1AXX9	P63037;B1AXY0;B1AXY1	15;9;9;4	15;9;9;4	15;9;9;4	DnaJ homolog subfamily A member 1	Dnaja1	sp|P63037|DNJA1_MOUSE DnaJ homolog subfamily A member 1 OS=Mus musculus OX=10090 GN=Dnaja1 PE=1 SV=1;tr|B1AXY0|B1AXY0_MOUSE DnaJ homolog subfamily A member 1 (Fragment) OS=Mus musculus OX=10090 GN=Dnaja1 PE=1 SV=1;tr|B1AXY1|B1AXY1_MOUSE DnaJ homolog subfam	4	15	15	15	10	13	10	13	10	13	50.9	50.9	50.9	44.868	397	397;208;278;128	150						1	16															12	1
Q9D0R2	Q9D0R2	3	3	3	Threonine--tRNA ligase, cytoplasmic	Tars	sp|Q9D0R2|SYTC_MOUSE Threonine--tRNA ligase 1, cytoplasmic OS=Mus musculus OX=10090 GN=Tars1 PE=1 SV=2	1	3	3	3	2	1	2	1	2	1	6.5	6.5	6.5	83.355	722	722	177										1															2
P15532;Q5NC80;Q5NC79	P15532;Q5NC80	6;5;2	2;1;0	2;1;0	Nucleoside diphosphate kinase A;Nucleoside diphosphate kinase	Nme1	sp|P15532|NDKA_MOUSE Nucleoside diphosphate kinase A OS=Mus musculus OX=10090 GN=Nme1 PE=1 SV=1;tr|Q5NC80|Q5NC80_MOUSE Nucleoside diphosphate kinase (Fragment) OS=Mus musculus OX=10090 GN=Nme1 PE=1 SV=1	3	6	2	2	6	6	2	2	2	2	43.4	12.5	12.5	17.208	152	152;127;117	169		3														1	2	2	1
A2AQJ7;A2AQJ5;A2AQJ6;Q8BXN9-3;Q8BXN9;Q8BXN9-2	A2AQJ7;A2AQJ5;A2AQJ6;Q8BXN9-3;Q8BXN9;Q8BXN9-2	2;2;2;2;2;2	2;2;2;2;2;2	2;2;2;2;2;2	Transmembrane protein 87A	Tmem87a	tr|A2AQJ7|A2AQJ7_MOUSE Transmembrane protein 87A OS=Mus musculus OX=10090 GN=Tmem87a PE=1 SV=1;tr|A2AQJ5|A2AQJ5_MOUSE Transmembrane protein 87A OS=Mus musculus OX=10090 GN=Tmem87a PE=1 SV=1;tr|A2AQJ6|A2AQJ6_MOUSE Transmembrane protein 87A OS=Mus musculus O	6	2	2	2	2	0	2	0	2	0	4.6	4.6	4.6	57.011	500	500;559;560;483;555;556	210																									2
H3BJP2;H3BLJ9;H3BJL6;H3BKH6;Q9R0P3;H3BK43;H3BJC6;H3BL99	H3BJP2;H3BLJ9;H3BJL6;H3BKH6;Q9R0P3;H3BK43	6;6;6;6;6;3;2;1	6;6;6;6;6;3;2;1	6;6;6;6;6;3;2;1	S-formylglutathione hydrolase	Esd	tr|H3BJP2|H3BJP2_MOUSE S-formylglutathione hydrolase (Fragment) OS=Mus musculus OX=10090 GN=Esd PE=1 SV=1;tr|H3BLJ9|H3BLJ9_MOUSE S-formylglutathione hydrolase OS=Mus musculus OX=10090 GN=Esd PE=1 SV=1;tr|H3BJL6|H3BJL6_MOUSE S-formylglutathione hydrolase OS	8	6	6	6	5	5	5	5	5	5	31.2	31.2	31.2	27.131	247	247;259;265;295;282;249;135;105	155					5															5
A0A0R4J062;Q3U309;O08983;E9PYL0;E9Q045	A0A0R4J062;Q3U309;O08983;E9PYL0;E9Q045	16;16;16;14;14	16;16;16;14;14	16;16;16;14;14	Hermansky-Pudlak syndrome 1 protein homolog	Hps1	tr|A0A0R4J062|A0A0R4J062_MOUSE Hermansky-Pudlak syndrome 1 protein homolog OS=Mus musculus OX=10090 GN=Hps1 PE=1 SV=1;tr|Q3U309|Q3U309_MOUSE Hermansky-Pudlak syndrome 1 protein homolog OS=Mus musculus OX=10090 GN=Hps1 PE=1 SV=1;sp|O08983|HPS1_MOUSE Hermans	5	16	16	16	14	15	14	15	14	15	27	27	27	79.87	704	704;712;704;627;635	154									1	17															14
P08226;A0A1B0GX15;G3UWN5;G3UZM8	P08226;A0A1B0GX15;G3UWN5	21;13;13;7	21;13;13;7	21;13;13;7	Apolipoprotein E	Apoe	sp|P08226|APOE_MOUSE Apolipoprotein E OS=Mus musculus OX=10090 GN=Apoe PE=1 SV=2;tr|A0A1B0GX15|A0A1B0GX15_MOUSE Apolipoprotein E (Fragment) OS=Mus musculus OX=10090 GN=Apoe PE=1 SV=1;tr|G3UWN5|G3UWN5_MOUSE Apolipoprotein E (Fragment) OS=Mus musculus OX=100	4	21	21	21	20	18	20	18	20	18	61.1	61.1	61.1	35.866	311	311;231;232;146	155	2	1		2	26											3	2		1	25	1
Q7TT37	Q7TT37	2	2	2	Elongator complex protein 1	Ikbkap	sp|Q7TT37|ELP1_MOUSE Elongator complex protein 1 OS=Mus musculus OX=10090 GN=Elp1 PE=1 SV=2	1	2	2	2	2	1	2	1	2	1	1.9	1.9	1.9	149.58	1333	1333	162												2
E9PWY9;Q8C0C7;D6RIJ2	E9PWY9;Q8C0C7	5;5;1	5;5;1	5;5;1	Phenylalanine--tRNA ligase alpha subunit	Farsa	tr|E9PWY9|E9PWY9_MOUSE Phenylalanine--tRNA ligase OS=Mus musculus OX=10090 GN=Farsa PE=1 SV=1;sp|Q8C0C7|SYFA_MOUSE Phenylalanine--tRNA ligase alpha subunit OS=Mus musculus OX=10090 GN=Farsa PE=1 SV=1	3	5	5	5	4	3	4	3	4	3	12	12	12	57.47	507	507;508;105	165								3															4
A0A1B0GRR3;P62281;A0A1B0GSE8	A0A1B0GRR3;P62281;A0A1B0GSE8	9;9;5	9;9;5	9;9;5	40S ribosomal protein S11	Rps11	tr|A0A1B0GRR3|A0A1B0GRR3_MOUSE 40S ribosomal protein S11 OS=Mus musculus OX=10090 GN=Rps11 PE=1 SV=1;sp|P62281|RS11_MOUSE 40S ribosomal protein S11 OS=Mus musculus OX=10090 GN=Rps11 PE=1 SV=3;tr|A0A1B0GSE8|A0A1B0GSE8_MOUSE 40S ribosomal protein S11 (Fragme	3	9	9	9	9	5	9	5	9	5	50	50	50	15.198	130	130;158;135	170			5															10
Q8JZN2;Q91W50;A0A0G2JF72	Q8JZN2;Q91W50;A0A0G2JF72	2;2;1	2;2;1	2;2;1	Cold shock domain-containing protein E1	Csde1	tr|Q8JZN2|Q8JZN2_MOUSE Cold shock domain-containing protein E1 OS=Mus musculus OX=10090 GN=Csde1 PE=1 SV=1;sp|Q91W50|CSDE1_MOUSE Cold shock domain-containing protein E1 OS=Mus musculus OX=10090 GN=Csde1 PE=1 SV=1;tr|A0A0G2JF72|A0A0G2JF72_MOUSE Cold shock d	3	2	2	2	0	2	0	2	0	2	3.3	3.3	3.3	85.652	767	767;798;668	111											2
Q99K70;Q99K70-2	Q99K70	3;1	3;1	3;1	Ras-related GTP-binding protein C	Rragc	sp|Q99K70|RRAGC_MOUSE Ras-related GTP-binding protein C OS=Mus musculus OX=10090 GN=Rragc PE=1 SV=1	2	3	3	3	3	3	3	3	3	3	8.8	8.8	8.8	44.12	398	398;182	170							3															5
Q9DCL9;D3Z6P1;D6RCU8	Q9DCL9	7;3;3	7;3;3	7;3;3	Multifunctional protein ADE2;Phosphoribosylaminoimidazole-succinocarboxamide synthase;Phosphoribosylaminoimidazole carboxylase	Paics	sp|Q9DCL9|PUR6_MOUSE Multifunctional protein ADE2 OS=Mus musculus OX=10090 GN=Paics PE=1 SV=4	3	7	7	7	6	6	6	6	6	6	21.4	21.4	21.4	47.006	425	425;83;103	154						1	8														1	7
Q9JJL8;A0A140LIM8	Q9JJL8	7;1	7;1	7;1	Serine--tRNA ligase, mitochondrial	Sars2	sp|Q9JJL8|SYSM_MOUSE Serine--tRNA ligase, mitochondrial OS=Mus musculus OX=10090 GN=Sars2 PE=1 SV=2	2	7	7	7	5	3	5	3	5	3	20.8	20.8	20.8	58.316	518	518;154	170								3															5
B2RUR8;D3Z210;H3BKW8;Q8R554	B2RUR8	3;1;1;1	3;1;1;1	3;1;1;1	OTU domain-containing protein 7B	Otud7b	sp|B2RUR8|OTU7B_MOUSE OTU domain-containing protein 7B OS=Mus musculus OX=10090 GN=Otud7b PE=1 SV=1	4	3	3	3	3	1	3	1	3	1	4.9	4.9	4.9	91.982	840	840;195;685;926	191											1														1
P08228	P08228	5	5	5	Superoxide dismutase [Cu-Zn]	Sod1	sp|P08228|SODC_MOUSE Superoxide dismutase [Cu-Zn] OS=Mus musculus OX=10090 GN=Sod1 PE=1 SV=2	1	5	5	5	2	5	2	5	2	5	33.8	33.8	33.8	15.942	154	154	135		6															2	1
G3UYA7;E9Q4E4;Q6P9P8;Q6P9P8-2	G3UYA7;E9Q4E4;Q6P9P8	3;3;3;1	3;3;3;1	3;3;3;1	DENN domain-containing protein 2C	Dennd2c	tr|G3UYA7|G3UYA7_MOUSE DENN domain-containing protein 2C OS=Mus musculus OX=10090 GN=Dennd2c PE=1 SV=1;tr|E9Q4E4|E9Q4E4_MOUSE DENN domain-containing protein 2C OS=Mus musculus OX=10090 GN=Dennd2c PE=1 SV=1;sp|Q6P9P8|DEN2C_MOUSE DENN domain-containing prote	4	3	3	3	2	1	2	1	2	1	5.2	5.2	5.2	97.873	863	863;920;914;478	178											1
Q8CJG0;H3BJ70;A0A6I8MX18;Q8CJG1	Q8CJG0;H3BJ70;A0A6I8MX18;Q8CJG1	2;1;1;1	2;1;1;1	2;1;1;1	Protein argonaute-2;Protein argonaute-1	Ago2;Ago1	sp|Q8CJG0|AGO2_MOUSE Protein argonaute-2 OS=Mus musculus OX=10090 GN=Ago2 PE=1 SV=3;tr|H3BJ70|H3BJ70_MOUSE Protein argonaute-1 (Fragment) OS=Mus musculus OX=10090 GN=Ago1 PE=1 SV=1;tr|A0A6I8MX18|A0A6I8MX18_MOUSE Protein argonaute-1 OS=Mus musculus OX=10090	4	2	2	2	2	1	2	1	2	1	3.5	3.5	3.5	97.303	860	860;553;895;857	178											1
Q8BYU6	Q8BYU6	7	7	7	Torsin-1A-interacting protein 2	Tor1aip2	sp|Q8BYU6|TOIP2_MOUSE Torsin-1A-interacting protein 2 OS=Mus musculus OX=10090 GN=Tor1aip2 PE=1 SV=1	1	7	7	7	7	4	7	4	7	4	20.3	20.3	20.3	54.495	502	502	173									4															7
D6RGM8;D3YWH4;D3Z6X7;Q9DBU0;D3YYW1;D3Z279	D6RGM8;D3YWH4;D3Z6X7;Q9DBU0;D3YYW1;D3Z279	4;4;4;4;3;3	4;4;4;4;3;3	4;4;4;4;3;3	Transmembrane 9 superfamily member 1	Tm9sf1	tr|D6RGM8|D6RGM8_MOUSE Transmembrane 9 superfamily member OS=Mus musculus OX=10090 GN=Tm9sf1 PE=1 SV=1;tr|D3YWH4|D3YWH4_MOUSE Transmembrane 9 superfamily member (Fragment) OS=Mus musculus OX=10090 GN=Tm9sf1 PE=1 SV=1;tr|D3Z6X7|D3Z6X7_MOUSE Transmembrane 9	6	4	4	4	3	3	3	3	3	3	12.5	12.5	12.5	47.339	417	417;484;589;606;118;172	162						1	3	1													1	2	1	1	1
Q9DCW4;A0A0U1RNP5;A0A0N4SVE0;A0A0U1RNR3;A0A0N4SWE9;A0A0U1RNK9;A0A0U1RQB4	Q9DCW4;A0A0U1RNP5;A0A0N4SVE0;A0A0U1RNR3;A0A0N4SWE9	17;13;13;11;9;7;6	17;13;13;11;9;7;6	17;13;13;11;9;7;6	Electron transfer flavoprotein subunit beta	Etfb	sp|Q9DCW4|ETFB_MOUSE Electron transfer flavoprotein subunit beta OS=Mus musculus OX=10090 GN=Etfb PE=1 SV=3;tr|A0A0U1RNP5|A0A0U1RNP5_MOUSE Electron transfer flavoprotein subunit beta (Fragment) OS=Mus musculus OX=10090 GN=Etfb PE=3 SV=1;tr|A0A0N4SVE0|A0A0N	7	17	17	17	15	16	15	16	15	16	76.1	76.1	76.1	27.623	255	255;213;221;177;168;177;100	158			1	20	6														21	10
P14206;A0A1L1SRW0;A0A1L1SUK3	P14206;A0A1L1SRW0	7;5;2	7;5;2	7;5;2	40S ribosomal protein SA	Rpsa	sp|P14206|RSSA_MOUSE 40S ribosomal protein SA OS=Mus musculus OX=10090 GN=Rpsa PE=1 SV=4;tr|A0A1L1SRW0|A0A1L1SRW0_MOUSE 40S ribosomal protein SA (Fragment) OS=Mus musculus OX=10090 GN=Rpsa PE=1 SV=1	3	7	7	7	6	5	6	5	6	5	33.6	33.6	33.6	32.838	295	295;93;133	164						5													1		6
A0A1B0GSR9;P06151;A0A1B0GSX0;D3YZQ9;A0A1B0GQX5;A0A1B0GT41;A0A1B0GSL7;A0A1B0GRC1;A0A1B0GRS2;A0A1B0GRW9;A0A0N4SVV8;D3Z7F0;A0A1B0GS79;D3YVR7;D3YZE4;A0A6I8MX27;P00342;P16125;A0A1B0GSR2;A0A1B0GRE9	A0A1B0GSR9;P06151;A0A1B0GSX0;D3YZQ9;A0A1B0GQX5;A0A1B0GT41	18;18;17;12;10;9;7;2;2;2;2;2;2;2;2;2;2;2;1;1	18;18;17;12;10;9;7;2;2;2;2;2;2;2;2;2;2;2;1;1	18;18;17;12;10;9;7;2;2;2;2;2;2;2;2;2;2;2;1;1	L-lactate dehydrogenase A chain;L-lactate dehydrogenase	Ldha	tr|A0A1B0GSR9|A0A1B0GSR9_MOUSE L-lactate dehydrogenase OS=Mus musculus OX=10090 GN=Ldha PE=1 SV=1;sp|P06151|LDHA_MOUSE L-lactate dehydrogenase A chain OS=Mus musculus OX=10090 GN=Ldha PE=1 SV=3;tr|A0A1B0GSX0|A0A1B0GSX0_MOUSE L-lactate dehydrogenase OS=Mus	20	18	18	18	16	17	16	17	16	17	48.6	48.6	48.6	34.599	315	315;332;361;236;201;176;128;66;68;104;193;198;205;235;236;341;332;334;171;274	156			1		22	3	1			1							1	1		21	5	1
J3QNW4;Q3TIR1-3;Q3TIR1;Q3TIR1-2	J3QNW4;Q3TIR1-3;Q3TIR1;Q3TIR1-2	5;5;5;5	5;5;5;5	5;5;5;5	Trafficking protein particle complex subunit 13	Trappc13	tr|J3QNW4|J3QNW4_MOUSE Trafficking protein particle complex subunit 13 OS=Mus musculus OX=10090 GN=Trappc13 PE=1 SV=1;sp|Q3TIR1-3|TPC13_MOUSE Isoform 3 of Trafficking protein particle complex subunit 13 OS=Mus musculus OX=10090 GN=Trappc13;sp|Q3TIR1|TPC13_	4	5	5	5	2	5	2	5	2	5	11.7	11.7	11.7	46.591	418	418;412;417;418	136							5															2
J3QQ40;Q3UE61;Q921T2-3;Q921T2-2;Q921T2;D3YXF8	J3QQ40;Q3UE61;Q921T2-3;Q921T2-2;Q921T2;D3YXF8	2;2;2;2;2;1	2;2;2;2;2;1	2;2;2;2;2;1	Torsin-1A-interacting protein 1	Tor1aip1	tr|J3QQ40|J3QQ40_MOUSE Torsin-1A-interacting protein 1 OS=Mus musculus OX=10090 GN=Tor1aip1 PE=1 SV=1;tr|Q3UE61|Q3UE61_MOUSE Torsin-1A-interacting protein 1 OS=Mus musculus OX=10090 GN=Tor1aip1 PE=1 SV=1;sp|Q921T2-3|TOIP1_MOUSE Isoform 3 of Torsin-1A-inter	6	2	2	2	1	2	1	2	1	2	15.8	15.8	15.8	32.779	291	291;324;520;576;595;102	141								2															1
Q9CY50;A0A286YDB7;A0A286YCT4;A0A286YCG8	Q9CY50;A0A286YDB7;A0A286YCT4;A0A286YCG8	5;3;3;3	5;3;3;3	5;3;3;3	Translocon-associated protein subunit alpha	Ssr1	sp|Q9CY50|SSRA_MOUSE Translocon-associated protein subunit alpha OS=Mus musculus OX=10090 GN=Ssr1 PE=1 SV=1;tr|A0A286YDB7|A0A286YDB7_MOUSE Signal sequence receptor subunit alpha (Fragment) OS=Mus musculus OX=10090 GN=Ssr1 PE=1 SV=1;tr|A0A286YCT4|A0A286YCT4	4	5	5	5	5	4	5	4	5	4	23.1	23.1	23.1	32.065	286	286;115;298;318	172				1	4	1													1	7	3	1
A0A1Y7VJY8;A0A1Y7VM56;Q8K2C6;A0A1Y7VK33	A0A1Y7VJY8;A0A1Y7VM56;Q8K2C6;A0A1Y7VK33	4;4;4;3	4;4;4;3	4;4;4;3	NAD-dependent protein deacylase sirtuin-5, mitochondrial	Sirt5	tr|A0A1Y7VJY8|A0A1Y7VJY8_MOUSE NAD-dependent protein deacylase sirtuin-5, mitochondrial OS=Mus musculus OX=10090 GN=Sirt5 PE=1 SV=1;tr|A0A1Y7VM56|A0A1Y7VM56_MOUSE NAD-dependent protein deacylase sirtuin-5, mitochondrial OS=Mus musculus OX=10090 GN=Sirt5 PE	4	4	4	4	4	3	4	3	4	3	18.3	18.3	18.3	31.888	289	289;350;310;135	162					3															4
Q6J9G1	Q6J9G1	2	2	2	Tyrosine-protein kinase STYK1	Styk1	sp|Q6J9G1|STYK1_MOUSE Tyrosine-protein kinase STYK1 OS=Mus musculus OX=10090 GN=Styk1 PE=2 SV=2	1	2	2	2	1	2	1	2	1	2	7.5	7.5	7.5	48.121	429	429	140						2	2														1	1
E9Q4T8;Q9JLV5	E9Q4T8;Q9JLV5	2;2	2;2	2;2	Cullin-3	Cul3	tr|E9Q4T8|E9Q4T8_MOUSE Cullin-3 OS=Mus musculus OX=10090 GN=Cul3 PE=1 SV=1;sp|Q9JLV5|CUL3_MOUSE Cullin-3 OS=Mus musculus OX=10090 GN=Cul3 PE=1 SV=1	2	2	2	2	2	1	2	1	2	1	5.4	5.4	5.4	81.11	702	702;768	177										1															2
P17156	P17156	14	2	2	Heat shock-related 70 kDa protein 2	Hspa2	sp|P17156|HSP72_MOUSE Heat shock-related 70 kDa protein 2 OS=Mus musculus OX=10090 GN=Hspa2 PE=1 SV=2	1	14	2	2	14	12	2	1	2	1	19.3	4.4	4.4	69.641	633	633	176									1															2
P56480	P56480	40	40	40	ATP synthase subunit beta, mitochondrial	Atp5b	sp|P56480|ATPB_MOUSE ATP synthase subunit beta, mitochondrial OS=Mus musculus OX=10090 GN=Atp5f1b PE=1 SV=2	1	40	40	40	30	40	30	40	30	40	82.8	82.8	82.8	56.3	529	529	158		1	4	6	13	14	57	129	35	22	13	7	5	3	3			5	4	11	13	87	107	34	21
E9PV24;E9PV24-2;CON__P02672	E9PV24;E9PV24-2	69;67;2	69;67;2	69;67;2	Fibrinogen alpha chain;Fibrinopeptide A;Fibrinogen alpha chain	Fga	sp|E9PV24|FIBA_MOUSE Fibrinogen alpha chain OS=Mus musculus OX=10090 GN=Fga PE=1 SV=1;sp|E9PV24-2|FIBA_MOUSE Isoform 2 of Fibrinogen alpha chain OS=Mus musculus OX=10090 GN=Fga	3	69	69	69	58	65	58	65	58	65	59.9	59.9	59.9	87.428	789	789;557;615	154	16	22	32	39	68	65	60	98	109	43	43	31	26	24	24	12	22	35	40	63	59	52	82	87	34
Q64010;Q8JZR2;Q5ND50;Q64010-2;Q3TQV3;F7D232	Q64010;Q8JZR2;Q5ND50;Q64010-2	5;4;4;4;2;2	5;4;4;4;2;2	5;4;4;4;2;2	Adapter molecule crk	Crk	sp|Q64010|CRK_MOUSE Adapter molecule crk OS=Mus musculus OX=10090 GN=Crk PE=1 SV=1;tr|Q8JZR2|Q8JZR2_MOUSE Adapter molecule crk OS=Mus musculus OX=10090 GN=Crk PE=1 SV=1;tr|Q5ND50|Q5ND50_MOUSE Adapter molecule crk OS=Mus musculus OX=10090 GN=Crk PE=1 SV=2;s	6	5	5	5	4	3	4	3	4	3	29.6	29.6	29.6	33.814	304	304;204;261;204;82;224	162					3															4
Q8R4L0-2;Q8R4L0	Q8R4L0-2;Q8R4L0	5;5	5;5	5;5	Src-like-adapter 2	Sla2	sp|Q8R4L0-2|SLAP2_MOUSE Isoform 2 of Src-like-adapter 2 OS=Mus musculus OX=10090 GN=Sla2;sp|Q8R4L0|SLAP2_MOUSE Src-like-adapter 2 OS=Mus musculus OX=10090 GN=Sla2 PE=1 SV=3	2	5	5	5	4	4	4	4	4	4	34.3	34.3	34.3	25.944	233	233;259	149		1	1	4															4	1
Q9DBL1;E9Q5L3;A0A140LHL4	Q9DBL1;E9Q5L3	7;6;1	7;6;1	7;6;1	Short/branched chain specific acyl-CoA dehydrogenase, mitochondrial	Acadsb	sp|Q9DBL1|ACDSB_MOUSE Short/branched chain specific acyl-CoA dehydrogenase, mitochondrial OS=Mus musculus OX=10090 GN=Acadsb PE=1 SV=1;tr|E9Q5L3|E9Q5L3_MOUSE Short/branched chain-specific acyl-CoA dehydrogenase, mitochondrial OS=Mus musculus OX=10090 GN=Ac	3	7	7	7	4	6	4	6	4	6	23.1	23.1	23.1	47.874	432	432;465;163	146						6															4
G3UY13;E9Q6I2;Q61730-2;Q61730;Q61730-3	G3UY13;E9Q6I2;Q61730-2;Q61730;Q61730-3	2;2;2;2;2	2;2;2;2;2	2;2;2;2;2	Interleukin-1 receptor accessory protein	Il1rap	tr|G3UY13|G3UY13_MOUSE Interleukin-1 receptor accessory protein OS=Mus musculus OX=10090 GN=Il1rap PE=1 SV=1;tr|E9Q6I2|E9Q6I2_MOUSE Interleukin-1 receptor accessory protein OS=Mus musculus OX=10090 GN=Il1rap PE=1 SV=1;sp|Q61730-2|IL1AP_MOUSE Isoform 2 of I	5	2	2	2	1	1	1	1	1	1	7.5	7.5	7.5	39.881	346	346;640;360;570;685	160										1															1
Q91W18-2;Q91W18-3;Q91W18;F6ZI20	Q91W18-2;Q91W18-3;Q91W18;F6ZI20	2;2;2;1	2;2;2;1	2;2;2;1	Tudor domain-containing protein 3	Tdrd3	sp|Q91W18-2|TDRD3_MOUSE Isoform 2 of Tudor domain-containing protein 3 OS=Mus musculus OX=10090 GN=Tdrd3;sp|Q91W18-3|TDRD3_MOUSE Isoform 3 of Tudor domain-containing protein 3 OS=Mus musculus OX=10090 GN=Tdrd3;sp|Q91W18|TDRD3_MOUSE Tudor domain-containing	4	2	2	2	2	1	2	1	2	1	4.9	4.9	4.9	79.013	716	716;737;743;212	177										1															2
Q3TLI0	Q3TLI0	6	6	6	Trafficking protein particle complex subunit 10	Trappc10	sp|Q3TLI0|TPC10_MOUSE Trafficking protein particle complex subunit 10 OS=Mus musculus OX=10090 GN=Trappc10 PE=1 SV=3	1	6	6	6	2	4	2	4	2	4	7	7	7	141.49	1258	1258	145												4
P80318;E9Q133;Q3U0I3;F6Q609;F6ZVG8	P80318;E9Q133;Q3U0I3	29;28;26;14;3	29;28;26;14;3	29;28;26;14;3	T-complex protein 1 subunit gamma	Cct3	sp|P80318|TCPG_MOUSE T-complex protein 1 subunit gamma OS=Mus musculus OX=10090 GN=Cct3 PE=1 SV=1;tr|E9Q133|E9Q133_MOUSE T-complex protein 1 subunit gamma OS=Mus musculus OX=10090 GN=Cct3 PE=1 SV=1;tr|Q3U0I3|Q3U0I3_MOUSE T-complex protein 1 subunit gamma O	5	29	29	29	21	21	21	21	21	21	58.5	58.5	58.5	60.629	545	545;507;521;306;85	154								3	23	3														22	2
Q8VCX5;Q8VCX5-3;Q8VCX5-2;E9Q9E0;F6Z1Z9	Q8VCX5;Q8VCX5-3;Q8VCX5-2	24;24;24;10;3	24;24;24;10;3	24;24;24;10;3	Calcium uptake protein 1, mitochondrial	Micu1	sp|Q8VCX5|MICU1_MOUSE Calcium uptake protein 1, mitochondrial OS=Mus musculus OX=10090 GN=Micu1 PE=1 SV=1;sp|Q8VCX5-3|MICU1_MOUSE Isoform 3 of Calcium uptake protein 1, mitochondrial OS=Mus musculus OX=10090 GN=Micu1;sp|Q8VCX5-2|MICU1_MOUSE Isoform 2 of Ca	5	24	24	24	20	22	20	22	20	22	40	40	40	54.352	477	477;481;483;234;78	151							31	1		4	2										1	22	1		5
Q8BG51;Q8BG51-2;Q8BG51-3;Q8BG51-4;F7ASU3	Q8BG51;Q8BG51-2;Q8BG51-3;Q8BG51-4	8;8;8;8;2	7;7;7;7;2	7;7;7;7;2	Mitochondrial Rho GTPase 1	Rhot1	sp|Q8BG51|MIRO1_MOUSE Mitochondrial Rho GTPase 1 OS=Mus musculus OX=10090 GN=Rhot1 PE=1 SV=1;sp|Q8BG51-2|MIRO1_MOUSE Isoform 2 of Mitochondrial Rho GTPase 1 OS=Mus musculus OX=10090 GN=Rhot1;sp|Q8BG51-3|MIRO1_MOUSE Isoform 3 of Mitochondrial Rho GTPase 1 O	5	8	7	7	6	8	5	7	5	7	14.1	12.4	12.4	72.241	631	631;663;672;704;434	166										7														3	6
P60710;E9Q1F2;F8WGM8;E9Q3M9	P60710;E9Q1F2	50;36;12;1	50;36;12;1	0;0;0;0	Actin, cytoplasmic 1;Actin, cytoplasmic 1, N-terminally processed	Actb	sp|P60710|ACTB_MOUSE Actin, cytoplasmic 1 OS=Mus musculus OX=10090 GN=Actb PE=1 SV=1;tr|E9Q1F2|E9Q1F2_MOUSE Actin, cytoplasmic 1 OS=Mus musculus OX=10090 GN=Actb PE=1 SV=1	4	50	50	0	42	47	42	47	0	0	93.3	93.3	0	41.736	375	375;295;105;1175	153	26	37	29	43	56	227	98	69	63	62	59	53	45	48	42	24	30	30	35	57	196	64	47	55	47
Q91XL3;G5E8H4;D3Z411;D3YUF9	Q91XL3	3;1;1;1	3;1;1;1	3;1;1;1	UDP-glucuronic acid decarboxylase 1	Uxs1	sp|Q91XL3|UXS1_MOUSE UDP-glucuronic acid decarboxylase 1 OS=Mus musculus OX=10090 GN=Uxs1 PE=1 SV=1	4	3	3	3	3	2	3	2	3	2	8.6	8.6	8.6	47.552	420	420;108;127;254	164							2	1														3	1
Q9JM62-2;Q9JM62;D3Z6V2	Q9JM62-2;Q9JM62;D3Z6V2	2;2;1	2;2;1	2;2;1	Receptor expression-enhancing protein 6;Receptor expression-enhancing protein	Reep6	sp|Q9JM62-2|REEP6_MOUSE Isoform 2 of Receptor expression-enhancing protein 6 OS=Mus musculus OX=10090 GN=Reep6;sp|Q9JM62|REEP6_MOUSE Receptor expression-enhancing protein 6 OS=Mus musculus OX=10090 GN=Reep6 PE=1 SV=1;tr|D3Z6V2|D3Z6V2_MOUSE Receptor express	3	2	2	2	2	2	2	2	2	2	13.2	13.2	13.2	19.448	174	174;201;124	152		3	1														2	2
Q9DCW5;P43024	Q9DCW5;P43024	2;2	2;2	2;2	Cytochrome c oxidase subunit 6A, mitochondrial;Cytochrome c oxidase subunit 6A1, mitochondrial	Cox6a1	tr|Q9DCW5|Q9DCW5_MOUSE Cytochrome c oxidase subunit OS=Mus musculus OX=10090 GN=Cox6a1 PE=1 SV=1;sp|P43024|CX6A1_MOUSE Cytochrome c oxidase subunit 6A1, mitochondrial OS=Mus musculus OX=10090 GN=Cox6a1 PE=1 SV=2	2	2	2	2	2	2	2	2	2	2	16.1	16.1	16.1	12.483	112	112;111	140	4	4														2	3
Q9CWY6;Q8VC52;A0A1L1SVH5;A0A1L1SRM3;S4R1Y2;T1ECW4;Q9WVB0;Q9WVB0-2	Q9CWY6;Q8VC52;A0A1L1SVH5	9;9;7;4;1;1;1;1	9;9;7;4;1;1;1;1	9;9;7;4;1;1;1;1	RNA-binding protein with multiple splicing 2	Rbpms2	tr|Q9CWY6|Q9CWY6_MOUSE RNA-binding protein with multiple-splicing 2 OS=Mus musculus OX=10090 GN=Rbpms2 PE=1 SV=1;sp|Q8VC52|RBPS2_MOUSE RNA-binding protein with multiple splicing 2 OS=Mus musculus OX=10090 GN=Rbpms2 PE=1 SV=1;tr|A0A1L1SVH5|A0A1L1SVH5_MOUSE	8	9	9	9	8	7	8	7	8	7	67.9	67.9	67.9	18.295	168	168;206;191;198;159;191;197;220	164			3	7	3													3	10	5	1
P06795;P21447;A0A0G2JF49	P06795;P21447	6;5;2	2;1;0	2;1;0	Multidrug resistance protein 1B;Multidrug resistance protein 1A	Abcb1b;Abcb1a	sp|P06795|MDR1B_MOUSE ATP-dependent translocase ABCB1 OS=Mus musculus OX=10090 GN=Abcb1b PE=1 SV=1;sp|P21447|MDR1A_MOUSE ATP-dependent translocase ABCB1 OS=Mus musculus OX=10090 GN=Abcb1a PE=1 SV=3	3	6	2	2	6	5	2	1	2	1	4.9	1.5	1.5	140.99	1276	1276;1276;205	179												1
Q8BH43;B1AUN0;Q8R5H6	Q8BH43	13;4;1	13;4;1	13;4;1	Wiskott-Aldrich syndrome protein family member 2	Wasf2	sp|Q8BH43|WASF2_MOUSE Wiskott-Aldrich syndrome protein family member 2 OS=Mus musculus OX=10090 GN=Wasf2 PE=1 SV=1	3	13	13	13	7	12	7	12	7	12	31.4	31.4	31.4	54.073	497	497;85;559	144									12	1														7
Q8CI51;D9J2Z9;D9J300;D9J301;D9J302;Q8CI51-2;A0A0G2JEJ0;A0A0G2JGZ5;Q9CRA2;D9J303;F8WJI6;E9Q8P5;Q8CI51-3	Q8CI51;D9J2Z9;D9J300;D9J301;D9J302	19;14;13;13;13;9;8;6;4;4;4;4;4	19;14;13;13;13;9;8;6;4;4;4;4;4	19;14;13;13;13;9;8;6;4;4;4;4;4	PDZ and LIM domain protein 5	Pdlim5	sp|Q8CI51|PDLI5_MOUSE PDZ and LIM domain protein 5 OS=Mus musculus OX=10090 GN=Pdlim5 PE=1 SV=4;tr|D9J2Z9|D9J2Z9_MOUSE ENH isoform 1b OS=Mus musculus OX=10090 GN=Pdlim5 PE=1 SV=1;tr|D9J300|D9J300_MOUSE ENH isoform 1c OS=Mus musculus OX=10090 GN=Pdlim5 PE=1	13	19	19	19	16	16	16	16	16	16	45.3	45.3	45.3	63.299	591	591;482;526;574;614;337;253;223;214;234;239;239;239	156				1	1		3	3	19	1												3	2	18	2
P01899;G3UZP7;P01897;P01896;Q4KN81;P14427	P01899;G3UZP7;P01897	19;18;10;3;2;2	19;18;10;3;2;2	12;11;7;2;0;0	H-2 class I histocompatibility antigen, D-B alpha chain;H-2 class I histocompatibility antigen, L-D alpha chain	H2-D1;H2-L	sp|P01899|HA11_MOUSE H-2 class I histocompatibility antigen, D-B alpha chain OS=Mus musculus OX=10090 GN=H2-D1 PE=1 SV=2;tr|G3UZP7|G3UZP7_MOUSE H-2 class I histocompatibility antigen, D-K alpha chain OS=Mus musculus OX=10090 GN=H2-D1 PE=1 SV=2;sp|P01897|HA	6	19	19	12	17	19	17	19	11	12	47.2	47.2	29.6	40.836	362	362;380;362;185;360;368	157				1	8	14	29	13	2	1								1	1	7	13	25	16	3	2
P99029-2;P99029;A0A494BAZ4;G3UZJ4;H3BJQ7	P99029-2;P99029;A0A494BAZ4;G3UZJ4;H3BJQ7	15;13;11;11;11	15;13;11;11;11	15;13;11;11;11	Peroxiredoxin-5, mitochondrial	Prdx5	sp|P99029-2|PRDX5_MOUSE Isoform Cytoplasmic+peroxisomal of Peroxiredoxin-5, mitochondrial OS=Mus musculus OX=10090 GN=Prdx5;sp|P99029|PRDX5_MOUSE Peroxiredoxin-5, mitochondrial OS=Mus musculus OX=10090 GN=Prdx5 PE=1 SV=2;tr|A0A494BAZ4|A0A494BAZ4_MOUSE Pero	5	15	15	15	14	14	14	14	14	14	64.8	64.8	64.8	17.015	162	162;210;142;166;213	153		20	11	2			1		1								18	15	1					1
Q6P069-2;Q6P069	Q6P069-2;Q6P069	7;7	7;7	7;7	Sorcin	Sri	sp|Q6P069-2|SORCN_MOUSE Isoform 2 of Sorcin OS=Mus musculus OX=10090 GN=Sri;sp|Q6P069|SORCN_MOUSE Sorcin OS=Mus musculus OX=10090 GN=Sri PE=1 SV=1	2	7	7	7	5	5	5	5	5	5	43.2	43.2	43.2	20.296	183	183;198	153			6														1	5
Q80U72;Q80U72-4;Q80U72-2;Q80U72-3;D3YU97	Q80U72;Q80U72-4;Q80U72-2;Q80U72-3	4;4;4;4;1	3;3;3;3;1	3;3;3;3;1	Protein scribble homolog	Scrib	sp|Q80U72|SCRIB_MOUSE Protein scribble homolog OS=Mus musculus OX=10090 GN=Scrib PE=1 SV=2;sp|Q80U72-4|SCRIB_MOUSE Isoform 4 of Protein scribble homolog OS=Mus musculus OX=10090 GN=Scrib;sp|Q80U72-2|SCRIB_MOUSE Isoform 2 of Protein scribble homolog OS=Mus	5	4	3	3	3	3	2	2	2	2	3.3	2.5	2.5	174.06	1612	1612;1619;1637;1665;113	147													2	1	1
Q8BIW1	Q8BIW1	5	5	5	Protein prune homolog	Prune	sp|Q8BIW1|PRUN1_MOUSE Exopolyphosphatase PRUNE1 OS=Mus musculus OX=10090 GN=Prune1 PE=1 SV=1	1	5	5	5	3	5	3	5	3	5	18.5	18.5	18.5	50.239	454	454	141								6															3
A0A1L1SST5;Q9CQC8-2;Q9CQC8;A0A1L1SSV6	A0A1L1SST5;Q9CQC8-2;Q9CQC8;A0A1L1SSV6	4;4;4;2	4;4;4;2	4;4;4;2	Maspardin	Spg21	tr|A0A1L1SST5|A0A1L1SST5_MOUSE Maspardin OS=Mus musculus OX=10090 GN=Spg21 PE=1 SV=1;sp|Q9CQC8-2|SPG21_MOUSE Isoform 2 of Maspardin OS=Mus musculus OX=10090 GN=Spg21;sp|Q9CQC8|SPG21_MOUSE Maspardin OS=Mus musculus OX=10090 GN=Spg21 PE=1 SV=1;tr|A0A1L1SSV6|	4	4	4	4	2	4	2	4	2	4	17.6	17.6	17.6	34.919	306	306;291;308;135	138					4															2
A0A1L1SSW1;Q8VDC0;A0A1L1SUS6	A0A1L1SSW1;Q8VDC0	3;3;1	3;3;1	3;3;1	Probable leucine--tRNA ligase, mitochondrial	Lars2	tr|A0A1L1SSW1|A0A1L1SSW1_MOUSE Leucine--tRNA ligase OS=Mus musculus OX=10090 GN=Lars2 PE=1 SV=1;sp|Q8VDC0|SYLM_MOUSE Probable leucine--tRNA ligase, mitochondrial OS=Mus musculus OX=10090 GN=Lars2 PE=1 SV=1	3	3	3	3	2	1	2	1	2	1	7.1	7.1	7.1	55.522	495	495;902;88	178											1
D3Z5I1;Q3UPF5-2;Q3UPF5;G3X9X5	D3Z5I1;Q3UPF5-2;Q3UPF5;G3X9X5	11;10;10;6	11;10;10;6	11;10;10;6	Zinc finger CCCH-type antiviral protein 1	Zc3hav1	tr|D3Z5I1|D3Z5I1_MOUSE Zinc finger CCCH-type antiviral protein 1 OS=Mus musculus OX=10090 GN=Zc3hav1 PE=1 SV=1;sp|Q3UPF5-2|ZCCHV_MOUSE Isoform 2 of Zinc finger CCCH-type antiviral protein 1 OS=Mus musculus OX=10090 GN=Zc3hav1;sp|Q3UPF5|ZCCHV_MOUSE Zinc fin	4	11	11	11	9	6	9	6	9	6	12.9	12.9	12.9	112.53	996	996;789;946;673	169											6	1	1												1
A0A2R8W6P0;Q61735-2;D3Z187	A0A2R8W6P0;Q61735-2;D3Z187	8;8;7	8;8;7	0;0;0	Leukocyte surface antigen CD47	Cd47	tr|A0A2R8W6P0|A0A2R8W6P0_MOUSE Integrin-associated protein OS=Mus musculus OX=10090 GN=Cd47 PE=1 SV=1;sp|Q61735-2|CD47_MOUSE Isoform 2 of Leukocyte surface antigen CD47 OS=Mus musculus OX=10090 GN=Cd47;tr|D3Z187|D3Z187_MOUSE Leukocyte surface antigen CD47	3	8	8	0	6	7	6	7	0	0	20.2	20.2	0	37.296	342	342;324;271	161						6	9	9	4	5	1	3	2								4	9	9	6	4
O88487;A2BFF8;Q3TPJ8;A2BFF9;A2BFF5;Q3TYJ3;D3Z0M6;O88485-2;O88485;D3Z258;A0A0N4SVS1	O88487;A2BFF8;Q3TPJ8;A2BFF9;A2BFF5	21;20;20;19;18;2;2;2;2;1;1	21;20;20;19;18;2;2;2;2;1;1	21;20;20;19;18;2;2;2;2;1;1	Cytoplasmic dynein 1 intermediate chain 2	Dync1i2	sp|O88487|DC1I2_MOUSE Cytoplasmic dynein 1 intermediate chain 2 OS=Mus musculus OX=10090 GN=Dync1i2 PE=1 SV=1;tr|A2BFF8|A2BFF8_MOUSE Cytoplasmic dynein 1 intermediate chain 2 OS=Mus musculus OX=10090 GN=Dync1i2 PE=1 SV=1;tr|Q3TPJ8|Q3TPJ8_MOUSE Cytoplasmic	11	21	21	21	17	14	17	14	17	14	41.3	41.3	41.3	68.393	612	612;611;632;638;637;617;645;608;628;91;114	162									1	18															21
Q9ERS5;F8WIK5;D3Z3L8	Q9ERS5;F8WIK5	7;6;1	7;6;1	7;6;1	Pleckstrin homology domain-containing family A member 2	Plekha2	sp|Q9ERS5|PKHA2_MOUSE Pleckstrin homology domain-containing family A member 2 OS=Mus musculus OX=10090 GN=Plekha2 PE=1 SV=1;tr|F8WIK5|F8WIK5_MOUSE Pleckstrin homology domain-containing family A member 2 (Fragment) OS=Mus musculus OX=10090 GN=Plekha2 PE=1 S	3	7	7	7	7	6	7	6	7	6	24.2	24.2	24.2	47.379	425	425;336;95	164							6															8
G3X924;Q91VC4	G3X924;Q91VC4	5;4	5;4	5;4	Plasmalemma vesicle-associated protein	Plvap	tr|G3X924|G3X924_MOUSE Plasmalemma vesicle-associated protein OS=Mus musculus OX=10090 GN=Plvap PE=1 SV=1;sp|Q91VC4|PLVAP_MOUSE Plasmalemma vesicle-associated protein OS=Mus musculus OX=10090 GN=Plvap PE=1 SV=1	2	5	5	5	4	2	4	2	4	2	14.2	14.2	14.2	49.903	438	438;438	175				1					1															4
F7DBQ0;Q3TML0;Q922R8	F7DBQ0;Q3TML0;Q922R8	19;19;17	19;19;17	19;19;17	Protein disulfide-isomerase A6	Pdia6	tr|F7DBQ0|F7DBQ0_MOUSE Protein disulfide-isomerase A6 OS=Mus musculus OX=10090 GN=Pdia6 PE=1 SV=1;tr|Q3TML0|Q3TML0_MOUSE Protein disulfide-isomerase A6 OS=Mus musculus OX=10090 GN=Pdia6 PE=1 SV=1;sp|Q922R8|PDIA6_MOUSE Protein disulfide-isomerase A6 OS=Mus	3	19	19	19	19	17	19	17	19	17	48.4	48.4	48.4	48.132	440	440;445;440	160					2	2	22	2	1	1	1	1	1				1			2	2	24	2		1
Q9DC23	Q9DC23	2	2	2	DnaJ homolog subfamily C member 10	Dnajc10	sp|Q9DC23|DJC10_MOUSE DnaJ homolog subfamily C member 10 OS=Mus musculus OX=10090 GN=Dnajc10 PE=1 SV=2	1	2	2	2	2	1	2	1	2	1	3.4	3.4	3.4	90.582	793	793	177										1															2
Q6P5E4;G3UZU8;G3UYG7	Q6P5E4	8;2;1	8;2;1	8;2;1	UDP-glucose:glycoprotein glucosyltransferase 1	Uggt1	sp|Q6P5E4|UGGG1_MOUSE UDP-glucose:glycoprotein glucosyltransferase 1 OS=Mus musculus OX=10090 GN=Uggt1 PE=1 SV=4	3	8	8	8	4	8	4	8	4	8	8.4	8.4	8.4	176.43	1551	1551;265;262	146													8
O55033;A0A0J9YUK4;A0A0A0MQF0;A0A087WQD1;A0A087WSB1;Q99M51	O55033	10;4;2;1;1;1	10;4;2;1;1;1	10;4;2;1;1;1	Cytoplasmic protein NCK2	Nck2	sp|O55033|NCK2_MOUSE Cytoplasmic protein NCK2 OS=Mus musculus OX=10090 GN=Nck2 PE=1 SV=1	6	10	10	10	9	10	9	10	9	10	33.7	33.7	33.7	42.879	380	380;142;77;132;206;377	150							13															10
K3W4Q8;P18572-2;P18572;J3QP71	K3W4Q8;P18572-2;P18572;J3QP71	12;12;12;9	12;12;12;9	12;12;12;9	Basigin	Bsg	tr|K3W4Q8|K3W4Q8_MOUSE Basigin OS=Mus musculus OX=10090 GN=Bsg PE=1 SV=1;sp|P18572-2|BASI_MOUSE Isoform 2 of Basigin OS=Mus musculus OX=10090 GN=Bsg;sp|P18572|BASI_MOUSE Basigin OS=Mus musculus OX=10090 GN=Bsg PE=1 SV=2;tr|J3QP71|J3QP71_MOUSE Basigin (Frag	4	12	12	12	11	10	11	10	11	10	52.3	52.3	52.3	24.116	218	218;273;389;197	154					3	6	12	13	6	1	1										3	13	13	6	1
Q8C5L6;V9GXL7;A0A075B6D7;P59644;D6RI67;Q5ND44	Q8C5L6	10;2;2;2;1;1	10;2;2;2;1;1	10;2;2;2;1;1	Inositol polyphosphate 5-phosphatase K	Inpp5k	sp|Q8C5L6|INP5K_MOUSE Inositol polyphosphate 5-phosphatase K OS=Mus musculus OX=10090 GN=Inpp5k PE=1 SV=2	6	10	10	10	8	7	8	7	8	7	20.9	20.9	20.9	54.158	468	468;548;899;1003;39;112	169							7	1												2	2	8	1
O09172;A0A0G2JDI4;H3BJA3;F6VNW5	O09172;A0A0G2JDI4;H3BJA3	10;8;7;4	10;8;7;4	10;8;7;4	Glutamate--cysteine ligase regulatory subunit	Gclm	sp|O09172|GSH0_MOUSE Glutamate--cysteine ligase regulatory subunit OS=Mus musculus OX=10090 GN=Gclm PE=1 SV=1;tr|A0A0G2JDI4|A0A0G2JDI4_MOUSE Glutamate--cysteine ligase regulatory subunit (Fragment) OS=Mus musculus OX=10090 GN=Gclm PE=1 SV=1;tr|H3BJA3|H3BJA	4	10	10	10	10	9	10	9	10	9	36.1	36.1	36.1	30.534	274	274;98;199;153	157					11															12
Q9EQH3	Q9EQH3	16	16	16	Vacuolar protein sorting-associated protein 35	Vps35	sp|Q9EQH3|VPS35_MOUSE Vacuolar protein sorting-associated protein 35 OS=Mus musculus OX=10090 GN=Vps35 PE=1 SV=1	1	16	16	16	14	9	14	9	14	9	23.6	23.6	23.6	91.712	796	796	174										9														1	15
Q9DBR7;Q9DBR7-2	Q9DBR7;Q9DBR7-2	54;53	54;53	22;22	Protein phosphatase 1 regulatory subunit 12A	Ppp1r12a	sp|Q9DBR7|MYPT1_MOUSE Protein phosphatase 1 regulatory subunit 12A OS=Mus musculus OX=10090 GN=Ppp1r12a PE=1 SV=2;sp|Q9DBR7-2|MYPT1_MOUSE Isoform 2 of Protein phosphatase 1 regulatory subunit 12A OS=Mus musculus OX=10090 GN=Ppp1r12a	2	54	54	22	49	46	49	46	18	19	51.6	51.6	25.1	114.99	1029	1029;1004	162									3	6	16	58	3	2	3							1	1	1	9
Q91ZA3;H3BL62;D3YWM4;D3YZC0;H3BK61;H3BJR0	Q91ZA3	20;7;2;2;2;1	20;7;2;2;2;1	20;7;2;2;2;1	Propionyl-CoA carboxylase alpha chain, mitochondrial	Pcca	sp|Q91ZA3|PCCA_MOUSE Propionyl-CoA carboxylase alpha chain, mitochondrial OS=Mus musculus OX=10090 GN=Pcca PE=1 SV=2	6	20	20	20	15	16	15	16	15	16	33.6	33.6	33.6	79.921	724	724;183;131;163;166;86	155										18															15
Q99LC9	Q99LC9	5	5	5	Peroxisome assembly factor 2	Pex6	sp|Q99LC9|PEX6_MOUSE Peroxisome assembly factor 2 OS=Mus musculus OX=10090 GN=Pex6 PE=1 SV=1	1	5	5	5	5	3	5	3	5	3	9.2	9.2	9.2	104.55	981	981	174											3
Q3UNZ8;A0A0A6YWZ0;A0A0A6YXW5;A0A0A6YWV6	Q3UNZ8;A0A0A6YWZ0	4;2;1;1	4;2;1;1	4;2;1;1	Quinone oxidoreductase-like protein 2	BC026585	sp|Q3UNZ8|QORL2_MOUSE Quinone oxidoreductase-like protein 2 OS=Mus musculus OX=10090 GN=Cryzl2 PE=1 SV=1;tr|A0A0A6YWZ0|A0A0A6YWZ0_MOUSE Quinone oxidoreductase-like protein 2 (Fragment) OS=Mus musculus OX=10090 GN=Cryzl2 PE=1 SV=1	4	4	4	4	4	4	4	4	4	4	11.1	11.1	11.1	37.808	350	350;142;72;213	149					5															4
Q9DBP5;A0A0R4J093	Q9DBP5;A0A0R4J093	6;5	6;5	6;5	UMP-CMP kinase	Cmpk1	sp|Q9DBP5|KCY_MOUSE UMP-CMP kinase OS=Mus musculus OX=10090 GN=Cmpk1 PE=1 SV=1;tr|A0A0R4J093|A0A0R4J093_MOUSE UMP-CMP kinase OS=Mus musculus OX=10090 GN=Cmpk1 PE=1 SV=1	2	6	6	6	5	4	5	4	5	4	30.1	30.1	30.1	22.165	196	196;227	167			4															5	2
Q9D8B3	Q9D8B3	5	5	5	Charged multivesicular body protein 4b	Chmp4b	sp|Q9D8B3|CHM4B_MOUSE Charged multivesicular body protein 4b OS=Mus musculus OX=10090 GN=Chmp4b PE=1 SV=2	1	5	5	5	4	5	4	5	4	5	28.6	28.6	28.6	24.936	224	224	149					5															4
Q9D1J1;F6RCM5	Q9D1J1	4;1	4;1	4;1	Adaptin ear-binding coat-associated protein 2	Necap2	sp|Q9D1J1|NECP2_MOUSE Adaptin ear-binding coat-associated protein 2 OS=Mus musculus OX=10090 GN=Necap2 PE=1 SV=1	2	4	4	4	2	4	2	4	2	4	23.3	23.3	23.3	28.598	266	266;77	130				1	4	1														2
Q9WUA2;A0A087WS80;A0A087WPV4;A0A087WQ15	Q9WUA2;A0A087WS80	6;4;2;1	6;4;2;1	6;4;2;1	Phenylalanine--tRNA ligase beta subunit	Farsb	sp|Q9WUA2|SYFB_MOUSE Phenylalanine--tRNA ligase beta subunit OS=Mus musculus OX=10090 GN=Farsb PE=1 SV=2;tr|A0A087WS80|A0A087WS80_MOUSE Phenylalanine--tRNA ligase beta subunit (Fragment) OS=Mus musculus OX=10090 GN=Farsb PE=1 SV=1	4	6	6	6	3	6	3	6	3	6	10.5	10.5	10.5	65.696	589	589;206;237;63	142									6															3
Q3UDS7;A0A1L1SSF2;Q8VDL4-3;Q8VDL4;Q8VDL4-2	Q3UDS7;A0A1L1SSF2;Q8VDL4-3;Q8VDL4	9;9;9;9;3	9;9;9;9;3	9;9;9;9;3	ADP-dependent glucokinase	Adpgk	tr|Q3UDS7|Q3UDS7_MOUSE ADP-dependent glucokinase OS=Mus musculus OX=10090 GN=Adpgk PE=1 SV=1;tr|A0A1L1SSF2|A0A1L1SSF2_MOUSE ADP-dependent glucokinase OS=Mus musculus OX=10090 GN=Adpgk PE=1 SV=1;sp|Q8VDL4-3|ADPGK_MOUSE Isoform 3 of ADP-dependent glucokinase	5	9	9	9	7	8	7	8	7	8	25.7	25.7	25.7	53.788	495	495;496;495;496;159	162							2	8														5	7
Q8R1I1	Q8R1I1	4	4	4	Cytochrome b-c1 complex subunit 9	Uqcr10	sp|Q8R1I1|QCR9_MOUSE Cytochrome b-c1 complex subunit 9 OS=Mus musculus OX=10090 GN=Uqcr10 PE=1 SV=1	1	4	4	4	3	4	3	4	3	4	67.2	67.2	67.2	7.4454	64	64	138	5															3
P70452;D6RJ29	P70452	22;3	22;3	22;3	Syntaxin-4	Stx4	sp|P70452|STX4_MOUSE Syntaxin-4 OS=Mus musculus OX=10090 GN=Stx4 PE=1 SV=1	2	22	22	22	18	21	18	21	18	21	56.4	56.4	56.4	34.165	298	298;47	151		1		3	31	1	1										1	1	2	28
Q9JLN9	Q9JLN9	3	3	3	Serine/threonine-protein kinase mTOR	Mtor	sp|Q9JLN9|MTOR_MOUSE Serine/threonine-protein kinase mTOR OS=Mus musculus OX=10090 GN=Mtor PE=1 SV=2	1	3	3	3	3	0	3	0	3	0	1.5	1.5	1.5	288.79	2549	2549	213
Q9D0G0	Q9D0G0	10	10	10	28S ribosomal protein S30, mitochondrial	Mrps30	sp|Q9D0G0|RT30_MOUSE 28S ribosomal protein S30, mitochondrial OS=Mus musculus OX=10090 GN=Mrps30 PE=1 SV=1	1	10	10	10	3	10	3	10	3	10	34.6	34.6	34.6	49.939	442	442	128							10	1														3
P22366;P22366-2;F6SPW1	P22366;P22366-2	6;4;2	6;4;2	6;4;2	Myeloid differentiation primary response protein MyD88	Myd88	sp|P22366|MYD88_MOUSE Myeloid differentiation primary response protein MyD88 OS=Mus musculus OX=10090 GN=Myd88 PE=1 SV=3;sp|P22366-2|MYD88_MOUSE Isoform 2 of Myeloid differentiation primary response protein MyD88 OS=Mus musculus OX=10090 GN=Myd88	3	6	6	6	6	6	6	6	6	6	22	22	22	33.753	296	296;250;109	155					6															6
A0A140LHU0;Q61072;E9Q638;A0A1B0GSW1	A0A140LHU0;Q61072;E9Q638	11;11;9;1	11;11;9;1	11;11;9;1	Disintegrin and metalloproteinase domain-containing protein 9	Adam9	tr|A0A140LHU0|A0A140LHU0_MOUSE Disintegrin and metalloproteinase domain-containing protein 9 OS=Mus musculus OX=10090 GN=Adam9 PE=1 SV=1;sp|Q61072|ADAM9_MOUSE Disintegrin and metalloproteinase domain-containing protein 9 OS=Mus musculus OX=10090 GN=Adam9 P	4	11	11	11	10	9	10	9	10	9	18.5	18.5	18.5	93.688	863	863;845;841;130	167										9														2	10
P35282;A0A1W2P6Z4	P35282	10;2	10;2	10;2	Ras-related protein Rab-21	Rab21	sp|P35282|RAB21_MOUSE Ras-related protein Rab-21 OS=Mus musculus OX=10090 GN=Rab21 PE=1 SV=4	2	10	10	10	9	9	9	9	9	9	57.2	57.2	57.2	24.106	222	222;94	150		2	7	12	4	2	1										3	6	11	3			1
Q00623	Q00623	11	7	7	Apolipoprotein A-I;Proapolipoprotein A-I;Truncated apolipoprotein A-I	Apoa1	sp|Q00623|APOA1_MOUSE Apolipoprotein A-I OS=Mus musculus OX=10090 GN=Apoa1 PE=1 SV=2	1	11	7	7	11	10	7	6	7	6	31.8	26.9	26.9	30.615	264	264	166	1		5	4									1	1	1	2	4	6	4
A2AEM2;Q99LI2	A2AEM2;Q99LI2	3;3	3;3	3;3	Chloride channel CLIC-like protein 1	Clcc1	tr|A2AEM2|A2AEM2_MOUSE Chloride channel CLIC-like protein 1 OS=Mus musculus OX=10090 GN=Clcc1 PE=1 SV=1;sp|Q99LI2|CLCC1_MOUSE Chloride channel CLIC-like protein 1 OS=Mus musculus OX=10090 GN=Clcc1 PE=1 SV=1	2	3	3	3	2	1	2	1	2	1	6.4	6.4	6.4	61.239	544	544;539	171												1	1										2
Q8K0Q5;H3BJL1	Q8K0Q5	18;7	18;7	18;7	Rho GTPase-activating protein 18	Arhgap18	sp|Q8K0Q5|RHG18_MOUSE Rho GTPase-activating protein 18 OS=Mus musculus OX=10090 GN=Arhgap18 PE=1 SV=1	2	18	18	18	16	10	16	10	16	10	28.4	28.4	28.4	74.929	663	663;190	173									2	11														3	18
E9PV44;O35143	E9PV44;O35143	27;22	27;22	27;22	ATPase inhibitor, mitochondrial	Atpif1	tr|E9PV44|E9PV44_MOUSE ATP synthase F1 subunit epsilon OS=Mus musculus OX=10090 GN=Atpif1 PE=1 SV=1;sp|O35143|ATIF1_MOUSE ATPase inhibitor, mitochondrial OS=Mus musculus OX=10090 GN=Atp5if1 PE=1 SV=2	2	27	27	27	23	23	23	23	23	23	100	100	100	8.7887	74	74;106	159	42	22	5	1	1											46	41	6						1
Q9DBC7;A2AI69	Q9DBC7	9;4	9;4	9;4	cAMP-dependent protein kinase type I-alpha regulatory subunit;cAMP-dependent protein kinase type I-alpha regulatory subunit, N-terminally processed	Prkar1a	sp|Q9DBC7|KAP0_MOUSE cAMP-dependent protein kinase type I-alpha regulatory subunit OS=Mus musculus OX=10090 GN=Prkar1a PE=1 SV=3	2	9	9	9	6	7	6	7	6	7	31.5	31.5	31.5	43.185	381	381;171	154							8															7
Q3UHJ0-2;Q3UHJ0;A0A571BDM4	Q3UHJ0-2;Q3UHJ0	3;3;1	3;3;1	2;2;0	AP2-associated protein kinase 1	Aak1	sp|Q3UHJ0-2|AAK1_MOUSE Isoform 2 of AP2-associated protein kinase 1 OS=Mus musculus OX=10090 GN=Aak1;sp|Q3UHJ0|AAK1_MOUSE AP2-associated protein kinase 1 OS=Mus musculus OX=10090 GN=Aak1 PE=1 SV=2	3	3	3	2	2	1	2	1	1	1	4.6	4.6	3.1	94.66	878	878;959;237	179												1
Q80X80;Q8CAA2;Q8CFV7;A0A1L1SSP2	Q80X80;Q8CAA2	12;10;5;2	12;10;5;2	12;10;5;2	C2 domain-containing protein 2-like	C2cd2l	sp|Q80X80|C2C2L_MOUSE Phospholipid transfer protein C2CD2L OS=Mus musculus OX=10090 GN=C2cd2l PE=1 SV=3;tr|Q8CAA2|Q8CAA2_MOUSE Phospholipid transfer protein C2CD2L OS=Mus musculus OX=10090 GN=C2cd2l PE=1 SV=1	4	12	12	12	11	7	11	7	11	7	25.5	25.5	25.5	76.328	706	706;654;361;212	160										7	4														11
A0A1D5RM90;B2ZAC8;Q8R3L2-4;Q8R3L2-3;Q8R3L2-2;Q8R3L2-5;Q8R3L2	A0A1D5RM90;B2ZAC8;Q8R3L2-4;Q8R3L2-3;Q8R3L2-2;Q8R3L2-5;Q8R3L2	2;2;2;2;2;2;2	2;2;2;2;2;2;2	2;2;2;2;2;2;2	Transcription factor 25	Tcf25	tr|A0A1D5RM90|A0A1D5RM90_MOUSE Transcription factor 25 OS=Mus musculus OX=10090 GN=Tcf25 PE=1 SV=1;tr|B2ZAC8|B2ZAC8_MOUSE Nuclear localized protein-1 isoform d (Fragment) OS=Mus musculus OX=10090 GN=Tcf25 PE=1 SV=1;sp|Q8R3L2-4|TCF25_MOUSE Isoform 4 of Tran	7	2	2	2	1	2	1	2	1	2	5	5	5	71.035	626	626;651;600;611;625;626;676	143										2															1
A0A0R4J0Z1;P08003	A0A0R4J0Z1;P08003	19;19	19;19	19;19	Protein disulfide-isomerase A4	Pdia4	tr|A0A0R4J0Z1|A0A0R4J0Z1_MOUSE Protein disulfide-isomerase A4 OS=Mus musculus OX=10090 GN=Pdia4 PE=1 SV=1;sp|P08003|PDIA4_MOUSE Protein disulfide-isomerase A4 OS=Mus musculus OX=10090 GN=Pdia4 PE=1 SV=3	2	19	19	19	13	14	13	14	13	14	29.5	29.5	29.5	72.369	641	641;638	157										15	1														13
D3Z7C6;Q9R0Q7	D3Z7C6;Q9R0Q7	4;4	4;4	4;4	Prostaglandin E synthase 3	Ptges3	tr|D3Z7C6|D3Z7C6_MOUSE Prostaglandin E synthase 3 OS=Mus musculus OX=10090 GN=Ptges3 PE=1 SV=1;sp|Q9R0Q7|TEBP_MOUSE Prostaglandin E synthase 3 OS=Mus musculus OX=10090 GN=Ptges3 PE=1 SV=1	2	4	4	4	4	2	4	2	4	2	37.7	37.7	37.7	14.982	130	130;160	165			3														1	4
Q8BYC6;Q3V3K3;A0A0R4J1T3;Q5F2E8;E9Q364;F6RXB5	Q8BYC6;Q3V3K3	18;14;8;2;1;1	18;14;8;2;1;1	18;14;8;2;1;1	Serine/threonine-protein kinase TAO3	Taok3	sp|Q8BYC6|TAOK3_MOUSE Serine/threonine-protein kinase TAO3 OS=Mus musculus OX=10090 GN=Taok3 PE=1 SV=2;tr|Q3V3K3|Q3V3K3_MOUSE Serine/threonine-protein kinase TAO3 OS=Mus musculus OX=10090 GN=Taok3 PE=1 SV=1	6	18	18	18	13	13	13	13	13	13	21.5	21.5	21.5	105.33	898	898;438;561;1001;109;239	159										1	13	1	1
Q9CWE0;D3YW54;D6RCX5;D3Z0X8;Q9CWE0-2	Q9CWE0;D3YW54	8;4;3;3;1	8;4;3;3;1	8;4;3;3;1	Mitochondrial fission regulator 1-like	Mtfr1l	sp|Q9CWE0|MFR1L_MOUSE Mitochondrial fission regulator 1-like OS=Mus musculus OX=10090 GN=Mtfr1l PE=1 SV=1;tr|D3YW54|D3YW54_MOUSE Mitochondrial fission regulator 1-like (Fragment) OS=Mus musculus OX=10090 GN=Mtfr1l PE=1 SV=1	5	8	8	8	6	7	6	7	6	7	30.8	30.8	30.8	31.726	289	289;237;202;225;108	153					2	8														3	6
Q99J27	Q99J27	7	7	7	Acetyl-coenzyme A transporter 1	Slc33a1	sp|Q99J27|ACATN_MOUSE Acetyl-coenzyme A transporter 1 OS=Mus musculus OX=10090 GN=Slc33a1 PE=1 SV=1	1	7	7	7	6	5	6	5	6	5	16.7	16.7	16.7	61.075	550	550	167						1	5														1	7	1
Q3TC93;A0A1W2P6R8	Q3TC93	3;1	3;1	3;1	HCLS1-binding protein 3	Hs1bp3	sp|Q3TC93|H1BP3_MOUSE HCLS1-binding protein 3 OS=Mus musculus OX=10090 GN=Hs1bp3 PE=1 SV=2	2	3	3	3	2	2	2	2	2	2	11.9	11.9	11.9	43.691	395	395;157	157							2															2
P31230;Q3UZG4;A0A0G2JDW6;A0A0G2JDH0;A0A0G2JEU9	P31230;Q3UZG4	14;13;4;3;3	14;13;4;3;3	14;13;4;3;3	Aminoacyl tRNA synthase complex-interacting multifunctional protein 1;Endothelial monocyte-activating polypeptide 2	Aimp1	sp|P31230|AIMP1_MOUSE Aminoacyl tRNA synthase complex-interacting multifunctional protein 1 OS=Mus musculus OX=10090 GN=Aimp1 PE=1 SV=2;tr|Q3UZG4|Q3UZG4_MOUSE Aminoacyl tRNA synthase complex-interacting multifunctional protein 1 OS=Mus musculus OX=10090 GN	5	14	14	14	10	13	10	13	10	13	61	61	61	33.997	310	310;319;115;55;80	151				1	1	16														1	14
Q9CZ69	Q9CZ69	2	2	2	CKLF-like MARVEL transmembrane domain-containing protein 6	Cmtm6	sp|Q9CZ69|CKLF6_MOUSE CKLF-like MARVEL transmembrane domain-containing protein 6 OS=Mus musculus OX=10090 GN=Cmtm6 PE=1 SV=1	1	2	2	2	2	2	2	2	2	2	15.8	15.8	15.8	19.824	183	183	149	1	1	3	1	1											1	1	3	1
Q8BHN3;Q8BHN3-2;Q8BHN3-3	Q8BHN3;Q8BHN3-2;Q8BHN3-3	17;17;10	17;17;10	17;17;10	Neutral alpha-glucosidase AB	Ganab	sp|Q8BHN3|GANAB_MOUSE Neutral alpha-glucosidase AB OS=Mus musculus OX=10090 GN=Ganab PE=1 SV=1;sp|Q8BHN3-2|GANAB_MOUSE Isoform 2 of Neutral alpha-glucosidase AB OS=Mus musculus OX=10090 GN=Ganab;sp|Q8BHN3-3|GANAB_MOUSE Isoform 3 of Neutral alpha-glucosidas	3	17	17	17	15	10	15	10	15	10	23.5	23.5	23.5	106.91	944	944;966;692	170											11
Q6NVF0;Q6NVF0-2;F7CAV3;Q7TPR1	Q6NVF0;Q6NVF0-2	7;5;2;1	7;5;2;1	7;5;2;1	Inositol polyphosphate 5-phosphatase OCRL-1	Ocrl	sp|Q6NVF0|OCRL_MOUSE Inositol polyphosphate 5-phosphatase OCRL OS=Mus musculus OX=10090 GN=Ocrl PE=1 SV=1;sp|Q6NVF0-2|OCRL_MOUSE Isoform 2 of Inositol polyphosphate 5-phosphatase OCRL OS=Mus musculus OX=10090 GN=Ocrl	4	7	7	7	6	5	6	5	6	5	10.6	10.6	10.6	104.28	900	900;727;266;182	165											6
Q14C51;A0A0U1RQ61	Q14C51	10;3	10;3	10;3	Pentatricopeptide repeat domain-containing protein 3, mitochondrial	Ptcd3	sp|Q14C51|PTCD3_MOUSE Pentatricopeptide repeat domain-containing protein 3, mitochondrial OS=Mus musculus OX=10090 GN=Ptcd3 PE=1 SV=2	2	10	10	10	8	7	8	7	8	7	21.2	21.2	21.2	77.795	685	685;284	163										7	1														8
Q3TDN2;Q3TDN2-2;D3Z2H4;D3YUP4;D6RE51;D3Z4G9	Q3TDN2;Q3TDN2-2;D3Z2H4	17;16;11;3;1;1	17;16;11;3;1;1	17;16;11;3;1;1	FAS-associated factor 2	Faf2	sp|Q3TDN2|FAF2_MOUSE FAS-associated factor 2 OS=Mus musculus OX=10090 GN=Faf2 PE=1 SV=2;sp|Q3TDN2-2|FAF2_MOUSE Isoform 2 of FAS-associated factor 2 OS=Mus musculus OX=10090 GN=Faf2;tr|D3Z2H4|D3Z2H4_MOUSE FAS-associated factor 2 (Fragment) OS=Mus musculus O	6	17	17	17	16	13	16	13	16	13	44.7	44.7	44.7	52.471	445	445;426;263;132;49;76	171							4	16														14	19	2
Q99KH8;A2AD84;Q99JT2	Q99KH8	11;2;2	11;2;2	9;1;1	Serine/threonine-protein kinase 24;Serine/threonine-protein kinase 24 35 kDa subunit;Serine/threonine-protein kinase 24 12 kDa subunit	Stk24	sp|Q99KH8|STK24_MOUSE Serine/threonine-protein kinase 24 OS=Mus musculus OX=10090 GN=Stk24 PE=1 SV=1	3	11	11	9	8	8	8	8	6	6	36	36	28.3	47.953	431	431;392;416	167							1	10													1	7	8
Q8CFK4;Q3U436;P24604-2;P24604-4;P24604-5;P24604-3;P24604	Q8CFK4;Q3U436;P24604-2;P24604-4;P24604-5;P24604-3;P24604	2;2;2;2;2;2;2	2;2;2;2;2;2;2	2;2;2;2;2;2;2	Non-specific protein-tyrosine kinase;Tyrosine-protein kinase Tec	Tec	tr|Q8CFK4|Q8CFK4_MOUSE Tyrosine-protein kinase OS=Mus musculus OX=10090 GN=Tec PE=1 SV=1;tr|Q3U436|Q3U436_MOUSE Tyrosine-protein kinase OS=Mus musculus OX=10090 GN=Tec PE=1 SV=1;sp|P24604-2|TEC_MOUSE Isoform 2 of Tyrosine-protein kinase Tec OS=Mus musculus	7	2	2	2	2	1	2	1	2	1	4.1	4.1	4.1	70.989	608	608;630;527;602;608;624;630	176									1															2
Q8BML9;D3Z158;A0A140LHZ5;A0A0A6YY08;A0A140LIN2;A0A140LIZ4;A0A140LIR0;A0A140LJH2;A0A140LID3;A0A140LHB3;A0A140LIS6;A0A140LII8;A0A140LJH1;A0A140LHJ3;F6TDS3	Q8BML9;D3Z158	14;13;6;5;5;4;4;4;4;4;3;2;2;2;1	14;13;6;5;5;4;4;4;4;4;3;2;2;2;1	14;13;6;5;5;4;4;4;4;4;3;2;2;2;1	sp|Q8BML9|SYQ_MOUSE Glutamine--tRNA ligase	Qars	sp|Q8BML9|SYQ_MOUSE Glutamine--tRNA ligase OS=Mus musculus OX=10090 GN=Qars1 PE=1 SV=1;tr|D3Z158|D3Z158_MOUSE Glutaminyl-tRNA synthetase OS=Mus musculus OX=10090 GN=Qars PE=1 SV=2	15	14	14	14	10	12	10	12	10	12	23.9	23.9	23.9	87.676	775	775;751;341;152;160;117;121;134;153;246;273;79;100;173;154	157										4	15	2													7
Q3UHD2;A0A1Y7VIZ4	Q3UHD2	3;1	3;1	3;1	Glucose-fructose oxidoreductase domain-containing protein 1	Gfod1	sp|Q3UHD2|GFOD1_MOUSE Glucose-fructose oxidoreductase domain-containing protein 1 OS=Mus musculus OX=10090 GN=Gfod1 PE=1 SV=1	2	3	3	3	3	2	3	2	3	2	9	9	9	43.286	390	390;70	156						2	1														3
Q922H2	Q922H2	14	14	14	[Pyruvate dehydrogenase (acetyl-transferring)] kinase isozyme 3, mitochondrial	Pdk3	sp|Q922H2|PDK3_MOUSE [Pyruvate dehydrogenase (acetyl-transferring)] kinase isozyme 3, mitochondrial OS=Mus musculus OX=10090 GN=Pdk3 PE=1 SV=1	1	14	14	14	10	12	10	12	10	12	41	41	41	47.922	415	415	150						1	15														1	11
Q8VEK0;D3YVV1;Q8BHG3	Q8VEK0;D3YVV1	16;14;1	16;14;1	16;14;1	Cell cycle control protein 50A	Tmem30a	sp|Q8VEK0|CC50A_MOUSE Cell cycle control protein 50A OS=Mus musculus OX=10090 GN=Tmem30a PE=1 SV=1;tr|D3YVV1|D3YVV1_MOUSE Cell cycle control protein OS=Mus musculus OX=10090 GN=Tmem30a PE=1 SV=1	3	16	16	16	15	13	15	13	15	13	42.3	42.3	42.3	41.06	364	364;328;353	160							1	5	18	12												1	5	21	10
Q8BL06;F6ZXV1;Q8BL06-2;Q8BL06-3	Q8BL06	5;1;1;1	5;1;1;1	5;1;1;1	Inactive ubiquitin carboxyl-terminal hydrolase 54	Usp54	sp|Q8BL06|UBP54_MOUSE Inactive ubiquitin carboxyl-terminal hydrolase 54 OS=Mus musculus OX=10090 GN=Usp54 PE=1 SV=2	4	5	5	5	0	5	0	5	0	5	4	4	4	176.66	1588	1588;222;333;402	113												1	5
Q8C605;Q9WUA3;Q9WUA3-2;D3YUA3;F6YL81	Q8C605;Q9WUA3;Q9WUA3-2	17;17;12;5;3	17;17;12;5;3	14;14;9;5;3	ATP-dependent 6-phosphofructokinase;ATP-dependent 6-phosphofructokinase, platelet type	Pfkp	tr|Q8C605|Q8C605_MOUSE ATP-dependent 6-phosphofructokinase OS=Mus musculus OX=10090 GN=Pfkp PE=1 SV=1;sp|Q9WUA3|PFKAP_MOUSE ATP-dependent 6-phosphofructokinase, platelet type OS=Mus musculus OX=10090 GN=Pfkp PE=1 SV=1;sp|Q9WUA3-2|PFKAP_MOUSE Isoform 2 of A	5	17	17	14	13	15	13	15	10	13	25.3	25.3	20.5	85.546	784	784;784;496;167;183	153										15	2														13
Q7TQJ1;V9GXP6	Q7TQJ1	3;1	3;1	3;1	MARVEL domain-containing protein 1	Marveld1	sp|Q7TQJ1|MALD1_MOUSE MARVEL domain-containing protein 1 OS=Mus musculus OX=10090 GN=Marveld1 PE=2 SV=1	2	3	3	3	3	3	3	3	3	3	12.1	12.1	12.1	19.086	173	173;154	156		5	2														4	4
Q9D1N9	Q9D1N9	2	2	2	39S ribosomal protein L21, mitochondrial	Mrpl21	sp|Q9D1N9|RM21_MOUSE 39S ribosomal protein L21, mitochondrial OS=Mus musculus OX=10090 GN=Mrpl21 PE=1 SV=1	1	2	2	2	2	2	2	2	2	2	9.1	9.1	9.1	23.366	209	209	153			2															2
P39688-2	P39688-2	23	19	2	Tyrosine-protein kinase Fyn	Fyn	sp|P39688-2|FYN_MOUSE Isoform 2 of Tyrosine-protein kinase Fyn OS=Mus musculus OX=10090 GN=Fyn	1	23	19	2	22	17	18	13	2	2	47.8	43.1	4.5	60.058	534	534	161	1	1					7	22	2													6	28	2	1
Q6XPS7	Q6XPS7	4	4	4	tr|Q6XPS7|Q6XPS7_MOUSE L-threonine aldolase	Tha1	tr|Q6XPS7|Q6XPS7_MOUSE L-threonine aldolase OS=Mus musculus OX=10090 GN=Tha1 PE=1 SV=1	1	4	4	4	3	3	3	3	3	3	10.8	10.8	10.8	43.496	400	400	156						3	1														3	1
E9PYK3	E9PYK3	3	3	3	sp|E9PYK3|PARP4_MOUSE Protein mono-ADP-ribosyltransferase PARP4	Parp4	sp|E9PYK3|PARP4_MOUSE Protein mono-ADP-ribosyltransferase PARP4 OS=Mus musculus OX=10090 GN=Parp4 PE=1 SV=1	1	3	3	3	3	2	3	2	3	2	2.2	2.2	2.2	216.13	1969	1969	170												1	2
Q99KG7	Q99KG7	11	11	11	Hermansky-Pudlak syndrome 4 protein homolog	Hps4	sp|Q99KG7|HPS4_MOUSE Hermansky-Pudlak syndrome 4 protein homolog OS=Mus musculus OX=10090 GN=Hps4 PE=1 SV=2	1	11	11	11	10	7	10	7	10	7	21.6	21.6	21.6	72.661	671	671	162								1	1	7															10
O89079;D3Z315;F6YFR7;F6XIG5;E9Q6I5	O89079;D3Z315	9;6;4;3;2	9;6;4;3;2	9;6;4;3;2	Coatomer subunit epsilon	Cope	sp|O89079|COPE_MOUSE Coatomer subunit epsilon OS=Mus musculus OX=10090 GN=Cope PE=1 SV=3;tr|D3Z315|D3Z315_MOUSE Coatomer subunit epsilon (Fragment) OS=Mus musculus OX=10090 GN=Cope PE=1 SV=1	5	9	9	9	6	8	6	8	6	8	32.5	32.5	32.5	34.567	308	308;227;234;116;112	147					11															8
Q9DCD0	Q9DCD0	4	4	4	6-phosphogluconate dehydrogenase, decarboxylating	Pgd	sp|Q9DCD0|6PGD_MOUSE 6-phosphogluconate dehydrogenase, decarboxylating OS=Mus musculus OX=10090 GN=Pgd PE=1 SV=3	1	4	4	4	4	3	4	3	4	3	9.5	9.5	9.5	53.247	483	483	157						1	3															4
Q9D172;A0A1W2P7B6;A0A1W2P870	Q9D172;A0A1W2P7B6	8;5;3	8;5;3	8;5;3	ES1 protein homolog, mitochondrial	D10Jhu81e	sp|Q9D172|GAL3A_MOUSE Glutamine amidotransferase-like class 1 domain-containing protein 3A, mitochondrial OS=Mus musculus OX=10090 GN=Gatd3a PE=1 SV=1;tr|A0A1W2P7B6|A0A1W2P7B6_MOUSE Glutamine amidotransferase-like class 1 domain-containing protein 3A, mito	3	8	8	8	7	6	7	6	7	6	47.7	47.7	47.7	28.09	266	266;195;116	156	1	1		6	2	1										1	1		8	2
B2RXP1;Q8BVU0;B7ZWM8;E9QAU9;E9Q892;F6YZL6;F6Y466;F6TPH7;E9Q0H5	B2RXP1;Q8BVU0;B7ZWM8;E9QAU9;E9Q892	9;9;8;8;6;3;2;2;1	9;9;8;8;6;3;2;2;1	9;9;8;8;6;3;2;2;1	Leucine-rich repeat and calponin homology domain-containing protein 3	Lrch3	tr|B2RXP1|B2RXP1_MOUSE DISP complex protein LRCH3 OS=Mus musculus OX=10090 GN=Lrch3 PE=1 SV=1;sp|Q8BVU0|LRCH3_MOUSE DISP complex protein LRCH3 OS=Mus musculus OX=10090 GN=Lrch3 PE=1 SV=3;tr|B7ZWM8|B7ZWM8_MOUSE DISP complex protein LRCH3 OS=Mus musculus OX=	9	9	9	9	7	7	7	7	7	7	16.6	16.6	16.6	82.277	742	742;778;692;796;624;249;253;265;92	153					1					5	9														4
Q91YT2;Q91YT2-2	Q91YT2;Q91YT2-2	3;3	3;3	3;3	E3 ubiquitin-protein ligase RNF185	Rnf185	sp|Q91YT2|RN185_MOUSE E3 ubiquitin-protein ligase RNF185 OS=Mus musculus OX=10090 GN=Rnf185 PE=2 SV=1;sp|Q91YT2-2|RN185_MOUSE Isoform 2 of E3 ubiquitin-protein ligase RNF185 OS=Mus musculus OX=10090 GN=Rnf185	2	3	3	3	3	3	3	3	3	3	13.5	13.5	13.5	20.52	192	192;228	160			3															4
Q8BH40;O70439	Q8BH40;O70439	18;16	18;16	18;16	Syntaxin-7	Stx7	tr|Q8BH40|Q8BH40_MOUSE Syntaxin-7 OS=Mus musculus OX=10090 GN=Stx7 PE=1 SV=1;sp|O70439|STX7_MOUSE Syntaxin-7 OS=Mus musculus OX=10090 GN=Stx7 PE=1 SV=3	2	18	18	18	18	15	18	15	18	15	65.9	65.9	65.9	29.736	261	261;261	154		5	5	6	21	4	2	1		1	1						4	5	1	24	6	1	2
Q9DC37	Q9DC37	2	2	2	Major facilitator superfamily domain-containing protein 1	Mfsd1	sp|Q9DC37|MFSD1_MOUSE Major facilitator superfamily domain-containing protein 1 OS=Mus musculus OX=10090 GN=Mfsd1 PE=1 SV=1	1	2	2	2	2	2	2	2	2	2	5.8	5.8	5.8	51.396	464	464	163					2	1														2	1	1
Q9Z127	Q9Z127	3	3	3	Large neutral amino acids transporter small subunit 1	Slc7a5	sp|Q9Z127|LAT1_MOUSE Large neutral amino acids transporter small subunit 1 OS=Mus musculus OX=10090 GN=Slc7a5 PE=1 SV=2	1	3	3	3	3	2	3	2	3	2	3.5	3.5	3.5	55.872	512	512	161				1	2	1													1	3	1
A2AUE1;G5E8T0;P60904	A2AUE1;G5E8T0;P60904	3;3;3	3;3;3	3;3;3	DnaJ homolog subfamily C member 5	Dnajc5	tr|A2AUE1|A2AUE1_MOUSE DnaJ homolog subfamily C member 5 (Fragment) OS=Mus musculus OX=10090 GN=Dnajc5 PE=1 SV=1;tr|G5E8T0|G5E8T0_MOUSE DnaJ homolog subfamily C member 5 OS=Mus musculus OX=10090 GN=Dnajc5 PE=1 SV=1;sp|P60904|DNJC5_MOUSE DnaJ homolog subfam	3	3	3	3	3	3	3	3	3	3	29.1	29.1	29.1	15.819	141	141;167;198	182				1	3	1												2	5	4	4	1	1
Q9QUM0	Q9QUM0	65	65	65	Integrin alpha-IIb;Integrin alpha-IIb heavy chain;Integrin alpha-IIb light chain	Itga2b	sp|Q9QUM0|ITA2B_MOUSE Integrin alpha-IIb OS=Mus musculus OX=10090 GN=Itga2b PE=1 SV=2	1	65	65	65	58	62	58	62	58	62	71.2	71.2	71.2	112.68	1033	1033	163	2	3	8	6	15	14	25	26	29	49	162	116	70	50	40	2	3	7	8	18	17	25	28	41	57
Q9R0Q1;Q9R0Q1-3;G3UYC6	Q9R0Q1;Q9R0Q1-3	68;53;25	68;53;25	14;0;0	Synaptotagmin-like protein 4	Sytl4	sp|Q9R0Q1|SYTL4_MOUSE Synaptotagmin-like protein 4 OS=Mus musculus OX=10090 GN=Sytl4 PE=1 SV=1;sp|Q9R0Q1-3|SYTL4_MOUSE Isoform 3 of Synaptotagmin-like protein 4 OS=Mus musculus OX=10090 GN=Sytl4	3	68	68	14	57	64	57	64	13	13	80.4	80.4	17.4	76.021	673	673;502;185	159	5	10	27	14	15	20	19	30	43	88	30	18	15	9	11	5	10	27	9	13	24	21	27	37	87
Q8VCS3	Q8VCS3	4	4	4	Glycosaminoglycan xylosylkinase	Fam20b	sp|Q8VCS3|XYLK_MOUSE Glycosaminoglycan xylosylkinase OS=Mus musculus OX=10090 GN=Fam20b PE=1 SV=1	1	4	4	4	3	3	3	3	3	3	11	11	11	46.58	409	409	153							3	3														3	2
Q6KAU4;A2ARF0	Q6KAU4	3;1	3;1	3;1	Multivesicular body subunit 12B	Mvb12b	sp|Q6KAU4|MB12B_MOUSE Multivesicular body subunit 12B OS=Mus musculus OX=10090 GN=Mvb12b PE=1 SV=2	2	3	3	3	2	3	2	3	2	3	14.8	14.8	14.8	35.411	317	317;189	138					4															2
B1AV66;Q8BR70	B1AV66;Q8BR70	2;2	2;2	2;2	Protein YIPF;Protein YIPF6	Yipf6	tr|B1AV66|B1AV66_MOUSE Protein YIPF (Fragment) OS=Mus musculus OX=10090 GN=Yipf6 PE=1 SV=1;sp|Q8BR70|YIPF6_MOUSE Protein YIPF6 OS=Mus musculus OX=10090 GN=Yipf6 PE=1 SV=1	2	2	2	2	2	2	2	2	2	2	8.6	8.6	8.6	21.781	198	198;236	141			3		1		1	1	1									3		1
F8VPK5;P70336;A0A1Y7VMN0;P70336-2;A0A1Y7VLD1	F8VPK5;P70336;A0A1Y7VMN0;P70336-2	28;28;27;27;5	28;28;27;27;5	26;26;25;25;5	Rho-associated protein kinase;Rho-associated protein kinase 2	Rock2	tr|F8VPK5|F8VPK5_MOUSE Rho-associated protein kinase OS=Mus musculus OX=10090 GN=Rock2 PE=1 SV=1;sp|P70336|ROCK2_MOUSE Rho-associated protein kinase 2 OS=Mus musculus OX=10090 GN=Rock2 PE=1 SV=1;tr|A0A1Y7VMN0|A0A1Y7VMN0_MOUSE Rho-associated protein kinase	5	28	28	26	18	26	18	26	17	24	26.9	26.9	25.5	160.61	1388	1388;1388;1444;1444;262	163											1	7	27	5	4										1
Q91WK2	Q91WK2	3	3	3	Eukaryotic translation initiation factor 3 subunit H	Eif3h	sp|Q91WK2|EIF3H_MOUSE Eukaryotic translation initiation factor 3 subunit H OS=Mus musculus OX=10090 GN=Eif3h PE=1 SV=1	1	3	3	3	3	2	3	2	3	2	8.5	8.5	8.5	39.832	352	352	166						2															3
A0A0R4J0I6;Q80XL6;D3YTQ5;A0A087WSI8;F6U473	A0A0R4J0I6;Q80XL6;D3YTQ5;A0A087WSI8	17;17;13;12;2	17;17;13;12;2	17;17;13;12;2	Acyl-CoA dehydrogenase family member 11	Acad11	tr|A0A0R4J0I6|A0A0R4J0I6_MOUSE Acyl-CoA dehydrogenase family member 11 OS=Mus musculus OX=10090 GN=Acad11 PE=1 SV=1;sp|Q80XL6|ACD11_MOUSE Acyl-CoA dehydrogenase family member 11 OS=Mus musculus OX=10090 GN=Acad11 PE=1 SV=2;tr|D3YTQ5|D3YTQ5_MOUSE Acyl-CoA d	5	17	17	17	14	10	14	10	14	10	25.3	25.3	25.3	87.347	779	779;779;661;541;122	178										10							1	1	1	1	1	1	1	1	14
D3Z5W6;D3Z4N9;Q922J9-2;Q922J9-3;Q922J9;Q922J9-4	D3Z5W6;D3Z4N9;Q922J9-2;Q922J9-3;Q922J9;Q922J9-4	2;2;2;2;2;2	2;2;2;2;2;2	2;2;2;2;2;2	Fatty acyl-CoA reductase 1	Far1	tr|D3Z5W6|D3Z5W6_MOUSE Fatty acyl-CoA reductase (Fragment) OS=Mus musculus OX=10090 GN=Far1 PE=1 SV=1;tr|D3Z4N9|D3Z4N9_MOUSE Fatty acyl-CoA reductase (Fragment) OS=Mus musculus OX=10090 GN=Far1 PE=1 SV=8;sp|Q922J9-2|FACR1_MOUSE Isoform 2 of Fatty acyl-CoA	6	2	2	2	1	1	1	1	1	1	12.7	12.7	12.7	20.67	181	181;206;260;515;515;519	158								1															1
G8JL74;G3UXA6;Q8BHD7-2;Q8BHD7;G3UZ01;F7C521	G8JL74;G3UXA6;Q8BHD7-2;Q8BHD7;G3UZ01	5;5;5;5;3;2	4;4;4;4;2;2	4;4;4;4;2;2	Polypyrimidine tract-binding protein 3	Ptbp3	tr|G8JL74|G8JL74_MOUSE Polypyrimidine tract-binding protein 3 OS=Mus musculus OX=10090 GN=Ptbp3 PE=1 SV=1;tr|G3UXA6|G3UXA6_MOUSE Polypyrimidine tract-binding protein 3 OS=Mus musculus OX=10090 GN=Ptbp3 PE=1 SV=1;sp|Q8BHD7-2|PTBP3_MOUSE Isoform 2 of Polypyr	6	5	4	4	5	3	4	2	4	2	11.4	10.2	10.2	59.465	551	551;554;520;523;457;104	175								2															4
M0QWY6;Q8BTP3;Q9ES57;Q6XJV6	M0QWY6;Q8BTP3;Q9ES57;Q6XJV6	2;2;2;1	2;2;2;1	2;2;2;1	Cell surface glycoprotein CD200 receptor 5;Cell surface glycoprotein CD200 receptor 1;Cell surface glycoprotein CD200 receptor 2	Cd200r1;Cd200r5;Cd200r1l	tr|M0QWY6|M0QWY6_MOUSE Cell surface glycoprotein CD200 receptor 1 OS=Mus musculus OX=10090 GN=Cd200r1 PE=1 SV=1;sp|Q8BTP3|MO2R5_MOUSE Cell surface glycoprotein CD200 receptor 5 OS=Mus musculus OX=10090 GN=Cd200r5 PE=2 SV=1;sp|Q9ES57|MO2R1_MOUSE Cell surfac	4	2	2	2	2	2	2	2	2	2	8.6	8.6	8.6	26.733	245	245;270;326;249	161										1	2														1
Q3U9G9;A0A0A6YXT6;A0A0A6YW01	Q3U9G9;A0A0A6YXT6;A0A0A6YW01	4;2;2	4;2;2	4;2;2	Lamin-B receptor	Lbr	sp|Q3U9G9|LBR_MOUSE Delta(14)-sterol reductase LBR OS=Mus musculus OX=10090 GN=Lbr PE=1 SV=2;tr|A0A0A6YXT6|A0A0A6YXT6_MOUSE Delta(14)-sterol reductase LBR (Fragment) OS=Mus musculus OX=10090 GN=Lbr PE=1 SV=1;tr|A0A0A6YW01|A0A0A6YW01_MOUSE Delta(14)-sterol	3	4	4	4	4	2	4	2	4	2	5.6	5.6	5.6	71.439	626	626;122;132	168								2	2														3	3
Q8BTX9;A0A1D5RLG0;A0A1D5RM62	Q8BTX9;A0A1D5RLG0	16;15;4	16;15;4	16;15;4	Inactive hydroxysteroid dehydrogenase-like protein 1	Hsdl1	sp|Q8BTX9|HSDL1_MOUSE Inactive hydroxysteroid dehydrogenase-like protein 1 OS=Mus musculus OX=10090 GN=Hsdl1 PE=1 SV=1;tr|A0A1D5RLG0|A0A1D5RLG0_MOUSE Inactive hydroxysteroid dehydrogenase-like protein 1 OS=Mus musculus OX=10090 GN=Hsdl1 PE=1 SV=1	3	16	16	16	14	15	14	15	14	15	45.5	45.5	45.5	36.867	330	330;309;101	160					16	1	1		1	1	1			1			1			15	5	2		3
Q3U9N9;Q3U9N9-2	Q3U9N9	3;1	3;1	3;1	Monocarboxylate transporter 10	Slc16a10	sp|Q3U9N9|MOT10_MOUSE Monocarboxylate transporter 10 OS=Mus musculus OX=10090 GN=Slc16a10 PE=1 SV=1	2	3	3	3	3	2	3	2	3	2	5.9	5.9	5.9	55.32	512	512;320	162					1	1	2														1	4
A0A0U1RP47;A0A0U1RQ85;P22682;A0A0X1KG61;A0A0U1RNF1	A0A0U1RP47;A0A0U1RQ85;P22682;A0A0X1KG61	4;4;4;3;1	4;4;4;3;1	4;4;4;3;1	E3 ubiquitin-protein ligase CBL	Cbl	tr|A0A0U1RP47|A0A0U1RP47_MOUSE E3 ubiquitin-protein ligase CBL OS=Mus musculus OX=10090 GN=Cbl PE=1 SV=1;tr|A0A0U1RQ85|A0A0U1RQ85_MOUSE E3 ubiquitin-protein ligase CBL OS=Mus musculus OX=10090 GN=Cbl PE=1 SV=1;sp|P22682|CBL_MOUSE E3 ubiquitin-protein ligas	5	4	4	4	3	3	3	3	3	3	7.3	7.3	7.3	98.317	895	895;896;913;869;69	144										1	4	1
Q9JHJ0;A0A1L1SQ12;A0A1L1SR42	Q9JHJ0	23;11;11	23;11;11	23;11;11	Tropomodulin-3	Tmod3	sp|Q9JHJ0|TMOD3_MOUSE Tropomodulin-3 OS=Mus musculus OX=10090 GN=Tmod3 PE=1 SV=1	3	23	23	23	21	21	21	21	21	21	58.5	58.5	58.5	39.502	352	352;106;107	152					1	42	1													1	36
A2AKI5;P43406;F6RWM8;F6W6Q6;B7ZCI9	A2AKI5;P43406	12;12;1;1;1	12;12;1;1;1	12;12;1;1;1	Integrin alpha-V;Integrin alpha-V heavy chain;Integrin alpha-V light chain	Itgav	tr|A2AKI5|A2AKI5_MOUSE Integrin alpha-V OS=Mus musculus OX=10090 GN=Itgav PE=1 SV=1;sp|P43406|ITAV_MOUSE Integrin alpha-V OS=Mus musculus OX=10090 GN=Itgav PE=1 SV=2	5	12	12	12	8	10	8	10	8	10	15.9	15.9	15.9	111.51	1008	1008;1044;59;120;135	154				1							9	10							1
Q8R2Y8	Q8R2Y8	11	11	11	Peptidyl-tRNA hydrolase 2, mitochondrial	Ptrh2	sp|Q8R2Y8|PTH2_MOUSE Peptidyl-tRNA hydrolase 2, mitochondrial OS=Mus musculus OX=10090 GN=Ptrh2 PE=1 SV=1	1	11	11	11	8	10	8	10	8	10	54.1	54.1	54.1	19.526	181	181	155		1	12	2													2	10	2	1		1
Q9D8N0	Q9D8N0	22	22	22	Elongation factor 1-gamma	Eef1g	sp|Q9D8N0|EF1G_MOUSE Elongation factor 1-gamma OS=Mus musculus OX=10090 GN=Eef1g PE=1 SV=3	1	22	22	22	18	22	18	22	18	22	40.3	40.3	40.3	50.06	437	437	151	1					3	35	7	2	2	1							2	1	1	3	27	3	1	1
G3UXJ6;G3UZI2;A0A0R4J259;G3V018;Q7TMK9-2;Q7TMK9;G3UWM1;G3UZ48;G3UXU5;G3XA76	G3UXJ6;G3UZI2;A0A0R4J259;G3V018;Q7TMK9-2;Q7TMK9;G3UWM1;G3UZ48	3;3;3;3;3;3;2;2;1;1	3;3;3;3;3;3;2;2;1;1	3;3;3;3;3;3;2;2;1;1	Heterogeneous nuclear ribonucleoprotein Q	Syncrip	tr|G3UXJ6|G3UXJ6_MOUSE Heterogeneous nuclear ribonucleoprotein Q OS=Mus musculus OX=10090 GN=Syncrip PE=1 SV=1;tr|G3UZI2|G3UZI2_MOUSE Heterogeneous nuclear ribonucleoprotein Q OS=Mus musculus OX=10090 GN=Syncrip PE=1 SV=1;tr|A0A0R4J259|A0A0R4J259_MOUSE Het	10	3	3	3	1	3	1	3	1	3	7.8	7.8	7.8	49.704	448	448;527;561;588;562;623;196;464;67;94	126									3	2														1
Q9R0C8;Q9R0C8-4;Q9R0C8-3	Q9R0C8;Q9R0C8-4	5;4;1	4;3;1	4;3;1	Guanine nucleotide exchange factor VAV3	Vav3	sp|Q9R0C8|VAV3_MOUSE Guanine nucleotide exchange factor VAV3 OS=Mus musculus OX=10090 GN=Vav3 PE=1 SV=2;sp|Q9R0C8-4|VAV3_MOUSE Isoform 4 of Guanine nucleotide exchange factor VAV3 OS=Mus musculus OX=10090 GN=Vav3	3	5	4	4	5	2	4	1	4	1	6.7	5.5	5.5	97.967	847	847;574;287	191											1
Z4YM84;E9QNH7;A0A2I3BQ50;Q5XG73-3;A0A2I3BRB9;A0A2I3BQH8;Q5XG73-2;Q5XG73	Z4YM84;E9QNH7;A0A2I3BQ50;Q5XG73-3;A0A2I3BRB9;A0A2I3BQH8;Q5XG73-2;Q5XG73	5;5;5;5;4;4;4;4	5;5;5;5;4;4;4;4	5;5;5;5;4;4;4;4	Acyl-CoA-binding domain-containing protein 5	Acbd5	tr|Z4YM84|Z4YM84_MOUSE Acyl-CoA-binding domain-containing protein 5 OS=Mus musculus OX=10090 GN=Acbd5 PE=1 SV=2;tr|E9QNH7|E9QNH7_MOUSE Acyl-CoA-binding domain-containing protein 5 OS=Mus musculus OX=10090 GN=Acbd5 PE=1 SV=1;tr|A0A2I3BQ50|A0A2I3BQ50_MOUSE A	8	5	5	5	5	5	5	5	5	5	10.1	10.1	10.1	53.828	484	484;509;520;473;483;519;472;508	146		8	1														5	2
Q9CQA3	Q9CQA3	15	15	15	Succinate dehydrogenase [ubiquinone] iron-sulfur subunit, mitochondrial	Sdhb	sp|Q9CQA3|SDHB_MOUSE Succinate dehydrogenase [ubiquinone] iron-sulfur subunit, mitochondrial OS=Mus musculus OX=10090 GN=Sdhb PE=1 SV=1	1	15	15	15	15	10	15	10	15	10	44.3	44.3	44.3	31.814	282	282	161			1	17	9	1	1											1	21	14	1	1
Q07235;A0A087WQ70;A0A087WQM1;A2RSF9	Q07235;A0A087WQ70;A0A087WQM1	27;17;16;1	27;17;16;1	27;17;16;1	Glia-derived nexin	Serpine2	sp|Q07235|GDN_MOUSE Glia-derived nexin OS=Mus musculus OX=10090 GN=Serpine2 PE=1 SV=2;tr|A0A087WQ70|A0A087WQ70_MOUSE Glia-derived nexin (Fragment) OS=Mus musculus OX=10090 GN=Serpine2 PE=1 SV=1;tr|A0A087WQM1|A0A087WQM1_MOUSE Glia-derived nexin (Fragment) O	4	27	27	27	25	26	25	26	25	26	62	62	62	44.207	397	397;232;232;386	157		1			8	32	47	3								1	1	2	1	11	30	40	4	1	1
P42125;A0A3Q4EC00;A0A452J8A5	P42125;A0A3Q4EC00;A0A452J8A5	10;9;9	10;9;9	10;9;9	Enoyl-CoA delta isomerase 1, mitochondrial	Eci1	sp|P42125|ECI1_MOUSE Enoyl-CoA delta isomerase 1, mitochondrial OS=Mus musculus OX=10090 GN=Eci1 PE=1 SV=2;tr|A0A3Q4EC00|A0A3Q4EC00_MOUSE Enoyl-CoA delta isomerase 1, mitochondrial OS=Mus musculus OX=10090 GN=Eci1 PE=1 SV=1;tr|A0A452J8A5|A0A452J8A5_MOUSE E	3	10	10	10	8	10	8	10	8	10	35.3	35.3	35.3	32.25	289	289;248;286	156			1	12	5				1	1								2	10	8	1
Q8BWY7-3;Q8BWY7;Q8BWY7-2;B1ARC5;B1ARC2	Q8BWY7-3;Q8BWY7;Q8BWY7-2;B1ARC5;B1ARC2	3;3;3;2;2	3;3;3;2;2	3;3;3;2;2	Zinc transporter ZIP11	Slc39a11	sp|Q8BWY7-3|S39AB_MOUSE Isoform 3 of Zinc transporter ZIP11 OS=Mus musculus OX=10090 GN=Slc39a11;sp|Q8BWY7|S39AB_MOUSE Zinc transporter ZIP11 OS=Mus musculus OX=10090 GN=Slc39a11 PE=1 SV=1;sp|Q8BWY7-2|S39AB_MOUSE Isoform 2 of Zinc transporter ZIP11 OS=Mus	5	3	3	3	3	2	3	2	3	2	8.7	8.7	8.7	34.85	335	335;342;370;149;200	150			1	2	2	1													3	2
P15535-2;P15535;B1AXY5	P15535-2;P15535;B1AXY5	4;4;2	4;4;2	4;4;2	Beta-1,4-galactosyltransferase 1;Lactose synthase A protein;N-acetyllactosamine synthase;Beta-N-acetylglucosaminylglycopeptide beta-1,4-galactosyltransferase;Beta-N-acetylglucosaminyl-glycolipid beta-1,4-galactosyltransferase;Processed beta-1,4-galactosyltransferase 1	B4galt1	sp|P15535-2|B4GT1_MOUSE Isoform Short of Beta-1,4-galactosyltransferase 1 OS=Mus musculus OX=10090 GN=B4galt1;sp|P15535|B4GT1_MOUSE Beta-1,4-galactosyltransferase 1 OS=Mus musculus OX=10090 GN=B4galt1 PE=1 SV=1;tr|B1AXY5|B1AXY5_MOUSE Beta-1,4-galactosyltra	3	4	4	4	4	3	4	3	4	3	11.9	11.9	11.9	42.959	386	386;399;346	168							1	3														2	4
P80316;E0CZA1	P80316	16;5	16;5	16;5	T-complex protein 1 subunit epsilon	Cct5	sp|P80316|TCPE_MOUSE T-complex protein 1 subunit epsilon OS=Mus musculus OX=10090 GN=Cct5 PE=1 SV=1	2	16	16	16	14	13	14	13	14	13	40.9	40.9	40.9	59.623	541	541;199	164								1	13														1	15	1
P37040;Q05DV1;E9Q997;E9PVT9;F6R7H8	P37040;Q05DV1	35;29;7;5;1	35;29;7;5;1	35;29;7;5;1	NADPH--cytochrome P450 reductase	Por	sp|P37040|NCPR_MOUSE NADPH--cytochrome P450 reductase OS=Mus musculus OX=10090 GN=Por PE=1 SV=2;tr|Q05DV1|Q05DV1_MOUSE NADPH--hemoprotein reductase OS=Mus musculus OX=10090 GN=Por PE=1 SV=1	5	35	35	35	28	30	28	30	28	30	54.6	54.6	54.6	77.043	678	678;649;273;219;168	159									2	39	1													1	39
Q9CY16	Q9CY16	3	3	3	28S ribosomal protein S28, mitochondrial	Mrps28	sp|Q9CY16|RT28_MOUSE 28S ribosomal protein S28, mitochondrial OS=Mus musculus OX=10090 GN=Mrps28 PE=1 SV=1	1	3	3	3	3	2	3	2	3	2	17.7	17.7	17.7	20.52	186	186	160		2	1														1	3
P54775;A0A140LIZ5	P54775;A0A140LIZ5	18;16	18;16	18;16	26S protease regulatory subunit 6B	Psmc4	sp|P54775|PRS6B_MOUSE 26S proteasome regulatory subunit 6B OS=Mus musculus OX=10090 GN=Psmc4 PE=1 SV=2;tr|A0A140LIZ5|A0A140LIZ5_MOUSE 26S proteasome AAA-ATPase subunit RPT3 OS=Mus musculus OX=10090 GN=Psmc4 PE=1 SV=1	2	18	18	18	13	13	13	13	13	13	50.5	50.5	50.5	47.408	418	418;387	157							14															14
P09671;A0A3B2WBF0	P09671;A0A3B2WBF0	6;5	6;5	6;5	Superoxide dismutase [Mn], mitochondrial	Sod2	sp|P09671|SODM_MOUSE Superoxide dismutase [Mn], mitochondrial OS=Mus musculus OX=10090 GN=Sod2 PE=1 SV=3;tr|A0A3B2WBF0|A0A3B2WBF0_MOUSE Superoxide dismutase OS=Mus musculus OX=10090 GN=Sod2 PE=1 SV=1	2	6	6	6	6	3	6	3	6	3	29.3	29.3	29.3	24.603	222	222;182	172			4	1														8	3
Q64735-2;Q64735;A0A0A6YVT1;A0A0A6YXN9;A0A0A6YY75;A0A0A6YXR6	Q64735-2;Q64735;A0A0A6YVT1;A0A0A6YXN9;A0A0A6YY75;A0A0A6YXR6	7;7;6;6;6;4	7;7;6;6;6;4	7;7;6;6;6;4	Complement component receptor 1-like protein	Cr1l	sp|Q64735-2|CR1L_MOUSE Isoform 2 of Complement component receptor 1-like protein OS=Mus musculus OX=10090 GN=Cr1l;sp|Q64735|CR1L_MOUSE Complement component receptor 1-like protein OS=Mus musculus OX=10090 GN=Cr1l PE=1 SV=1;tr|A0A0A6YVT1|A0A0A6YVT1_MOUSE Co	6	7	7	7	6	6	6	6	6	6	21.8	21.8	21.8	49.074	440	440;483;255;356;429;164	168								6	6													2	7	8	1
Q9CQ19;D3Z249	Q9CQ19	15;2	15;2	9;0	Myosin regulatory light polypeptide 9	Myl9	sp|Q9CQ19|MYL9_MOUSE Myosin regulatory light polypeptide 9 OS=Mus musculus OX=10090 GN=Myl9 PE=1 SV=3	2	15	15	9	13	14	13	14	7	8	72.7	72.7	33.1	19.854	172	172;58	149	2	2	25	1	1											2	3	22
Q91Z25;Q9WV32;F6THG2;F6VVE6;D3Z6S0	Q91Z25;Q9WV32	24;24;6;6;4	24;24;6;6;4	23;23;6;5;4	Actin-related protein 2/3 complex subunit 1B	Arpc1b	tr|Q91Z25|Q91Z25_MOUSE Actin-related protein 2/3 complex subunit OS=Mus musculus OX=10090 GN=Arpc1b PE=1 SV=1;sp|Q9WV32|ARC1B_MOUSE Actin-related protein 2/3 complex subunit 1B OS=Mus musculus OX=10090 GN=Arpc1b PE=1 SV=4	5	24	24	23	18	20	18	20	17	19	51.9	51.9	45.7	41.498	376	376;372;105;232;56	150			1		8	23	5			1	1									4	24	3
A2A5Z6-2;A2A5Z6;A0A338P709	A2A5Z6-2;A2A5Z6;A0A338P709	2;2;1	2;2;1	2;2;1	E3 ubiquitin-protein ligase SMURF2	Smurf2	sp|A2A5Z6-2|SMUF2_MOUSE Isoform 2 of E3 ubiquitin-protein ligase SMURF2 OS=Mus musculus OX=10090 GN=Smurf2;sp|A2A5Z6|SMUF2_MOUSE E3 ubiquitin-protein ligase SMURF2 OS=Mus musculus OX=10090 GN=Smurf2 PE=1 SV=1;tr|A0A338P709|A0A338P709_MOUSE E3 ubiquitin-pro	3	2	2	2	2	0	2	0	2	0	3.5	3.5	3.5	84.568	735	735;748;68	210																									2
F6SMY7;Q7TPH6-2;Q7TPH6;F7CZG3;F6T4V9;A0A668KLT2	F6SMY7;Q7TPH6-2;Q7TPH6	30;29;29;9;8;2	30;29;29;9;8;2	30;29;29;9;8;2	E3 ubiquitin-protein ligase MYCBP2	Mycbp2	tr|F6SMY7|F6SMY7_MOUSE RCR-type E3 ubiquitin transferase (Fragment) OS=Mus musculus OX=10090 GN=Mycbp2 PE=1 SV=1;sp|Q7TPH6-2|MYCB2_MOUSE Isoform 2 of E3 ubiquitin-protein ligase MYCBP2 OS=Mus musculus OX=10090 GN=Mycbp2;sp|Q7TPH6|MYCB2_MOUSE E3 ubiquitin-p	6	30	30	30	17	24	17	24	17	24	7.8	7.8	7.8	509.35	4636	4636;4746;4749;871;1463;882	160														2	26
Q9Z126;A0A0J9YTR7	Q9Z126	12;3	12;3	12;3	Platelet factor 4	Pf4	sp|Q9Z126|PLF4_MOUSE Platelet factor 4 OS=Mus musculus OX=10090 GN=Pf4 PE=1 SV=1	2	12	12	12	10	11	10	11	10	11	50.5	50.5	50.5	11.243	105	105;77	152	22	13	4	2	3	1	2	1	1	2	2	2	2	3	2	20	12	5	2	4	1	2	2	1	1
Q8CI94;Q9ET01;Q3UEJ6	Q8CI94	15;4;3	15;4;3	9;0;0	Glycogen phosphorylase, brain form	Pygb	sp|Q8CI94|PYGB_MOUSE Glycogen phosphorylase, brain form OS=Mus musculus OX=10090 GN=Pygb PE=1 SV=3	3	15	15	9	11	8	11	8	7	4	22.2	22.2	14	96.729	843	843;850;759	173											8														1
Q7TPR4;A1BN54;O88990	Q7TPR4;A1BN54	78;75;14	78;75;14	46;43;0	Alpha-actinin-1	Actn1	sp|Q7TPR4|ACTN1_MOUSE Alpha-actinin-1 OS=Mus musculus OX=10090 GN=Actn1 PE=1 SV=1;tr|A1BN54|A1BN54_MOUSE Alpha actinin 1a OS=Mus musculus OX=10090 GN=Actn1 PE=1 SV=1	3	78	78	46	69	73	69	73	43	43	83.9	83.9	60.2	103.07	892	892;887;900	158					1	3	3	5	7	33	124	49	35	18	19					1	2	2	4	7	29
E9Q405;A0A1C7ZN10;K3W4L0;B2RRE2;E9QAX2;Q9JMH9-5;Q9JMH9-7;Q9JMH9-2;Q9JMH9-1;Q9JMH9;Q9JMH9-6;E9QA74;Q9JMH9-4	E9Q405;A0A1C7ZN10;K3W4L0;B2RRE2;E9QAX2;Q9JMH9-5;Q9JMH9-7;Q9JMH9-2;Q9JMH9-1;Q9JMH9;Q9JMH9-6;E9QA74;Q9JMH9-4	16;16;16;16;16;16;16;16;16;16;16;15;15	16;16;16;16;16;16;16;16;16;16;16;15;15	16;16;16;16;16;16;16;16;16;16;16;15;15	Unconventional myosin-XVIIIa	Myo18a	tr|E9Q405|E9Q405_MOUSE Unconventional myosin-XVIIIa OS=Mus musculus OX=10090 GN=Myo18a PE=1 SV=1;tr|A0A1C7ZN10|A0A1C7ZN10_MOUSE Unconventional myosin-XVIIIa OS=Mus musculus OX=10090 GN=Myo18a PE=1 SV=1;tr|K3W4L0|K3W4L0_MOUSE Unconventional myosin-XVIIIa OS	13	16	16	16	7	13	7	13	7	13	14.2	14.2	14.2	193.64	1700	1700;1722;2036;2047;2083;1704;1716;1719;2035;2050;2062;1642;1998	145													13	1	1
Q5RKN9;P47753;A0A0G2JE27	Q5RKN9;P47753	20;19;6	20;19;6	16;15;5	F-actin-capping protein subunit alpha-1	Capza1	tr|Q5RKN9|Q5RKN9_MOUSE F-actin-capping protein subunit alpha OS=Mus musculus OX=10090 GN=Capza1 PE=1 SV=1;sp|P47753|CAZA1_MOUSE F-actin-capping protein subunit alpha-1 OS=Mus musculus OX=10090 GN=Capza1 PE=1 SV=4	3	20	20	16	16	19	16	19	12	16	58.4	58.4	48.3	32.953	286	286;286;112	150	1	1	1	1	21	14	1										1			20	10	1	1
P80315;G5E839;G3UYW5;G3UXF3;G3UXG2	P80315;G5E839	25;24;5;3;3	25;24;5;3;3	25;24;5;3;3	T-complex protein 1 subunit delta	Cct4	sp|P80315|TCPD_MOUSE T-complex protein 1 subunit delta OS=Mus musculus OX=10090 GN=Cct4 PE=1 SV=3;tr|G5E839|G5E839_MOUSE T-complex protein 1 subunit delta OS=Mus musculus OX=10090 GN=Cct4 PE=1 SV=1	5	25	25	25	20	18	20	18	20	18	51.8	51.8	51.8	58.066	539	539;509;120;47;59	156							2	20	10														21	8
Q9CX00	Q9CX00	5	5	5	IST1 homolog	Ist1	sp|Q9CX00|IST1_MOUSE IST1 homolog OS=Mus musculus OX=10090 GN=Ist1 PE=1 SV=1	1	5	5	5	4	4	4	4	4	4	14.1	14.1	14.1	39.468	362	362	161						1	4														1	5
P38647	P38647	46	46	46	Stress-70 protein, mitochondrial	Hspa9	sp|P38647|GRP75_MOUSE Stress-70 protein, mitochondrial OS=Mus musculus OX=10090 GN=Hspa9 PE=1 SV=3	1	46	46	46	41	40	41	40	41	40	63.2	63.2	63.2	73.46	679	679	162						1	3	4	41	55	14	9	5	3	3						1	2	4	53	58
P99024;G3UZR1;A0A1D5RM76	P99024	32;3;1	6;0;1	5;0;0	Tubulin beta-5 chain	Tubb5	sp|P99024|TBB5_MOUSE Tubulin beta-5 chain OS=Mus musculus OX=10090 GN=Tubb5 PE=1 SV=1	3	32	6	5	28	31	6	6	5	5	79.7	19.6	16.2	49.67	444	444;66;122	158	1	1	2	1	3	2	6	9	5	2	2	1	1	1	1		1	1		2	2	10	9	5	2
P80314;A0A1W2P7B7;A0A1W2P828;A0A1W2P6Q3;A0A1W2P871;A0A1W2P8B6	P80314;A0A1W2P7B7	29;17;9;8;5;2	29;17;9;8;5;2	29;17;9;8;5;2	T-complex protein 1 subunit beta	Cct2	sp|P80314|TCPB_MOUSE T-complex protein 1 subunit beta OS=Mus musculus OX=10090 GN=Cct2 PE=1 SV=4;tr|A0A1W2P7B7|A0A1W2P7B7_MOUSE T-complex protein 1 subunit beta (Fragment) OS=Mus musculus OX=10090 GN=Cct2 PE=1 SV=1	6	29	29	29	23	24	23	24	23	24	63	63	63	57.477	535	535;217;85;181;64;115	158								27	4	1	1	1	1	1								1	27	3	2
Q8K0E8;CON__P02676	Q8K0E8	56;6	56;6	56;6	Fibrinogen beta chain;Fibrinopeptide B;Fibrinogen beta chain	Fgb	sp|Q8K0E8|FIBB_MOUSE Fibrinogen beta chain OS=Mus musculus OX=10090 GN=Fgb PE=1 SV=1	2	56	56	56	48	54	48	54	48	54	79.8	79.8	79.8	54.752	481	481;495	154	6	6	6	9	24	20	70	129	24	20	16	15	11	11	14	1	3	7	10	22	22	50	118	28	22
Q9D1Q6	Q9D1Q6	12	12	12	Endoplasmic reticulum resident protein 44	Erp44	sp|Q9D1Q6|ERP44_MOUSE Endoplasmic reticulum resident protein 44 OS=Mus musculus OX=10090 GN=Erp44 PE=1 SV=1	1	12	12	12	11	11	11	11	11	11	40.9	40.9	40.9	46.852	406	406	163						1	14														1	17	1
Q60787;B1ATD1	Q60787;B1ATD1	17;15	17;15	17;15	Lymphocyte cytosolic protein 2	Lcp2	sp|Q60787|LCP2_MOUSE Lymphocyte cytosolic protein 2 OS=Mus musculus OX=10090 GN=Lcp2 PE=1 SV=2;tr|B1ATD1|B1ATD1_MOUSE Lymphocyte cytosolic protein 2 OS=Mus musculus OX=10090 GN=Lcp2 PE=1 SV=2	2	17	17	17	16	13	16	13	16	13	31.7	31.7	31.7	60.238	533	533;523	166									16	2										1			1	20	2
Q80YW0	Q80YW0	3	2	2	Cytohesin-4	Cyth4	sp|Q80YW0|CYH4_MOUSE Cytohesin-4 OS=Mus musculus OX=10090 GN=Cyth4 PE=1 SV=1	1	3	2	2	2	3	1	2	1	2	7.4	5.6	5.6	45.284	393	393	147						1	2														1	1
O08807;B1AZS9	O08807;B1AZS9	6;3	5;2	5;2	Peroxiredoxin-4	Prdx4	sp|O08807|PRDX4_MOUSE Peroxiredoxin-4 OS=Mus musculus OX=10090 GN=Prdx4 PE=1 SV=1;tr|B1AZS9|B1AZS9_MOUSE Peroxiredoxin-4 (Fragment) OS=Mus musculus OX=10090 GN=Prdx4 PE=1 SV=1	2	6	5	5	6	4	5	4	5	4	32.5	32.5	32.5	31.052	274	274;229	158			1	5														1	6
Q9DCZ1;F6VY18;Q99L27	Q9DCZ1;F6VY18	5;4;1	5;4;1	5;4;1	GMP reductase 1	Gmpr	sp|Q9DCZ1|GMPR1_MOUSE GMP reductase 1 OS=Mus musculus OX=10090 GN=Gmpr PE=1 SV=1;tr|F6VY18|F6VY18_MOUSE GMP reductase (Fragment) OS=Mus musculus OX=10090 GN=Gmpr PE=1 SV=1	3	5	5	5	3	4	3	4	3	4	13.3	13.3	13.3	37.482	345	345;290;348	144						4	1														3
P39688;D3YZ57;D3YZA2;D3YVZ0;A0A0J9YUV2;E9Q696;P06240	P39688;D3YZ57	23;21;3;2;1;1;1	2;0;0;0;0;0;0	2;0;0;0;0;0;0	Tyrosine-protein kinase Fyn;Non-specific protein-tyrosine kinase	Fyn	sp|P39688|FYN_MOUSE Tyrosine-protein kinase Fyn OS=Mus musculus OX=10090 GN=Fyn PE=1 SV=4;tr|D3YZ57|D3YZ57_MOUSE Tyrosine-protein kinase OS=Mus musculus OX=10090 GN=Fyn PE=1 SV=1	7	23	2	2	22	17	2	2	2	2	47.3	4.3	4.3	60.674	537	537;482;114;36;198;520;509	158								2															2
E9QKE4;A0A0A6YWM5;Q8BMG7;Q8BMG7-2	E9QKE4;A0A0A6YWM5;Q8BMG7	11;10;10;2	11;10;10;2	11;10;10;2	Rab3 GTPase-activating protein non-catalytic subunit	Rab3gap2	tr|E9QKE4|E9QKE4_MOUSE Rab3 GTPase-activating protein non-catalytic subunit OS=Mus musculus OX=10090 GN=Rab3gap2 PE=1 SV=1;tr|A0A0A6YWM5|A0A0A6YWM5_MOUSE Rab3 GTPase-activating protein non-catalytic subunit OS=Mus musculus OX=10090 GN=Rab3gap2 PE=1 SV=1;sp	4	11	11	11	8	7	8	7	8	7	10.8	10.8	10.8	154.64	1387	1387;1367;1366;298	165												7
P49138;A0A087WSN7;Q3UMW7-2;Q3UMW7-3;Q3UMW7	P49138;A0A087WSN7	4;2;1;1;1	4;2;1;1;1	4;2;1;1;1	MAP kinase-activated protein kinase 2	Mapkapk2	sp|P49138|MAPK2_MOUSE MAP kinase-activated protein kinase 2 OS=Mus musculus OX=10090 GN=Mapkapk2 PE=1 SV=2;tr|A0A087WSN7|A0A087WSN7_MOUSE MAP kinase-activated protein kinase 2 (Fragment) OS=Mus musculus OX=10090 GN=Mapkapk2 PE=1 SV=1	5	4	4	4	3	4	3	4	3	4	12.4	12.4	12.4	44.049	386	386;162;227;266;384	157							4														1	3
Q8BGV8	Q8BGV8	3	3	3	Mitochondrial dynamics protein MID51	Mief1	sp|Q8BGV8|MID51_MOUSE Mitochondrial dynamics protein MID51 OS=Mus musculus OX=10090 GN=Mief1 PE=1 SV=1	1	3	3	3	3	2	3	2	3	2	6.3	6.3	6.3	51.183	463	463	174							2														1	3
D3Z2J6;Q9D710	D3Z2J6;Q9D710	7;7	7;7	7;7	Thioredoxin-related transmembrane protein 2	Tmx2	tr|D3Z2J6|D3Z2J6_MOUSE Thioredoxin domain-containing protein 14 OS=Mus musculus OX=10090 GN=Tmx2 PE=1 SV=1;sp|Q9D710|TMX2_MOUSE Thioredoxin-related transmembrane protein 2 OS=Mus musculus OX=10090 GN=Tmx2 PE=1 SV=1	2	7	7	7	6	6	6	6	6	6	26.8	26.8	26.8	29.591	257	257;295	155					9															8		1
P45952;D6RFD7;D3Z2A5	P45952	34;4;1	34;4;1	34;4;1	Medium-chain specific acyl-CoA dehydrogenase, mitochondrial	Acadm	sp|P45952|ACADM_MOUSE Medium-chain specific acyl-CoA dehydrogenase, mitochondrial OS=Mus musculus OX=10090 GN=Acadm PE=1 SV=1	3	34	34	34	28	31	28	31	28	31	60.1	60.1	60.1	46.481	421	421;157;144	154				1	6	35	41	2											2	8	32	32	1	1
P70290;B7ZCL8;A2AN84;B7ZCL9;B7ZCM0;B7ZCM1;D6RFD5	P70290;B7ZCL8;A2AN84;B7ZCL9	31;28;26;18;14;4;3	31;28;26;18;14;4;3	31;28;26;18;14;4;3	55 kDa erythrocyte membrane protein	Mpp1	sp|P70290|EM55_MOUSE 55 kDa erythrocyte membrane protein OS=Mus musculus OX=10090 GN=Mpp1 PE=1 SV=1;tr|B7ZCL8|B7ZCL8_MOUSE 55 kDa erythrocyte membrane protein OS=Mus musculus OX=10090 GN=Mpp1 PE=1 SV=1;tr|A2AN84|A2AN84_MOUSE 55 kDa erythrocyte membrane pro	7	31	31	31	23	28	23	28	23	28	73.6	73.6	73.6	52.227	466	466;446;452;205;156;130;45	159					3	5	9	35	1		1	1	1	1						3	5	9	29	2	1
Q9CQ69;I7HPX6	Q9CQ69	8;3	8;3	8;3	Cytochrome b-c1 complex subunit 8	Uqcrq	sp|Q9CQ69|QCR8_MOUSE Cytochrome b-c1 complex subunit 8 OS=Mus musculus OX=10090 GN=Uqcrq PE=1 SV=3	2	8	8	8	8	6	8	6	8	6	62.2	62.2	62.2	9.7681	82	82;37	160	11	6														13	11
E9PY53;P43252	E9PY53;P43252	2;2	2;2	2;2	Prostacyclin receptor	Ptgir	tr|E9PY53|E9PY53_MOUSE Prostacyclin receptor OS=Mus musculus OX=10090 GN=Ptgir PE=1 SV=1;sp|P43252|PI2R_MOUSE Prostacyclin receptor OS=Mus musculus OX=10090 GN=Ptgir PE=1 SV=1	2	2	2	2	2	2	2	2	2	2	9.9	9.9	9.9	22.826	212	212;415	153						2	2	1		1											1	2	1		1
P62196;Q8K1K2	P62196;Q8K1K2	10;8	10;8	10;8	26S protease regulatory subunit 8	Psmc5	sp|P62196|PRS8_MOUSE 26S proteasome regulatory subunit 8 OS=Mus musculus OX=10090 GN=Psmc5 PE=1 SV=1;tr|Q8K1K2|Q8K1K2_MOUSE 26S proteasome regulatory subunit 8 OS=Mus musculus OX=10090 GN=Psmc5 PE=1 SV=1	2	10	10	10	10	5	10	5	10	5	36.9	36.9	36.9	45.626	406	406;348	176							5															9	1
A6X8Z5	A6X8Z5	3	3	3	Rho GTPase-activating protein 31	Arhgap31	sp|A6X8Z5|RHG31_MOUSE Rho GTPase-activating protein 31 OS=Mus musculus OX=10090 GN=Arhgap31 PE=1 SV=1	1	3	3	3	3	0	3	0	3	0	2.8	2.8	2.8	155.27	1425	1425	213
Q61578	Q61578	14	14	14	NADPH:adrenodoxin oxidoreductase, mitochondrial	Fdxr	sp|Q61578|ADRO_MOUSE NADPH:adrenodoxin oxidoreductase, mitochondrial OS=Mus musculus OX=10090 GN=Fdxr PE=1 SV=1	1	14	14	14	11	11	11	11	11	11	38.9	38.9	38.9	54.201	494	494	159							13															13	1
Q9WUD1;A0A494BBF6;A0A494BBI6	Q9WUD1;A0A494BBF6;A0A494BBI6	10;8;8	10;8;8	10;8;8	STIP1 homology and U box-containing protein 1	Stub1	sp|Q9WUD1|CHIP_MOUSE E3 ubiquitin-protein ligase CHIP OS=Mus musculus OX=10090 GN=Stub1 PE=1 SV=1;tr|A0A494BBF6|A0A494BBF6_MOUSE STIP1 homology and U box-containing protein 1 OS=Mus musculus OX=10090 GN=Stub1 PE=1 SV=1;tr|A0A494BBI6|A0A494BBI6_MOUSE STIP1	3	10	10	10	7	9	7	9	7	9	36.5	36.5	36.5	34.909	304	304;268;277	152				1	9															9
D3YVZ9;P58059	D3YVZ9;P58059	2;2	2;2	2;2	28S ribosomal protein S21, mitochondrial	Mrps21	tr|D3YVZ9|D3YVZ9_MOUSE 28S ribosomal protein S21, mitochondrial (Fragment) OS=Mus musculus OX=10090 GN=Mrps21 PE=1 SV=1;sp|P58059|RT21_MOUSE 28S ribosomal protein S21, mitochondrial OS=Mus musculus OX=10090 GN=Mrps21 PE=1 SV=1	2	2	2	2	2	2	2	2	2	2	61.4	61.4	61.4	5.1089	44	44;87	144	3	1														2	1
Q9JLJ5;Q4V9V3	Q9JLJ5;Q4V9V3	3;2	3;2	3;2	Elongation of very long chain fatty acids protein 1;Elongation of very long chain fatty acids protein	Elovl1	sp|Q9JLJ5|ELOV1_MOUSE Elongation of very long chain fatty acids protein 1 OS=Mus musculus OX=10090 GN=Elovl1 PE=1 SV=1;tr|Q4V9V3|Q4V9V3_MOUSE Elongation of very long chain fatty acids protein OS=Mus musculus OX=10090 GN=Elovl1 PE=1 SV=1	2	3	3	3	3	3	3	3	3	3	14	14	14	32.677	279	279;202	160				5	1	1	3	2	2	2	1		1						5	3	2	3	1	2
A0A1B0GS13;A0A1B0GT81;A0A1B0GTA4;Q07813;A0A1B0GSH8	A0A1B0GS13;A0A1B0GT81;A0A1B0GTA4;Q07813;A0A1B0GSH8	6;6;6;6;3	6;6;6;6;3	6;6;6;6;3	Apoptosis regulator BAX	Bax	tr|A0A1B0GS13|A0A1B0GS13_MOUSE Apoptosis regulator BAX (Fragment) OS=Mus musculus OX=10090 GN=Bax PE=1 SV=1;tr|A0A1B0GT81|A0A1B0GT81_MOUSE Apoptosis regulator BAX OS=Mus musculus OX=10090 GN=Bax PE=1 SV=1;tr|A0A1B0GTA4|A0A1B0GTA4_MOUSE Apoptosis regulator	5	6	6	6	5	4	5	4	5	4	57	57	57	12.513	114	114;171;172;192;263	166			4														2	5
P47758;A0A1W2P830	P47758	11;2	11;2	11;2	Signal recognition particle receptor subunit beta	Srprb	sp|P47758|SRPRB_MOUSE Signal recognition particle receptor subunit beta OS=Mus musculus OX=10090 GN=Srprb PE=1 SV=1	2	11	11	11	10	6	10	6	10	6	46.1	46.1	46.1	29.579	269	269;54	174				6	2														9	9
Q8VHX6-2;Q8VHX6	Q8VHX6-2;Q8VHX6	17;17	2;2	1;1	Filamin-C	Flnc	sp|Q8VHX6-2|FLNC_MOUSE Isoform 2 of Filamin-C OS=Mus musculus OX=10090 GN=Flnc;sp|Q8VHX6|FLNC_MOUSE Filamin-C OS=Mus musculus OX=10090 GN=Flnc PE=1 SV=3	2	17	2	1	16	17	2	2	1	1	4.9	0.7	0.3	287.36	2693	2693;2726	164													1	2	1
Q02819;A0A1C7CYU3;A0A1B0GR41;A0A1B0GR92;A0A1B0GT83;A0A1B0GS16	Q02819;A0A1C7CYU3;A0A1B0GR41	17;16;11;7;4;4	17;16;11;7;4;4	17;16;11;7;4;4	Nucleobindin-1	Nucb1	sp|Q02819|NUCB1_MOUSE Nucleobindin-1 OS=Mus musculus OX=10090 GN=Nucb1 PE=1 SV=2;tr|A0A1C7CYU3|A0A1C7CYU3_MOUSE Nucleobindin-1 OS=Mus musculus OX=10090 GN=Nucb1 PE=1 SV=1;tr|A0A1B0GR41|A0A1B0GR41_MOUSE Nucleobindin-1 (Fragment) OS=Mus musculus OX=10090 GN=	6	17	17	17	14	13	14	13	14	13	41	41	41	53.408	459	459;455;271;220;121;170	160							1	15	10													1	16	10	1
Q8JZQ9	Q8JZQ9	9	9	9	Eukaryotic translation initiation factor 3 subunit B	Eif3b	sp|Q8JZQ9|EIF3B_MOUSE Eukaryotic translation initiation factor 3 subunit B OS=Mus musculus OX=10090 GN=Eif3b PE=1 SV=1	1	9	9	9	6	7	6	7	6	7	19.4	19.4	19.4	91.369	803	803	157											7
Q8BFP9	Q8BFP9	7	7	7	[Pyruvate dehydrogenase (acetyl-transferring)] kinase isozyme 1, mitochondrial	Pdk1	sp|Q8BFP9|PDK1_MOUSE [Pyruvate dehydrogenase (acetyl-transferring)] kinase isozyme 1, mitochondrial OS=Mus musculus OX=10090 GN=Pdk1 PE=1 SV=2	1	7	7	7	5	6	5	6	5	6	21.9	21.9	21.9	48.994	434	434	153						1	6														1	5
Q8VCM7;Q3UER8	Q8VCM7;Q3UER8	47;46	47;46	47;46	Fibrinogen gamma chain	Fgg	sp|Q8VCM7|FIBG_MOUSE Fibrinogen gamma chain OS=Mus musculus OX=10090 GN=Fgg PE=1 SV=1;tr|Q3UER8|Q3UER8_MOUSE Fibrinogen gamma chain OS=Mus musculus OX=10090 GN=Fgg PE=1 SV=1	2	47	47	47	36	44	36	44	36	44	75.9	75.9	75.9	49.391	436	436;443	153	5	9	9	17	26	30	99	45	18	21	24	16	17	9	13	2	8	10	12	18	22	79	34	17	18
O54890	O54890	63	63	63	Integrin beta-3	Itgb3	sp|O54890|ITB3_MOUSE Integrin beta-3 OS=Mus musculus OX=10090 GN=Itgb3 PE=1 SV=2	1	63	63	63	56	61	56	61	56	61	63.5	63.5	63.5	86.738	787	787	160	3	7	14	17	28	19	29	32	39	53	145	59	44	29	26	4	7	11	14	28	16	27	35	44	52
P97300-1;P97300;H3BIX4;Z4YLB7;P97300-3;H3BKA7;P97300-4;A0A0A0MQN8	P97300-1;P97300;H3BIX4;Z4YLB7;P97300-3;H3BKA7;P97300-4	12;12;9;9;9;6;6;4	12;12;9;9;9;6;6;4	12;12;9;9;9;6;6;4	Neuroplastin	Nptn	sp|P97300-1|NPTN_MOUSE Isoform 1 of Neuroplastin OS=Mus musculus OX=10090 GN=Nptn;sp|P97300|NPTN_MOUSE Neuroplastin OS=Mus musculus OX=10090 GN=Nptn PE=1 SV=3;tr|H3BIX4|H3BIX4_MOUSE Neuroplastin (Fragment) OS=Mus musculus OX=10090 GN=Nptn PE=1 SV=1;tr|Z4YL	8	12	12	12	12	11	12	11	12	11	33.1	33.1	33.1	31.277	281	281;397;221;277;277;193;171;122	163					2	4	20	5	4	4										1	4	27	7	5	4
P18760;F8WGL3;A0A494B9A7;P45591	P18760;F8WGL3;A0A494B9A7	20;19;16;5	20;19;16;5	16;15;12;1	Cofilin-1	Cfl1	sp|P18760|COF1_MOUSE Cofilin-1 OS=Mus musculus OX=10090 GN=Cfl1 PE=1 SV=3;tr|F8WGL3|F8WGL3_MOUSE Cofilin, non-muscle isoform OS=Mus musculus OX=10090 GN=Cfl1 PE=1 SV=1;tr|A0A494B9A7|A0A494B9A7_MOUSE Cofilin, non-muscle isoform OS=Mus musculus OX=10090 GN=C	4	20	20	16	18	18	18	18	15	14	77.7	77.7	70.5	18.559	166	166;227;178;166	150	4	5	29	2	2		1	1				1	1	2	1	3	5	24	4	2	1			1	1
O35129;F6QPR1;F6Q8V7	O35129	26;12;8	26;12;8	26;12;8	Prohibitin-2	Phb2	sp|O35129|PHB2_MOUSE Prohibitin-2 OS=Mus musculus OX=10090 GN=Phb2 PE=1 SV=1	3	26	26	26	24	23	24	23	24	23	72.6	72.6	72.6	33.296	299	299;157;104	157			1	2	39	4			1	1							1	2	2	40	6
Q8C0E2	Q8C0E2	2	2	2	Vacuolar protein sorting-associated protein 26B	Vps26b	sp|Q8C0E2|VP26B_MOUSE Vacuolar protein sorting-associated protein 26B OS=Mus musculus OX=10090 GN=Vps26b PE=1 SV=1	1	2	2	2	1	2	1	2	1	2	6.8	6.8	6.8	39.124	336	336	139						2															1
P30987	P30987	3	3	3	Thromboxane A2 receptor	Tbxa2r	sp|P30987|TA2R_MOUSE Thromboxane A2 receptor OS=Mus musculus OX=10090 GN=Tbxa2r PE=1 SV=1	1	3	3	3	3	3	3	3	3	3	9.7	9.7	9.7	37.098	341	341	158						1	3	2	1	1											1	3	3	1
Q9QZ06;Q8C5G6;F7AT44;A9JEI5	Q9QZ06;Q8C5G6;F7AT44;A9JEI5	7;5;5;4	7;5;5;4	7;5;5;4	Toll-interacting protein	Tollip	sp|Q9QZ06|TOLIP_MOUSE Toll-interacting protein OS=Mus musculus OX=10090 GN=Tollip PE=1 SV=1;tr|Q8C5G6|Q8C5G6_MOUSE Toll-interacting protein OS=Mus musculus OX=10090 GN=Tollip PE=1 SV=1;tr|F7AT44|F7AT44_MOUSE Toll-interacting protein OS=Mus musculus OX=1009	4	7	7	7	7	7	7	7	7	7	29.9	29.9	29.9	30.345	274	274;220;270;205	153					9	1	1													9	1
Q9JKF7	Q9JKF7	4	4	4	39S ribosomal protein L39, mitochondrial	Mrpl39	sp|Q9JKF7|RM39_MOUSE 39S ribosomal protein L39, mitochondrial OS=Mus musculus OX=10090 GN=Mrpl39 PE=1 SV=4	1	4	4	4	3	3	3	3	3	3	14	14	14	38.549	336	336	150					2	3														1	3
A0A0R4J0T8;Q9D8S3	A0A0R4J0T8;Q9D8S3	8;7	8;7	8;7	ADP-ribosylation factor GTPase-activating protein 3	Arfgap3	tr|A0A0R4J0T8|A0A0R4J0T8_MOUSE ADP-ribosylation factor GTPase-activating protein 3 OS=Mus musculus OX=10090 GN=Arfgap3 PE=1 SV=1;sp|Q9D8S3|ARFG3_MOUSE ADP-ribosylation factor GTPase-activating protein 3 OS=Mus musculus OX=10090 GN=Arfgap3 PE=1 SV=2	2	8	8	8	6	5	6	5	6	5	20.2	20.2	20.2	57.542	524	524;523	166								1	5											1	1		1	5
O89103	O89103	15	15	15	Complement component C1q receptor	Cd93	sp|O89103|C1QR1_MOUSE Complement component C1q receptor OS=Mus musculus OX=10090 GN=Cd93 PE=1 SV=1	1	15	15	15	15	12	15	12	15	12	32	32	32	69.354	644	644	164		1	2	1	1					4	10	9	2				2	2	2	1					3
Q9CPW4;Q3UA72	Q9CPW4;Q3UA72	8;5	8;5	8;5	Actin-related protein 2/3 complex subunit 5	Arpc5	sp|Q9CPW4|ARPC5_MOUSE Actin-related protein 2/3 complex subunit 5 OS=Mus musculus OX=10090 GN=Arpc5 PE=1 SV=3;tr|Q3UA72|Q3UA72_MOUSE Actin-related protein 2/3 complex subunit 5 OS=Mus musculus OX=10090 GN=Arpc5 PE=1 SV=1	2	8	8	8	7	8	7	8	7	8	58.9	58.9	58.9	16.288	151	151;92	154	2	13														1	10	5
A0A0G2JG85;E9PYF7	A0A0G2JG85;E9PYF7	2;2	2;2	2;2	tr|A0A0G2JG85|A0A0G2JG85_MOUSE Adaptor-related protein complex 1-associated regulatory protein	Ap1ar	tr|A0A0G2JG85|A0A0G2JG85_MOUSE Adaptor-related protein complex 1-associated regulatory protein OS=Mus musculus OX=10090 GN=Ap1ar PE=1 SV=1;tr|E9PYF7|E9PYF7_MOUSE AP1AR OS=Mus musculus OX=10090 GN=Ap1ar PE=1 SV=1	2	2	2	2	2	2	2	2	2	2	6.4	6.4	6.4	29.926	265	265;298	166						2															3
P01837;A0A5H1ZRK8	P01837;A0A5H1ZRK8	3;2	3;2	3;2	Ig kappa chain C region	Igkc	sp|P01837|IGKC_MOUSE Immunoglobulin kappa constant OS=Mus musculus OX=10090 GN=Igkc PE=1 SV=2;tr|A0A5H1ZRK8|A0A5H1ZRK8_MOUSE Immunoglobulin kappa constant (Fragment) OS=Mus musculus OX=10090 GN=Igkc PE=1 SV=1	2	3	3	3	3	2	3	2	3	2	49.5	49.5	49.5	11.934	107	107;107	164				2															3
P08249;A0A0G2JF23;A0A0G2JGY4	P08249	34;12;6	34;12;6	34;12;6	Malate dehydrogenase, mitochondrial	Mdh2	sp|P08249|MDHM_MOUSE Malate dehydrogenase, mitochondrial OS=Mus musculus OX=10090 GN=Mdh2 PE=1 SV=3	3	34	34	34	34	33	34	33	34	33	76.6	76.6	76.6	35.611	338	338;199;153	160	1	5	8	13	54	20	9	8	9	6	4	2	2	1		2	6	12	15	56	28	13	5	5	6
Q61166	Q61166	9	9	9	Microtubule-associated protein RP/EB family member 1	Mapre1	sp|Q61166|MARE1_MOUSE Microtubule-associated protein RP/EB family member 1 OS=Mus musculus OX=10090 GN=Mapre1 PE=1 SV=3	1	9	9	9	6	9	6	9	6	9	44.8	44.8	44.8	30.016	268	268	138				4	13		1													9
A2A838;A2A839;A2A841;P48193;A2AD32;F7BUB8;F7CR30;A0A3B2WD96;A7YY80;D0VYV6;A0A5F8MPR1;Q9WV92-3;Q9WV92;Q9WV92-2;A0A286YD84;A0A5F8MPE1;A0A3B2WBE1;A0A286YDY4;Q9WV92-7;Q9WV92-6;Q9WV92-4;Q9WV92-5;Q9WV92-8;A0A1W2P6H2;A2AUK7;Q80UE4;A2AUK8;A2AUK5;Q80UE5;E9PV14;Q9Z2H5-3;Q9Z2H5-2;Q9Z2H5;O70318;A0A1W2P7I2;A0A286YCY8	A2A838;A2A839;A2A841;P48193;A2AD32	47;46;46;46;35;19;8;6;6;6;6;6;6;6;5;5;4;4;4;4;4;4;4;2;2;2;2;2;2;2;2;2;2;2;1;1	47;46;46;46;35;19;8;6;6;6;6;6;6;6;5;5;4;4;4;4;4;4;4;2;2;2;2;2;2;2;2;2;2;2;1;1	4;4;3;3;3;4;0;0;0;0;0;0;0;0;0;0;0;0;0;0;0;0;0;0;0;0;0;0;0;0;0;0;0;0;0;0	Protein 4.1	Epb4.1;Epb41	tr|A2A838|A2A838_MOUSE Band 4.1 (Fragment) OS=Mus musculus OX=10090 GN=Epb41 PE=1 SV=1;tr|A2A839|A2A839_MOUSE Band 4.1 OS=Mus musculus OX=10090 GN=Epb41 PE=1 SV=1;tr|A2A841|A2A841_MOUSE Band 4.1 OS=Mus musculus OX=10090 GN=Epb41 PE=1 SV=1;sp|P48193|EPB41_M	36	47	47	4	39	45	39	45	4	4	63.1	63.1	7.2	75.148	667	667;639;869;858;767;250;197;812;876;911;951;917;929;939;605;1052;819;852;823;882;894;904;1052;131;730;794;867;879;918;1556;731;867;879;988;201;287	160					3	6	15	22	46	59	25	16	10	5	4					2	11	18	24	51	52
Q99J31;B1AV64;B1AXS4	Q99J31	10;1;1	10;1;1	10;1;1	Oligophrenin-1	Ophn1	sp|Q99J31|OPHN1_MOUSE Oligophrenin-1 OS=Mus musculus OX=10090 GN=Ophn1 PE=1 SV=1	3	10	10	10	6	6	6	6	6	6	18.8	18.8	18.8	91.984	802	802;129;132	161										1	6	1
Q8BH80;Q9QY76	Q8BH80;Q9QY76	15;15	14;14	14;14	Vesicle-associated membrane protein-associated protein B	Vapb	tr|Q8BH80|Q8BH80_MOUSE Vesicle-associated membrane protein, associated protein B and C OS=Mus musculus OX=10090 GN=Vapb PE=1 SV=1;sp|Q9QY76|VAPB_MOUSE Vesicle-associated membrane protein-associated protein B OS=Mus musculus OX=10090 GN=Vapb PE=1 SV=3	2	15	14	14	15	14	14	13	14	13	49.4	49.4	49.4	26.918	243	243;243	163	5	2	2	16	3											6	4	3	19	10
Q8K4F0;Q8K4E3;Q8K4E2;Q8K4E4;A0A494BAJ4;A0A494BBC0;A0A494BB66	Q8K4F0;Q8K4E3;Q8K4E2	8;6;4;3;2;1;1	8;6;4;3;2;1;1	8;6;4;3;2;1;1	CD226 antigen	Cd226	sp|Q8K4F0|CD226_MOUSE CD226 antigen OS=Mus musculus OX=10090 GN=Cd226 PE=1 SV=1;tr|Q8K4E3|Q8K4E3_MOUSE CD226 antigen OS=Mus musculus OX=10090 GN=Cd226 PE=1 SV=1;tr|Q8K4E2|Q8K4E2_MOUSE CD226 antigen OS=Mus musculus OX=10090 GN=Cd226 PE=1 SV=1	7	8	8	8	8	7	8	7	8	7	42.9	42.9	42.9	38.062	333	333;220;129;187;38;119;154	162							5	8	10	8	2									1	1	4	9	10	8
S4R270;A0A5F8MQ05;D3Z6Q9;S4R1B8;S4R2J8;S4R171;A0A3Q4EBK4;Q6P1B9;A0A0G2JEG8;A0A668KM31;O08539-2;O08539;Q7TQF7;A0A3Q4EBR8;S4R1Q1	S4R270;A0A5F8MQ05;D3Z6Q9;S4R1B8;S4R2J8	33;32;32;29;28;12;3;3;3;3;3;3;3;2;2	33;32;32;29;28;12;3;3;3;3;3;3;3;2;2	33;32;32;29;28;12;3;3;3;3;3;3;3;2;2	Bridging integrator 2	Bin2	tr|S4R270|S4R270_MOUSE Bridging integrator 2 OS=Mus musculus OX=10090 GN=Bin2 PE=1 SV=1;tr|A0A5F8MQ05|A0A5F8MQ05_MOUSE Bridging integrator 2 OS=Mus musculus OX=10090 GN=Bin2 PE=1 SV=1;sp|D3Z6Q9|BIN2_MOUSE Bridging integrator 2 OS=Mus musculus OX=10090 GN=B	15	33	33	33	27	30	27	30	27	30	57.8	57.8	57.8	54.766	505	505;518;489;478;473;210;410;477;690;820;434;588;686;120;160	158		1	1	3	7	7	12	10	43	24	12	11	8	7	5			1	10	9	10	14	13	39	17
Q8BGG7;Q8BGG7-2;D3YVT5;H3BJB9	Q8BGG7;Q8BGG7-2	23;16;5;1	23;16;5;1	23;16;5;1	Ubiquitin-associated and SH3 domain-containing protein B	Ubash3b	sp|Q8BGG7|UBS3B_MOUSE Ubiquitin-associated and SH3 domain-containing protein B OS=Mus musculus OX=10090 GN=Ubash3b PE=1 SV=1;sp|Q8BGG7-2|UBS3B_MOUSE Isoform 2 of Ubiquitin-associated and SH3 domain-containing protein B OS=Mus musculus OX=10090 GN=Ubash3b	4	23	23	23	22	16	22	16	22	16	41.7	41.7	41.7	71.443	638	638;516;116;93	162						1	1	2	19	3	1	1	1	1	1						1			25	5
Q9WTX2	Q9WTX2	5	5	5	Interferon-inducible double-stranded RNA-dependent protein kinase activator A	Prkra	sp|Q9WTX2|PRKRA_MOUSE Interferon-inducible double-stranded RNA-dependent protein kinase activator A OS=Mus musculus OX=10090 GN=Prkra PE=1 SV=1	1	5	5	5	4	4	4	4	4	4	25.6	25.6	25.6	34.371	313	313	155					5															5
Q91XD7	Q91XD7	20	20	20	Cysteine-rich with EGF-like domain protein 1	Creld1	sp|Q91XD7|CREL1_MOUSE Protein disulfide isomerase Creld1 OS=Mus musculus OX=10090 GN=Creld1 PE=1 SV=1	1	20	20	20	14	16	14	16	14	16	45	45	45	45.717	420	420	154						1	18	8		1										1	2	16	3
Q99JR1	Q99JR1	21	21	20	Sideroflexin-1	Sfxn1	sp|Q99JR1|SFXN1_MOUSE Sideroflexin-1 OS=Mus musculus OX=10090 GN=Sfxn1 PE=1 SV=3	1	21	21	20	20	19	20	19	19	19	50	50	44.1	35.649	322	322	157			1		35	14	11	2								1	2	1		33	18	11	2
Q91ZN5-2;Q91ZN5;A0A286YE16;Q9D1L5	Q91ZN5-2;Q91ZN5;A0A286YE16;Q9D1L5	2;2;1;1	2;2;1;1	2;2;1;1	Adenosine 3-phospho 5-phosphosulfate transporter 1	Slc35b2	sp|Q91ZN5-2|S35B2_MOUSE Isoform 2 of Adenosine 3-phospho 5-phosphosulfate transporter 1 OS=Mus musculus OX=10090 GN=Slc35b2;sp|Q91ZN5|S35B2_MOUSE Adenosine 3-phospho 5-phosphosulfate transporter 1 OS=Mus musculus OX=10090 GN=Slc35b2 PE=1 SV=1;tr|A0A286	4	2	2	2	2	2	2	2	2	2	5.5	5.5	5.5	41.979	382	382;431;69;124	155					2															2
Q9WUM4;E9PX03;E9PZJ0;E9PVJ1;B9EIZ7;Q920M5-3;Q920M5-2;Q920M5;Q920M5-4	Q9WUM4	33;7;5;5;1;1;1;1;1	33;7;5;5;1;1;1;1;1	33;7;5;5;1;1;1;1;1	Coronin-1C	Coro1c	sp|Q9WUM4|COR1C_MOUSE Coronin-1C OS=Mus musculus OX=10090 GN=Coro1c PE=1 SV=2	9	33	33	33	27	31	27	31	27	31	52.3	52.3	52.3	53.12	474	474;159;66;85;432;431;471;471;472	160				1	2	7	43	33	10	7	7	3	2	1	1					2	8	39	29	12	10
Q7TSV4	Q7TSV4	2	2	2	Phosphoglucomutase-2	Pgm2	sp|Q7TSV4|PGM2_MOUSE Phosphoglucomutase-2 OS=Mus musculus OX=10090 GN=Pgm2 PE=1 SV=1	1	2	2	2	1	1	1	1	1	1	4.2	4.2	4.2	68.747	620	620	159									1															1
P35979	P35979	7	7	7	60S ribosomal protein L12	Rpl12	sp|P35979|RL12_MOUSE 60S ribosomal protein L12 OS=Mus musculus OX=10090 GN=Rpl12 PE=1 SV=2	1	7	7	7	7	4	7	4	7	4	55.8	55.8	55.8	17.804	165	165	162		3	4	3	1	1	1										3	9	2	2	1	1
A0A2I3BPI4;Q80U38	A0A2I3BPI4;Q80U38	3;3	3;3	3;3	Protein KHNYN	Khnyn	tr|A0A2I3BPI4|A0A2I3BPI4_MOUSE Protein KHNYN OS=Mus musculus OX=10090 GN=Khnyn PE=1 SV=1;sp|Q80U38|KHNYN_MOUSE Protein KHNYN OS=Mus musculus OX=10090 GN=Khnyn PE=2 SV=2	2	3	3	3	3	2	3	2	3	2	6.3	6.3	6.3	61.265	555	555;671	170										2															3
Q6ZPJ0;B1ATR2;A0A140LHL8	Q6ZPJ0;B1ATR2;A0A140LHL8	10;8;7	10;8;7	10;8;7	Testis-expressed sequence 2 protein	Tex2	sp|Q6ZPJ0|TEX2_MOUSE Testis-expressed protein 2 OS=Mus musculus OX=10090 GN=Tex2 PE=1 SV=2;tr|B1ATR2|B1ATR2_MOUSE Testis-expressed protein 2 OS=Mus musculus OX=10090 GN=Tex2 PE=1 SV=1;tr|A0A140LHL8|A0A140LHL8_MOUSE Testis-expressed protein 2 (Fragment) OS=	3	10	10	10	8	8	8	8	8	8	9	9	9	125.22	1128	1128;844;629	160										1	1	8	5	2	1
A0A087WPP8;Q6AXH6;Q6AXD2;P62484;A0A087WRS3;A0A087WR90;A0A087WNT3;A0A087WNU9;A0A087WP64;A0A087WPE6	A0A087WPP8;Q6AXH6;Q6AXD2;P62484;A0A087WRS3;A0A087WR90;A0A087WNT3;A0A087WNU9	8;8;8;8;5;4;4;4;1;1	8;8;8;8;5;4;4;4;1;1	6;6;6;6;3;2;2;4;1;1	Abl interactor 2	Abi2	tr|A0A087WPP8|A0A087WPP8_MOUSE Abl interactor 2 OS=Mus musculus OX=10090 GN=Abi2 PE=1 SV=1;tr|Q6AXH6|Q6AXH6_MOUSE Abi2 protein OS=Mus musculus OX=10090 GN=Abi2 PE=1 SV=1;tr|Q6AXD2|Q6AXD2_MOUSE Abi2 protein OS=Mus musculus OX=10090 GN=Abi2 PE=1 SV=1;sp|P624	10	8	8	6	4	7	4	7	3	5	20.4	20.4	17.5	52.482	475	475;480;487;446;458;151;360;395;252;337	141							1	7															4
Q9CXT8	Q9CXT8	16	15	15	Mitochondrial-processing peptidase subunit beta	Pmpcb	sp|Q9CXT8|MPPB_MOUSE Mitochondrial-processing peptidase subunit beta OS=Mus musculus OX=10090 GN=Pmpcb PE=1 SV=1	1	16	15	15	10	15	10	14	10	14	35	33.5	33.5	54.614	489	489	151							15															12
P60843	P60843	17	17	9	Eukaryotic initiation factor 4A-I	Eif4a1	sp|P60843|IF4A1_MOUSE Eukaryotic initiation factor 4A-I OS=Mus musculus OX=10090 GN=Eif4a1 PE=1 SV=1	1	17	17	9	15	13	15	13	8	7	49.8	49.8	30.5	46.153	406	406	156	1	1				1	19										1	1				18
Q8VEH8;F6Z458;F7AQQ2	Q8VEH8;F6Z458	14;7;1	14;7;1	14;7;1	Endoplasmic reticulum lectin 1	Erlec1	sp|Q8VEH8|ERLEC_MOUSE Endoplasmic reticulum lectin 1 OS=Mus musculus OX=10090 GN=Erlec1 PE=1 SV=1;tr|F6Z458|F6Z458_MOUSE Endoplasmic reticulum lectin 1 (Fragment) OS=Mus musculus OX=10090 GN=Erlec1 PE=1 SV=1	3	14	14	14	11	11	11	11	11	11	42.9	42.9	42.9	54.906	483	483;238;80	169								11														2	15
D3YWD3;B1AZA5;B1AZA8	D3YWD3;B1AZA5	8;8;2	8;8;2	8;8;2	Transmembrane protein 245	Tmem245	tr|D3YWD3|D3YWD3_MOUSE Transmembrane protein 245 OS=Mus musculus OX=10090 GN=Tmem245 PE=1 SV=1;sp|B1AZA5|TM245_MOUSE Transmembrane protein 245 OS=Mus musculus OX=10090 GN=Tmem245 PE=1 SV=1	3	8	8	8	6	8	6	8	6	8	8.5	8.5	8.5	97.73	880	880;876;471	157								1	3	8	2	2	1	1	1									1	7
A0A286YCX6;E9PY51;A0A286YCE0	A0A286YCX6;E9PY51	9;5;1	9;5;1	9;5;1	tr|A0A286YCX6|A0A286YCX6_MOUSE Trafficking protein particle complex 8	Trappc8	tr|A0A286YCX6|A0A286YCX6_MOUSE Trafficking protein particle complex 8 OS=Mus musculus OX=10090 GN=Trappc8 PE=1 SV=2;tr|E9PY51|E9PY51_MOUSE Trafficking protein particle complex 8 OS=Mus musculus OX=10090 GN=Trappc8 PE=1 SV=1	3	9	9	9	6	9	6	9	6	9	9.2	9.2	9.2	160.91	1437	1437;822;112	146												9	3
Q3UCG9;Q6ZQM0-2;Q6ZQM0;Q6ZQM0-3;Q6ZQM0-4;B1AT06	Q3UCG9;Q6ZQM0-2;Q6ZQM0;Q6ZQM0-3;Q6ZQM0-4	5;5;5;4;3;2	5;5;5;4;3;2	5;5;5;4;3;2	E3 ubiquitin-protein ligase rififylin	Rffl	tr|Q3UCG9|Q3UCG9_MOUSE E3 ubiquitin-protein ligase rififylin OS=Mus musculus OX=10090 GN=Rffl PE=1 SV=1;sp|Q6ZQM0-2|RFFL_MOUSE Isoform 2 of E3 ubiquitin-protein ligase rififylin OS=Mus musculus OX=10090 GN=Rffl;sp|Q6ZQM0|RFFL_MOUSE E3 ubiquitin-protein lig	6	5	5	5	4	4	4	4	4	4	16.8	16.8	16.8	44.272	398	398;363;377;335;293;142	160		1					4										1	1				4
Q9D404	Q9D404	8	8	8	3-oxoacyl-[acyl-carrier-protein] synthase, mitochondrial	Oxsm	sp|Q9D404|OXSM_MOUSE 3-oxoacyl-[acyl-carrier-protein] synthase, mitochondrial OS=Mus musculus OX=10090 GN=Oxsm PE=1 SV=1	1	8	8	8	7	6	7	6	7	6	34.6	34.6	34.6	48.627	459	459	161							6															7
Q8BKZ9;A2AWH8;A2AWH7	Q8BKZ9	8;3;2	8;3;2	8;3;2	Pyruvate dehydrogenase protein X component, mitochondrial	Pdhx	sp|Q8BKZ9|ODPX_MOUSE Pyruvate dehydrogenase protein X component, mitochondrial OS=Mus musculus OX=10090 GN=Pdhx PE=1 SV=1	3	8	8	8	7	7	7	7	7	7	22.4	22.4	22.4	53.998	501	501;220;218	155							2	8														1	8
Q9D2R6;E9Q6W2	Q9D2R6;E9Q6W2	4;3	4;3	4;3	Cytochrome c oxidase assembly factor 3 homolog, mitochondrial	Coa3	sp|Q9D2R6|COA3_MOUSE Cytochrome c oxidase assembly factor 3 homolog, mitochondrial OS=Mus musculus OX=10090 GN=Coa3 PE=1 SV=1;tr|E9Q6W2|E9Q6W2_MOUSE Cytochrome c oxidase assembly factor 3 homolog, mitochondrial OS=Mus musculus OX=10090 GN=Coa3 PE=1 SV=1	2	4	4	4	3	4	3	4	3	4	38	38	38	11.987	108	108;90	152	1	5															6
Q9R1P0;E9Q0X0;E9PW69	Q9R1P0;E9Q0X0;E9PW69	2;1;1	2;1;1	2;1;1	Proteasome subunit alpha type-4;Proteasome subunit alpha type	Psma4	sp|Q9R1P0|PSA4_MOUSE Proteasome subunit alpha type-4 OS=Mus musculus OX=10090 GN=Psma4 PE=1 SV=1;tr|E9Q0X0|E9Q0X0_MOUSE Proteasome subunit alpha type (Fragment) OS=Mus musculus OX=10090 GN=Psma4 PE=1 SV=1;tr|E9PW69|E9PW69_MOUSE Proteasome subunit alpha typ	3	2	2	2	1	1	1	1	1	1	7.7	7.7	7.7	29.47	261	261;139;210	171				1															1	1
Q62419;A0A3B2W7K0;A2ALV1;Q8BXU5;A2ALV3;Q62420;J3QQ08;A0A0R4J0B8;Q62421	Q62419;A0A3B2W7K0	6;4;2;2;2;2;1;1;1	6;4;2;2;2;2;1;1;1	6;4;2;2;2;2;1;1;1	Endophilin-A2	Sh3gl1	sp|Q62419|SH3G1_MOUSE Endophilin-A2 OS=Mus musculus OX=10090 GN=Sh3gl1 PE=1 SV=1;tr|A0A3B2W7K0|A0A3B2W7K0_MOUSE Endophilin-A2 OS=Mus musculus OX=10090 GN=Sh3gl1 PE=1 SV=1	9	6	6	6	6	5	6	5	6	5	17.7	17.7	17.7	41.518	368	368;247;182;245;431;352;65;347;347	162							5															6
Q8BG32;G3UXL5;G3UYI4;G3UYL3;G3UWW7;G3UYH2;G3UZ28;G3UYL8;G3UX15;G3UX67;G3UWV7;G3UZ33	Q8BG32;G3UXL5	8;4;3;3;3;3;2;2;2;1;1;1	8;4;3;3;3;3;2;2;2;1;1;1	8;4;3;3;3;3;2;2;2;1;1;1	26S proteasome non-ATPase regulatory subunit 11	Psmd11	sp|Q8BG32|PSD11_MOUSE 26S proteasome non-ATPase regulatory subunit 11 OS=Mus musculus OX=10090 GN=Psmd11 PE=1 SV=3;tr|G3UXL5|G3UXL5_MOUSE 26S proteasome non-ATPase regulatory subunit 11 (Fragment) OS=Mus musculus OX=10090 GN=Psmd11 PE=1 SV=1	12	8	8	8	5	6	5	6	5	6	20.1	20.1	20.1	47.436	422	422;160;113;116;158;209;95;100;100;67;89;114	149							7															5
Q91V61-2;Q91V61;Q3U4F0;A0A494BB84	Q91V61-2;Q91V61;Q3U4F0;A0A494BB84	14;14;13;8	13;13;12;8	13;13;12;8	Sideroflexin-3	Sfxn3	sp|Q91V61-2|SFXN3_MOUSE Isoform 2 of Sideroflexin-3 OS=Mus musculus OX=10090 GN=Sfxn3;sp|Q91V61|SFXN3_MOUSE Sideroflexin-3 OS=Mus musculus OX=10090 GN=Sfxn3 PE=1 SV=1;tr|Q3U4F0|Q3U4F0_MOUSE Sideroflexin-3 OS=Mus musculus OX=10090 GN=Sfxn3 PE=1 SV=1;tr|A0A4	4	14	13	13	14	13	13	13	13	13	53.8	47.2	47.2	31.656	288	288;321;281;110	155					16	1	1													16	1	1
O55098	O55098	4	4	4	Serine/threonine-protein kinase 10	Stk10	sp|O55098|STK10_MOUSE Serine/threonine-protein kinase 10 OS=Mus musculus OX=10090 GN=Stk10 PE=1 SV=2	1	4	4	4	4	3	4	3	4	3	6	6	6	111.9	966	966	175												3
Q5Y5T1-2;Q5Y5T1	Q5Y5T1-2;Q5Y5T1	4;4	4;4	4;4	Probable palmitoyltransferase ZDHHC20	Zdhhc20	sp|Q5Y5T1-2|ZDH20_MOUSE Isoform 2 of Palmitoyltransferase ZDHHC20 OS=Mus musculus OX=10090 GN=Zdhhc20;sp|Q5Y5T1|ZDH20_MOUSE Palmitoyltransferase ZDHHC20 OS=Mus musculus OX=10090 GN=Zdhhc20 PE=1 SV=1	2	4	4	4	2	4	2	4	2	4	15.8	15.8	15.8	42.559	368	368;380	142					5															3
Q61249;A0A0B4J1F7;Q9QZ29	Q61249	3;1;1	3;1;1	3;1;1	Immunoglobulin-binding protein 1	Igbp1	sp|Q61249|IGBP1_MOUSE Immunoglobulin-binding protein 1 OS=Mus musculus OX=10090 GN=Igbp1 PE=1 SV=1	3	3	3	3	2	2	2	2	2	2	13.8	13.8	13.8	38.97	340	340;343;343	146						3															2
Q99JY9;A0A087WRA1;A0A087WQ14;A0A087WP86;A0A087WS98;Q641P0;Q641P0-2;A0A087WQ83;A0A087WPR6	Q99JY9	32;13;10;7;5;5;4;3;2	32;13;10;7;5;5;4;3;2	32;13;10;7;5;5;4;3;2	Actin-related protein 3	Actr3	sp|Q99JY9|ARP3_MOUSE Actin-related protein 3 OS=Mus musculus OX=10090 GN=Actr3 PE=1 SV=3	9	32	32	32	27	31	27	31	27	31	71.5	71.5	71.5	47.357	418	418;216;161;155;129;418;330;70;41	155							53	7	2	1	1	1	2	2							2	46	4	1	2
Q9CQB4;Q9D855	Q9CQB4;Q9D855	14;14	14;14	14;14	Cytochrome b-c1 complex subunit 7	Uqcrb	tr|Q9CQB4|Q9CQB4_MOUSE Cytochrome b-c1 complex subunit 7 OS=Mus musculus OX=10090 GN=Uqcrb PE=1 SV=1;sp|Q9D855|QCR7_MOUSE Cytochrome b-c1 complex subunit 7 OS=Mus musculus OX=10090 GN=Uqcrb PE=1 SV=3	2	14	14	14	12	13	12	13	12	13	73	73	73	13.561	111	111;111	152	1	17														1	17
Q8BK64	Q8BK64	3	3	3	Activator of 90 kDa heat shock protein ATPase homolog 1	Ahsa1	sp|Q8BK64|AHSA1_MOUSE Activator of 90 kDa heat shock protein ATPase homolog 1 OS=Mus musculus OX=10090 GN=Ahsa1 PE=1 SV=2	1	3	3	3	2	3	2	3	2	3	10.7	10.7	10.7	38.117	338	338	146						3															2
Q4PJX1-3;Q4PJX1;A0A0A0MQB0;Q4PJX1-2	Q4PJX1-3;Q4PJX1;A0A0A0MQB0;Q4PJX1-2	11;11;10;9	11;11;10;9	11;11;10;9	Protein odr-4 homolog	Odr4;BC003331	sp|Q4PJX1-3|ODR4_MOUSE Isoform 3 of Protein odr-4 homolog OS=Mus musculus OX=10090 GN=Odr4;sp|Q4PJX1|ODR4_MOUSE Protein odr-4 homolog OS=Mus musculus OX=10090 GN=Odr4 PE=1 SV=2;tr|A0A0A0MQB0|A0A0A0MQB0_MOUSE Protein odr-4 homolog OS=Mus musculus OX=10090 G	4	11	11	11	8	8	8	8	8	8	32.3	32.3	32.3	46.495	415	415;447;339;425	162							2	8	1													4	9
Q80Y14;A0A1Y7VN70	Q80Y14;A0A1Y7VN70	3;2	3;2	3;2	Glutaredoxin-related protein 5, mitochondrial	Glrx5	sp|Q80Y14|GLRX5_MOUSE Glutaredoxin-related protein 5, mitochondrial OS=Mus musculus OX=10090 GN=Glrx5 PE=1 SV=2;tr|A0A1Y7VN70|A0A1Y7VN70_MOUSE Glutaredoxin-related protein 5, mitochondrial OS=Mus musculus OX=10090 GN=Glrx5 PE=1 SV=1	2	3	3	3	2	3	2	3	2	3	29.6	29.6	29.6	16.292	152	152;118	147	2	4														2	3
P17809	P17809	3	3	3	Solute carrier family 2, facilitated glucose transporter member 1	Slc2a1	sp|P17809|GTR1_MOUSE Solute carrier family 2, facilitated glucose transporter member 1 OS=Mus musculus OX=10090 GN=Slc2a1 PE=1 SV=4	1	3	3	3	1	3	1	3	1	3	5.7	5.7	5.7	53.984	492	492	132							3															1
P23780;A0A1L1SSJ7	P23780	6;2	6;2	6;2	Beta-galactosidase	Glb1	sp|P23780|BGAL_MOUSE Beta-galactosidase OS=Mus musculus OX=10090 GN=Glb1 PE=1 SV=1	2	6	6	6	6	4	6	4	6	4	13.3	13.3	13.3	73.12	647	647;291	176									4															8
Q8BUK6;F6W1A2	Q8BUK6;F6W1A2	12;6	12;6	12;6	Protein Hook homolog 3	Hook3	sp|Q8BUK6|HOOK3_MOUSE Protein Hook homolog 3 OS=Mus musculus OX=10090 GN=Hook3 PE=1 SV=2;tr|F6W1A2|F6W1A2_MOUSE Protein Hook homolog 3 (Fragment) OS=Mus musculus OX=10090 GN=Hook3 PE=1 SV=2	2	12	12	12	11	8	11	8	11	8	21.6	21.6	21.6	83.217	718	718;233	165										9															11
Q3UZP4	Q3UZP4	4	4	4	Small VCP/p97-interacting protein	Svip	sp|Q3UZP4|SVIP_MOUSE Small VCP/p97-interacting protein OS=Mus musculus OX=10090 GN=Svip PE=3 SV=1	1	4	4	4	4	3	4	3	4	3	42.9	42.9	42.9	8.3635	77	77	157	4															4	1
Q3UJU9	Q3UJU9	11	11	11	Regulator of microtubule dynamics protein 3	Rmdn3	sp|Q3UJU9|RMD3_MOUSE Regulator of microtubule dynamics protein 3 OS=Mus musculus OX=10090 GN=Rmdn3 PE=1 SV=2	1	11	11	11	9	6	9	6	9	6	28.5	28.5	28.5	52.028	470	470	169								7												1			9	1
Q9QUI0;A0A0A6YXF6;A0A0G2JEP8;Q9CR99;A0A0A6YWJ1	Q9QUI0;A0A0A6YXF6	18;15;7;5;4	18;15;7;5;4	9;7;0;0;0	Transforming protein RhoA	Rhoa	sp|Q9QUI0|RHOA_MOUSE Transforming protein RhoA OS=Mus musculus OX=10090 GN=Rhoa PE=1 SV=1;tr|A0A0A6YXF6|A0A0A6YXF6_MOUSE Transforming protein RhoA (Fragment) OS=Mus musculus OX=10090 GN=Rhoa PE=1 SV=1	5	18	18	9	17	15	17	15	8	8	73.1	73.1	29.5	21.782	193	193;165;118;193;67	158	1	2	21	20	2	1	1											28	27	3
Q6P542	Q6P542	2	2	2	ATP-binding cassette sub-family F member 1	Abcf1	sp|Q6P542|ABCF1_MOUSE ATP-binding cassette sub-family F member 1 OS=Mus musculus OX=10090 GN=Abcf1 PE=1 SV=1	1	2	2	2	2	2	2	2	2	2	2.2	2.2	2.2	94.944	837	837	158					1						1									1
Q8BVQ9;P46471	Q8BVQ9;P46471	15;15	15;15	15;15	26S protease regulatory subunit 7	Psmc2	tr|Q8BVQ9|Q8BVQ9_MOUSE 26S proteasome AAA-ATPase subunit RPT1 OS=Mus musculus OX=10090 GN=Psmc2 PE=1 SV=1;sp|P46471|PRS7_MOUSE 26S proteasome regulatory subunit 7 OS=Mus musculus OX=10090 GN=Psmc2 PE=1 SV=5	2	15	15	15	7	14	7	14	7	14	40.8	40.8	40.8	52.866	475	475;433	139							17	2														8	1
Q9CVB6;D3YXG6;A0A087WRT2	Q9CVB6;D3YXG6	18;16;1	18;16;1	18;16;1	Actin-related protein 2/3 complex subunit 2	Arpc2	sp|Q9CVB6|ARPC2_MOUSE Actin-related protein 2/3 complex subunit 2 OS=Mus musculus OX=10090 GN=Arpc2 PE=1 SV=3;tr|D3YXG6|D3YXG6_MOUSE Arp2/3 complex 34 kDa subunit OS=Mus musculus OX=10090 GN=Arpc2 PE=1 SV=1	3	18	18	18	15	17	15	17	15	17	47	47	47	34.357	300	300;284;26	152				2	27	3												1	2	23	2
E0CZ22;D3Z624	E0CZ22;D3Z624	3;2	3;2	3;2	tr|E0CZ22|E0CZ22_MOUSE Maestro heat-like repeat family member 1	Mroh1	tr|E0CZ22|E0CZ22_MOUSE Maestro heat-like repeat family member 1 OS=Mus musculus OX=10090 GN=Mroh1 PE=1 SV=1;tr|D3Z624|D3Z624_MOUSE Maestro heat-like repeat family member 1 OS=Mus musculus OX=10090 GN=Mroh1 PE=1 SV=2	2	3	3	3	3	1	3	1	3	1	1.7	1.7	1.7	181.79	1640	1640;1094	188													1
Q99LM2;A2A6D9;B0QZI8;D6RJ46;A2A6E1;F2Z486;D6RII4;Q60636-2	Q99LM2	12;3;3;2;2;2;1;1	12;3;3;2;2;2;1;1	12;3;3;2;2;2;1;1	CDK5 regulatory subunit-associated protein 3	Cdk5rap3	sp|Q99LM2|CK5P3_MOUSE CDK5 regulatory subunit-associated protein 3 OS=Mus musculus OX=10090 GN=Cdk5rap3 PE=1 SV=1	8	12	12	12	11	6	11	6	11	6	33.2	33.2	33.2	56.99	503	503;140;145;112;124;142;45;823	176									6														1	11
Q8K411-2;Q8K411;Q8K411-3	Q8K411-2;Q8K411;Q8K411-3	27;27;26	27;27;26	27;27;26	Presequence protease, mitochondrial	Pitrm1	sp|Q8K411-2|PREP_MOUSE Isoform 2 of Presequence protease, mitochondrial OS=Mus musculus OX=10090 GN=Pitrm1;sp|Q8K411|PREP_MOUSE Presequence protease, mitochondrial OS=Mus musculus OX=10090 GN=Pitrm1 PE=1 SV=1;sp|Q8K411-3|PREP_MOUSE Isoform 3 of Presequence	3	27	27	27	21	17	21	17	21	17	37.3	37.3	37.3	117.21	1035	1035;1036;997	168											17	3	2
E9QAT0;Q6AXB7;P35922-3;P35922-2;P35922;D3Z6U8;E9QNF5;P35922-9;P35922-8;P35922-7;E9QAS8;E9QAS9;P35922-5;P35922-4;P35922-6;P35922-11;P35922-10;P35922-12	E9QAT0;Q6AXB7;P35922-3;P35922-2;P35922;D3Z6U8;E9QNF5;P35922-9;P35922-8;P35922-7;E9QAS8;E9QAS9;P35922-5;P35922-4;P35922-6;P35922-11;P35922-10;P35922-12	10;10;10;10;10;9;9;9;9;9;8;7;6;6;6;5;5;5	10;10;10;10;10;9;9;9;9;9;8;7;6;6;6;5;5;5	10;10;10;10;10;9;9;9;9;9;8;7;6;6;6;5;5;5	Fragile X mental retardation protein 1 homolog	Fmr1	tr|E9QAT0|E9QAT0_MOUSE Synaptic functional regulator FMR1 OS=Mus musculus OX=10090 GN=Fmr1 PE=1 SV=1;tr|Q6AXB7|Q6AXB7_MOUSE Synaptic functional regulator FMR1 OS=Mus musculus OX=10090 GN=Fmr1 PE=1 SV=1;sp|P35922-3|FMR1_MOUSE Isoform 3 of Synaptic functiona	18	10	10	10	8	7	8	7	8	7	17.8	17.8	17.8	66.169	589	589;614;589;602;614;591;593;568;581;593;631;585;436;448;512;415;427;491	170								1	3	7												1	1	4	9
G3X9I1;G5E911;Q91VU0;E9Q6F0;E9Q8C5	G3X9I1;G5E911;Q91VU0;E9Q6F0	4;4;4;2;1	4;4;4;2;1	4;4;4;2;1	Protein FAM3C	Fam3c	tr|G3X9I1|G3X9I1_MOUSE Protein FAM3C OS=Mus musculus OX=10090 GN=Fam3c PE=1 SV=1;tr|G5E911|G5E911_MOUSE Protein FAM3C OS=Mus musculus OX=10090 GN=Fam3c PE=1 SV=1;sp|Q91VU0|FAM3C_MOUSE Protein FAM3C OS=Mus musculus OX=10090 GN=Fam3c PE=1 SV=1;tr|E9Q6F0|E9Q6	5	4	4	4	4	3	4	3	4	3	24.9	24.9	24.9	21.486	197	197;247;227;110;99	160				4															4	1
A0A0N4SVL9;Q9CQR6;A0A0N4SVE2;A0A0N4SW66	A0A0N4SVL9;Q9CQR6	7;7;2;1	7;7;2;1	7;7;2;1	Serine/threonine-protein phosphatase 6 catalytic subunit;Serine/threonine-protein phosphatase 6 catalytic subunit, N-terminally processed	Ppp6c	tr|A0A0N4SVL9|A0A0N4SVL9_MOUSE Serine/threonine-protein phosphatase OS=Mus musculus OX=10090 GN=Ppp6c PE=1 SV=1;sp|Q9CQR6|PPP6_MOUSE Serine/threonine-protein phosphatase 6 catalytic subunit OS=Mus musculus OX=10090 GN=Ppp6c PE=1 SV=1	4	7	7	7	5	7	5	7	5	7	28.6	28.6	28.6	32.547	283	283;305;81;83	147					7															5
Q3TR20;A0A0R4J0Q9;Q3UM29	Q3TR20;A0A0R4J0Q9;Q3UM29	2;2;2	2;2;2	2;2;2	Conserved oligomeric Golgi complex subunit 7	Cog7	tr|Q3TR20|Q3TR20_MOUSE Component of oligomeric Golgi complex 7 OS=Mus musculus OX=10090 GN=Cog7 PE=1 SV=1;tr|A0A0R4J0Q9|A0A0R4J0Q9_MOUSE Component of oligomeric Golgi complex 7 OS=Mus musculus OX=10090 GN=Cog7 PE=1 SV=1;sp|Q3UM29|COG7_MOUSE Conserved oligo	3	2	2	2	1	2	1	2	1	2	3.7	3.7	3.7	80.581	721	721;770;770	143										2															1
B1AT92;Q60631;Q60631-2;B1AT95	B1AT92;Q60631;Q60631-2	6;6;4;1	6;6;4;1	6;6;4;1	Growth factor receptor-bound protein 2	Grb2	tr|B1AT92|B1AT92_MOUSE Growth factor receptor-bound protein 2 OS=Mus musculus OX=10090 GN=Grb2 PE=1 SV=1;sp|Q60631|GRB2_MOUSE Growth factor receptor-bound protein 2 OS=Mus musculus OX=10090 GN=Grb2 PE=1 SV=1;sp|Q60631-2|GRB2_MOUSE Isoform 2 of Growth facto	4	6	6	6	3	6	3	6	3	6	30	30	30	23.587	203	203;217;176;71	137				6															3
Z4YJU8;A0A6I8MWY5;E9PUQ5;A0A6I8MX07;Q921M4-2;Q921M4;A2AN46;A2AN48;A2AN45	Z4YJU8;A0A6I8MWY5;E9PUQ5;A0A6I8MX07;Q921M4-2;Q921M4	16;16;16;16;16;16;4;3;1	16;16;16;16;16;16;4;3;1	16;16;16;16;16;16;4;3;1	Golgin subfamily A member 2	Golga2	tr|Z4YJU8|Z4YJU8_MOUSE Golgin subfamily A member 2 OS=Mus musculus OX=10090 GN=Golga2 PE=1 SV=3;tr|A0A6I8MWY5|A0A6I8MWY5_MOUSE Golgin subfamily A member 2 OS=Mus musculus OX=10090 GN=Golga2 PE=1 SV=1;tr|E9PUQ5|E9PUQ5_MOUSE Golgin subfamily A member 2 OS=Mu	9	16	16	16	13	12	13	12	13	12	19	19	19	108.63	955	955;987;1014;1026;967;999;331;282;272	162											1	12	1	1
P70315	P70315	12	12	12	Wiskott-Aldrich syndrome protein homolog	Was	sp|P70315|WASP_MOUSE Wiskott-Aldrich syndrome protein homolog OS=Mus musculus OX=10090 GN=Was PE=1 SV=1	1	12	12	12	12	8	12	8	12	8	40	40	40	54.191	520	520	171									8															12	1
Q8K370	Q8K370	16	16	6	Acyl-CoA dehydrogenase family member 10	Acad10	sp|Q8K370|ACD10_MOUSE Acyl-CoA dehydrogenase family member 10 OS=Mus musculus OX=10090 GN=Acad10 PE=1 SV=1	1	16	16	6	10	13	10	13	3	5	19.4	19.4	8.2	118.98	1069	1069	151							11		3													9		2
G3X9U9;Q9CQ92;D3YZ32	G3X9U9;Q9CQ92	6;6;2	6;6;2	6;6;2	Mitochondrial fission 1 protein	Fis1	tr|G3X9U9|G3X9U9_MOUSE Mitochondrial fission 1 protein OS=Mus musculus OX=10090 GN=Fis1 PE=1 SV=1;sp|Q9CQ92|FIS1_MOUSE Mitochondrial fission 1 protein OS=Mus musculus OX=10090 GN=Fis1 PE=1 SV=1	3	6	6	6	6	6	6	6	6	6	34.5	34.5	34.5	16.265	145	145;152;102	164		6	2														6	7
Q8K2B3;A0A1Y7VJ55	Q8K2B3	36;10	36;10	36;10	Succinate dehydrogenase [ubiquinone] flavoprotein subunit, mitochondrial	Sdha	sp|Q8K2B3|SDHA_MOUSE Succinate dehydrogenase [ubiquinone] flavoprotein subunit, mitochondrial OS=Mus musculus OX=10090 GN=Sdha PE=1 SV=1	2	36	36	36	32	32	32	32	32	32	68.4	68.4	68.4	72.585	664	664;233	160							3	8	49	11	4	3	1										6	51	13
P38060;V9GXD2;V9GWZ9;D3YVU9;Q8JZS7	P38060	14;1;1;1;1	14;1;1;1;1	14;1;1;1;1	Hydroxymethylglutaryl-CoA lyase, mitochondrial	Hmgcl	sp|P38060|HMGCL_MOUSE Hydroxymethylglutaryl-CoA lyase, mitochondrial OS=Mus musculus OX=10090 GN=Hmgcl PE=1 SV=2	5	14	14	14	12	11	12	11	12	11	44.6	44.6	44.6	34.238	325	325;177;240;311;343	159					12															14
O08599;O08599-2;A0A140LHJ4	O08599;O08599-2	17;16;4	17;16;4	17;16;4	Syntaxin-binding protein 1	Stxbp1	sp|O08599|STXB1_MOUSE Syntaxin-binding protein 1 OS=Mus musculus OX=10090 GN=Stxbp1 PE=1 SV=2;sp|O08599-2|STXB1_MOUSE Isoform 2 of Syntaxin-binding protein 1 OS=Mus musculus OX=10090 GN=Stxbp1	3	17	17	17	14	11	14	11	14	11	29.3	29.3	29.3	67.568	594	594;603;100	166									11	1													1	14	1
Q3U487;Q3U487-2	Q3U487	14;2	14;2	14;2	E3 ubiquitin-protein ligase HECTD3	Hectd3	sp|Q3U487|HECD3_MOUSE E3 ubiquitin-protein ligase HECTD3 OS=Mus musculus OX=10090 GN=Hectd3 PE=1 SV=2	2	14	14	14	13	11	13	11	13	11	21.7	21.7	21.7	97.346	861	861;210	165											11
Q9CZN7-2;Q9CZN7;G3UZ26;G3UYY1;P50431	Q9CZN7-2;Q9CZN7	18;18;1;1;1	18;18;1;1;1	18;18;1;1;1	Serine hydroxymethyltransferase	Shmt2	sp|Q9CZN7-2|GLYM_MOUSE Isoform 2 of Serine hydroxymethyltransferase, mitochondrial OS=Mus musculus OX=10090 GN=Shmt2;sp|Q9CZN7|GLYM_MOUSE Serine hydroxymethyltransferase, mitochondrial OS=Mus musculus OX=10090 GN=Shmt2 PE=1 SV=1	5	18	18	18	15	17	15	17	15	17	39.7	39.7	39.7	55.42	501	501;504;439;441;478	159							10	21														15	18
Q9CQS4;A0A3Q4L2U5	Q9CQS4;A0A3Q4L2U5	9;6	9;6	9;6	Solute carrier family 25 member 46	Slc25a46	sp|Q9CQS4|S2546_MOUSE Solute carrier family 25 member 46 OS=Mus musculus OX=10090 GN=Slc25a46 PE=1 SV=1;tr|A0A3Q4L2U5|A0A3Q4L2U5_MOUSE Solute carrier family 25 member 46 OS=Mus musculus OX=10090 GN=Slc25a46 PE=1 SV=1	2	9	9	9	8	5	8	5	8	5	32.1	32.1	32.1	46.224	418	418;239	170						2	6														4	10
Q9WVE8;A0A2R8W750;A0A338P6P7;Q3UP40;A0A2R8W6S4	Q9WVE8;A0A2R8W750;A0A338P6P7;Q3UP40;A0A2R8W6S4	2;1;1;1;1	2;1;1;1;1	2;1;1;1;1	Protein kinase C and casein kinase substrate in neurons protein 2	Pacsin2	sp|Q9WVE8|PACN2_MOUSE Protein kinase C and casein kinase substrate in neurons protein 2 OS=Mus musculus OX=10090 GN=Pacsin2 PE=1 SV=1;tr|A0A2R8W750|A0A2R8W750_MOUSE Protein kinase C and casein kinase substrate in neurons protein 2 (Fragment) OS=Mus musculu	5	2	2	2	1	1	1	1	1	1	6.4	6.4	6.4	55.832	486	486;124;180;191;272	159									1															1
Q99MN9;E9Q1J7;D3YZC1;A0A087WQV1	Q99MN9;E9Q1J7	11;10;5;1	11;10;5;1	11;10;5;1	Propionyl-CoA carboxylase beta chain, mitochondrial	Pccb	sp|Q99MN9|PCCB_MOUSE Propionyl-CoA carboxylase beta chain, mitochondrial OS=Mus musculus OX=10090 GN=Pccb PE=1 SV=2;tr|E9Q1J7|E9Q1J7_MOUSE Propionyl-CoA carboxylase beta chain, mitochondrial OS=Mus musculus OX=10090 GN=Pccb PE=1 SV=1	4	11	11	11	9	9	9	9	9	9	25.9	25.9	25.9	58.408	541	541;504;256;132	161								9															10
P61924;A0A2R8VJV3;Q8R3M1	P61924;A0A2R8VJV3;Q8R3M1	5;4;4	5;4;4	5;4;4	Coatomer subunit zeta-1	Copz1	sp|P61924|COPZ1_MOUSE Coatomer subunit zeta-1 OS=Mus musculus OX=10090 GN=Copz1 PE=1 SV=1;tr|A0A2R8VJV3|A0A2R8VJV3_MOUSE Coatomer subunit zeta OS=Mus musculus OX=10090 GN=Copz1 PE=1 SV=1;tr|Q8R3M1|Q8R3M1_MOUSE Coatomer subunit zeta OS=Mus musculus OX=10090	3	5	5	5	5	4	5	4	5	4	36.7	36.7	36.7	20.198	177	177;84;163	159			4															5
Q9CPR7;D3YTU7;A0A0G2JF91	Q9CPR7;D3YTU7	7;5;1	7;5;1	7;5;1	Suppressor of IKBKE 1	Sike1	sp|Q9CPR7|SIKE1_MOUSE Suppressor of IKBKE 1 OS=Mus musculus OX=10090 GN=Sike1 PE=1 SV=1;tr|D3YTU7|D3YTU7_MOUSE Suppressor of IKBKE 1 OS=Mus musculus OX=10090 GN=Sike1 PE=1 SV=1	3	7	7	7	7	3	7	3	7	3	42	42	42	23.522	207	207;124;83	171				4															8
I1E4X8;P83093;F6WBP9	I1E4X8;P83093;F6WBP9	7;7;5	6;6;4	6;6;4	Stromal interaction molecule 2	Stim2	tr|I1E4X8|I1E4X8_MOUSE Stromal interaction molecule 2 OS=Mus musculus OX=10090 GN=Stim2 PE=1 SV=1;sp|P83093|STIM2_MOUSE Stromal interaction molecule 2 OS=Mus musculus OX=10090 GN=Stim2 PE=1 SV=2;tr|F6WBP9|F6WBP9_MOUSE Stromal interaction molecule 2 (Fragme	3	7	6	6	7	4	6	4	6	4	12.3	10.2	10.2	84.77	754	754;746;384	185											4														1
Q9CQE5;A0A0U1RPU5	Q9CQE5	6;1	6;1	6;1	Regulator of G-protein signaling 10	Rgs10	sp|Q9CQE5|RGS10_MOUSE Regulator of G-protein signaling 10 OS=Mus musculus OX=10090 GN=Rgs10 PE=1 SV=1	2	6	6	6	5	5	5	5	5	5	40.9	40.9	40.9	21.151	181	181;93	161			5														1	6
Q8K273	Q8K273	2	2	2	Membrane magnesium transporter 1	Mmgt1	sp|Q8K273|EMC5_MOUSE ER membrane protein complex subunit 5 OS=Mus musculus OX=10090 GN=Mmgt1 PE=1 SV=1	1	2	2	2	2	2	2	2	2	2	26.7	26.7	26.7	14.677	131	131	152		2															2
Q9R0P5	Q9R0P5	17	13	13	Destrin	Dstn	sp|Q9R0P5|DEST_MOUSE Destrin OS=Mus musculus OX=10090 GN=Dstn PE=1 SV=3	1	17	13	13	15	14	12	10	12	10	47.3	40.6	40.6	18.521	165	165	156	1	2	12													1	2	14
Q8R5J9	Q8R5J9	11	11	11	PRA1 family protein 3	Arl6ip5	sp|Q8R5J9|PRAF3_MOUSE PRA1 family protein 3 OS=Mus musculus OX=10090 GN=Arl6ip5 PE=1 SV=2	1	11	11	11	10	6	10	6	10	6	37.8	37.8	37.8	21.557	188	188	170		6	5	3	3	3	3	2	2	2	2	3	1	1			5	9	7	5	7	8	4	4	2
P58137;Q8BZR4;G3UXJ8	P58137;Q8BZR4	10;8;1	10;8;1	10;8;1	Acyl-coenzyme A thioesterase 8	Acot8	sp|P58137|ACOT8_MOUSE Acyl-coenzyme A thioesterase 8 OS=Mus musculus OX=10090 GN=Acot8 PE=1 SV=1;tr|Q8BZR4|Q8BZR4_MOUSE Acyl-coenzyme A thioesterase 8 OS=Mus musculus OX=10090 GN=Acot8 PE=1 SV=1	3	10	10	10	7	9	7	9	7	9	37.2	37.2	37.2	35.827	320	320;268;113	155					9	1														7	3
Q61171;D3Z4A4	Q61171;D3Z4A4	8;6	8;6	8;6	Peroxiredoxin-2	Prdx2	sp|Q61171|PRDX2_MOUSE Peroxiredoxin-2 OS=Mus musculus OX=10090 GN=Prdx2 PE=1 SV=3;tr|D3Z4A4|D3Z4A4_MOUSE Peroxiredoxin-2 (Fragment) OS=Mus musculus OX=10090 GN=Prdx2 PE=1 SV=8	2	8	8	8	8	7	8	7	8	7	35.9	35.9	35.9	21.778	198	198;146	153		2	8															9	1
Q925N2;A0A494B9V3	Q925N2;A0A494B9V3	11;7	11;7	11;7	Sideroflexin-2	Sfxn2	sp|Q925N2|SFXN2_MOUSE Sideroflexin-2 OS=Mus musculus OX=10090 GN=Sfxn2 PE=1 SV=1;tr|A0A494B9V3|A0A494B9V3_MOUSE Sideroflexin-2 OS=Mus musculus OX=10090 GN=Sfxn2 PE=1 SV=1	2	11	11	11	9	9	9	9	9	9	37.3	37.3	37.3	36.141	322	322;183	155					9															9
P42932;H3BL49;H3BJB6;H3BLL1;H3BKG2;H3BKR8	P42932;H3BL49	20;17;9;5;5;2	20;17;9;5;5;2	20;17;9;5;5;2	T-complex protein 1 subunit theta	Cct8	sp|P42932|TCPQ_MOUSE T-complex protein 1 subunit theta OS=Mus musculus OX=10090 GN=Cct8 PE=1 SV=3;tr|H3BL49|H3BL49_MOUSE CCT-theta OS=Mus musculus OX=10090 GN=Cct8 PE=1 SV=1	6	20	20	20	17	15	17	15	17	15	42	42	42	59.555	548	548;489;239;132;158;71	159								16	3													1	17	2
Q8BP40	Q8BP40	3	3	3	Lysophosphatidic acid phosphatase type 6	Acp6	sp|Q8BP40|PPA6_MOUSE Lysophosphatidic acid phosphatase type 6 OS=Mus musculus OX=10090 GN=Acp6 PE=1 SV=1	1	3	3	3	3	2	3	2	3	2	9.3	9.3	9.3	47.624	418	418	164						2	1														2	2
P85094	P85094	4	4	4	Isochorismatase domain-containing protein 2A, mitochondrial	Isoc2a	sp|P85094|ISC2A_MOUSE Isochorismatase domain-containing protein 2A OS=Mus musculus OX=10090 GN=Isoc2a PE=1 SV=1	1	4	4	4	4	3	4	3	4	3	24.8	24.8	24.8	22.417	206	206	160			3															4
Z4YLT8;Q9QYK7	Z4YLT8;Q9QYK7	4;4	4;4	4;4	RING finger protein 11	Rnf11	tr|Z4YLT8|Z4YLT8_MOUSE RING finger protein 11 (Fragment) OS=Mus musculus OX=10090 GN=Rnf11 PE=1 SV=1;sp|Q9QYK7|RNF11_MOUSE RING finger protein 11 OS=Mus musculus OX=10090 GN=Rnf11 PE=1 SV=1	2	4	4	4	3	4	3	4	3	4	23.6	23.6	23.6	16.407	144	144;154	139		1	5	1													1	3
D3Z390;Q921C5;Q921C5-2;A0A1Y7VIQ5;Q921C5-3	D3Z390;Q921C5;Q921C5-2	8;8;8;1;1	8;8;8;1;1	7;7;7;1;1	Protein bicaudal D homolog 2	Bicd2	tr|D3Z390|D3Z390_MOUSE Protein bicaudal D homolog 2 OS=Mus musculus OX=10090 GN=Bicd2 PE=1 SV=2;sp|Q921C5|BICD2_MOUSE Protein bicaudal D homolog 2 OS=Mus musculus OX=10090 GN=Bicd2 PE=1 SV=1;sp|Q921C5-2|BICD2_MOUSE Isoform 2 of Protein bicaudal D homolog 2	5	8	8	7	8	3	8	3	7	2	11.1	11.1	9.8	84.702	746	746;820;851;87;338	180										1	4														2
P63325;Q3UW83;A0A338P7K4;A0A3B2W864;A0A338P731	P63325;Q3UW83;A0A338P7K4;A0A3B2W864;A0A338P731	10;8;8;8;5	10;8;8;8;5	10;8;8;8;5	40S ribosomal protein S10	Rps10	sp|P63325|RS10_MOUSE 40S ribosomal protein S10 OS=Mus musculus OX=10090 GN=Rps10 PE=1 SV=1;tr|Q3UW83|Q3UW83_MOUSE 40S ribosomal protein S10 OS=Mus musculus OX=10090 GN=Rps10 PE=1 SV=1;tr|A0A338P7K4|A0A338P7K4_MOUSE 40S ribosomal protein S10 OS=Mus musculus	5	10	10	10	9	7	9	7	9	7	49.7	49.7	49.7	18.916	165	165;154;169;287;107	154	2	4	7	1	1	1										1	4	9	1	1	1
Q8CD26	Q8CD26	2	2	2	Solute carrier family 35 member E1	Slc35e1	sp|Q8CD26|S35E1_MOUSE Solute carrier family 35 member E1 OS=Mus musculus OX=10090 GN=Slc35e1 PE=1 SV=2	1	2	2	2	1	2	1	2	1	2	5.6	5.6	5.6	44.325	409	409	139					1	1														1
Q99KC8;F6TIL5	Q99KC8	4;1	4;1	4;1	von Willebrand factor A domain-containing protein 5A	Vwa5a	sp|Q99KC8|VMA5A_MOUSE von Willebrand factor A domain-containing protein 5A OS=Mus musculus OX=10090 GN=Vwa5a PE=1 SV=2	2	4	4	4	4	3	4	3	4	3	6.6	6.6	6.6	87.142	793	793;137	160										3	1														4
P47754;D6RCW7;A0A0N4SVM0	P47754;D6RCW7;A0A0N4SVM0	18;13;9	14;12;8	14;12;8	F-actin-capping protein subunit alpha-2	Capza2	sp|P47754|CAZA2_MOUSE F-actin-capping protein subunit alpha-2 OS=Mus musculus OX=10090 GN=Capza2 PE=1 SV=3;tr|D6RCW7|D6RCW7_MOUSE F-actin-capping protein subunit alpha OS=Mus musculus OX=10090 GN=Capza2 PE=1 SV=1;tr|A0A0N4SVM0|A0A0N4SVM0_MOUSE F-actin-capp	3	18	14	14	16	16	12	13	12	13	57.7	47.6	47.6	32.967	286	286;174;169	157					15	3														14	5
Q3U5V8;Q9D3G5;A0A1W2P6Y3;A0A1W2P6E3	Q3U5V8;Q9D3G5	19;18;7;5	19;18;7;5	19;18;7;5	Syntaxin-11	Stx11	tr|Q3U5V8|Q3U5V8_MOUSE Syntaxin-11 OS=Mus musculus OX=10090 GN=Stx11 PE=1 SV=1;sp|Q9D3G5|STX11_MOUSE Syntaxin-11 OS=Mus musculus OX=10090 GN=Stx11 PE=1 SV=1	4	19	19	19	18	17	18	17	18	17	57.8	57.8	57.8	33.392	287	287;287;84;50	157	1	5	5	4	31	3	1									2	4	4	3	30	4	1		1	1
Q06180-2;Q06180;D3Z6W2	Q06180-2;Q06180;D3Z6W2	7;7;6	7;7;6	7;7;6	Tyrosine-protein phosphatase non-receptor type 2;Tyrosine-protein phosphatase non-receptor type	Ptpn2	sp|Q06180-2|PTN2_MOUSE Isoform 2 of Tyrosine-protein phosphatase non-receptor type 2 OS=Mus musculus OX=10090 GN=Ptpn2;sp|Q06180|PTN2_MOUSE Tyrosine-protein phosphatase non-receptor type 2 OS=Mus musculus OX=10090 GN=Ptpn2 PE=1 SV=2;tr|D3Z6W2|D3Z6W2_MOUSE	3	7	7	7	5	5	5	5	5	5	21.2	21.2	21.2	44.572	382	382;406;363	157							6															6
D3Z191;Q80X71;D3Z0M2;D3Z6E0	D3Z191;Q80X71;D3Z0M2	3;3;2;1	3;3;2;1	3;3;2;1	Transmembrane protein 106B	Tmem106b	tr|D3Z191|D3Z191_MOUSE Transmembrane protein 106B (Fragment) OS=Mus musculus OX=10090 GN=Tmem106b PE=1 SV=8;sp|Q80X71|T106B_MOUSE Transmembrane protein 106B OS=Mus musculus OX=10090 GN=Tmem106b PE=1 SV=1;tr|D3Z0M2|D3Z0M2_MOUSE Transmembrane protein 106B (F	4	3	3	3	3	2	3	2	3	2	21.6	21.6	21.6	20.738	185	185;275;93;70	169						1	2														2	3
A0A1W2P6F6;A0A1W2P7Q9;Q60605-2;Q60605;A0A1W2P6G5;Q8CI43	A0A1W2P6F6;A0A1W2P7Q9;Q60605-2;Q60605;A0A1W2P6G5	12;12;12;12;8;2	12;12;12;12;8;2	12;12;12;12;8;2	Myosin light polypeptide 6	Myl6	tr|A0A1W2P6F6|A0A1W2P6F6_MOUSE Myosin light polypeptide 6 OS=Mus musculus OX=10090 GN=Myl6 PE=1 SV=1;tr|A0A1W2P7Q9|A0A1W2P7Q9_MOUSE Myosin light polypeptide 6 OS=Mus musculus OX=10090 GN=Myl6 PE=1 SV=1;sp|Q60605-2|MYL6_MOUSE Isoform Smooth muscle of Myosin	6	12	12	12	12	12	12	12	12	12	67.1	67.1	67.1	17.005	152	152;158;151;151;139;207	153	6	23	8	5	5	4	3	3	2	3	3	3	4	2	2	4	23	9	3	4	3	4	2	3	3
Q8BTJ4-2;Q8BTJ4;Q3TIW9;A0A6I8MWV7	Q8BTJ4-2;Q8BTJ4	4;4;1;1	4;4;1;1	4;4;1;1	Bis(5-adenosyl)-triphosphatase enpp4	Enpp4	sp|Q8BTJ4-2|ENPP4_MOUSE Isoform 2 of Bis(5-adenosyl)-triphosphatase enpp4 OS=Mus musculus OX=10090 GN=Enpp4;sp|Q8BTJ4|ENPP4_MOUSE Bis(5-adenosyl)-triphosphatase enpp4 OS=Mus musculus OX=10090 GN=Enpp4 PE=1 SV=1	4	4	4	4	4	4	4	4	4	4	11.1	11.1	11.1	47.903	423	423;456;439;446	161										3	5														2
Q9Z1A1;B8JJG9;B8JJG7;B8JJG8;F6QJV5	Q9Z1A1;B8JJG9;B8JJG7;B8JJG8;F6QJV5	2;1;1;1;1	2;1;1;1;1	2;1;1;1;1	tr|Q9Z1A1|Q9Z1A1_MOUSE TFG protein	Tfg	tr|Q9Z1A1|Q9Z1A1_MOUSE TFG protein OS=Mus musculus OX=10090 GN=Tfg PE=1 SV=1;tr|B8JJG9|B8JJG9_MOUSE Trk-fused gene (Fragment) OS=Mus musculus OX=10090 GN=Tfg PE=1 SV=1;tr|B8JJG7|B8JJG7_MOUSE Trk-fused gene (Fragment) OS=Mus musculus OX=10090 GN=Tfg PE=1 SV	5	2	2	2	1	1	1	1	1	1	12.1	12.1	12.1	43.02	397	397;89;103;131;220	158								1															1
Q8K1E0-2;Q8K1E0;I1E4X1;H3BJE3;H3BKJ7;H3BJ02;H3BKP0;H3BJ89;H3BKD6;H3BL25;H3BKP3	Q8K1E0-2;Q8K1E0;I1E4X1;H3BJE3;H3BKJ7;H3BJ02	8;8;7;6;5;5;3;2;2;2;2	8;8;7;6;5;5;3;2;2;2;2	8;8;7;6;5;5;3;2;2;2;2	Syntaxin-5	Stx5;Stx5a	sp|Q8K1E0-2|STX5_MOUSE Isoform 2 of Syntaxin-5 OS=Mus musculus OX=10090 GN=Stx5;sp|Q8K1E0|STX5_MOUSE Syntaxin-5 OS=Mus musculus OX=10090 GN=Stx5 PE=1 SV=3;tr|I1E4X1|I1E4X1_MOUSE Syntaxin 5A OS=Mus musculus OX=10090 GN=Stx5a PE=1 SV=1;tr|H3BJE3|H3BJE3_MOUSE	11	8	8	8	8	6	8	6	8	6	31.6	31.6	31.6	34.103	301	301;355;442;262;234;259;144;57;77;101;109	167					9	2														11	5	1	1
P61164;A0A494BB86;A0A494BAH0	P61164;A0A494BB86	10;6;2	10;6;2	6;3;1	Alpha-centractin	Actr1a	sp|P61164|ACTZ_MOUSE Alpha-centractin OS=Mus musculus OX=10090 GN=Actr1a PE=1 SV=1;tr|A0A494BB86|A0A494BB86_MOUSE Alpha-centractin OS=Mus musculus OX=10090 GN=Actr1a PE=1 SV=1	3	10	10	6	8	8	8	8	4	4	31.6	31.6	19.9	42.613	376	376;332;42	154						11															10
A0A3B2WDB3;Q3UN02	A0A3B2WDB3;Q3UN02	5;5	5;5	5;5	Lysocardiolipin acyltransferase 1	Lclat1	tr|A0A3B2WDB3|A0A3B2WDB3_MOUSE Lysocardiolipin acyltransferase 1 (Fragment) OS=Mus musculus OX=10090 GN=Lclat1 PE=1 SV=1;sp|Q3UN02|LCLT1_MOUSE Lysocardiolipin acyltransferase 1 OS=Mus musculus OX=10090 GN=Lclat1 PE=1 SV=2	2	5	5	5	5	5	5	5	5	5	15.8	15.8	15.8	41.839	355	355;376	159					5	1	1													5	2	1
Q91XH6;O88384;F6UHS3;E0CYE5;F6T4B9	Q91XH6;O88384	11;10;5;2;1	11;10;5;2;1	11;10;5;2;1	Vesicle transport through interaction with t-SNAREs homolog 1B	Vti1b	tr|Q91XH6|Q91XH6_MOUSE Vesicle transport through interaction with t-SNAREs 1B homolog OS=Mus musculus OX=10090 GN=Vti1b PE=1 SV=1;sp|O88384|VTI1B_MOUSE Vesicle transport through interaction with t-SNAREs homolog 1B OS=Mus musculus OX=10090 GN=Vti1b PE=1 SV	5	11	11	11	10	9	10	9	10	9	52.6	52.6	52.6	26.727	232	232;232;182;54;74	155		2	3	11	2												1	2	10	6
H7BX44;Q3UU96-2;Q3UU96;D3YYN8;E9PVY0;A0A1D5RLQ9;F6S5Z6;F6YZJ7;F6Q5A5	H7BX44;Q3UU96-2;Q3UU96;D3YYN8;E9PVY0;A0A1D5RLQ9	7;7;7;6;6;6;3;2;2	5;5;5;4;4;4;3;2;2	5;5;5;4;4;4;3;2;2	Non-specific serine/threonine protein kinase;Serine/threonine-protein kinase MRCK alpha	Cdc42bpa	tr|H7BX44|H7BX44_MOUSE Non-specific serine/threonine protein kinase OS=Mus musculus OX=10090 GN=Cdc42bpa PE=1 SV=1;sp|Q3UU96-2|MRCKA_MOUSE Isoform 2 of Serine/threonine-protein kinase MRCK alpha OS=Mus musculus OX=10090 GN=Cdc42bpa;sp|Q3UU96|MRCKA_MOUSE Se	9	7	5	5	6	5	4	3	4	3	7.6	6.4	6.4	185.78	1638	1638;1534;1719;1691;1732;1748;984;732;1048	169													3		1
Q3UDM0;Q921Y0;Q8BPB0;Q921Y0-2	Q3UDM0;Q921Y0;Q8BPB0;Q921Y0-2	4;4;4;3	4;4;4;3	4;4;4;3	MOB kinase activator 1A;MOB kinase activator 1B	Mob1b;Mob1a	tr|Q3UDM0|Q3UDM0_MOUSE MOB kinase activator 1B OS=Mus musculus OX=10090 GN=Mob1b PE=1 SV=1;sp|Q921Y0|MOB1A_MOUSE MOB kinase activator 1A OS=Mus musculus OX=10090 GN=Mob1a PE=2 SV=3;sp|Q8BPB0|MOB1B_MOUSE MOB kinase activator 1B OS=Mus musculus OX=10090 GN=M	4	4	4	4	3	4	3	4	3	4	24	24	24	25.609	221	221;216;216;140	144			1	5														1	3
Q8C5H8-2;Q8C5H8-3;Q8C5H8;Z4YK42;Q8C5H8-4;A0A087WQI8	Q8C5H8-2;Q8C5H8-3;Q8C5H8;Z4YK42;Q8C5H8-4	14;14;14;13;13;1	14;14;14;13;13;1	14;14;14;13;13;1	NAD kinase 2, mitochondrial	Nadk2	sp|Q8C5H8-2|NAKD2_MOUSE Isoform 2 of NAD kinase 2, mitochondrial OS=Mus musculus OX=10090 GN=Nadk2;sp|Q8C5H8-3|NAKD2_MOUSE Isoform 3 of NAD kinase 2, mitochondrial OS=Mus musculus OX=10090 GN=Nadk2;sp|Q8C5H8|NAKD2_MOUSE NAD kinase 2, mitochondrial OS=Mus m	6	14	14	14	12	7	12	7	12	7	42.6	42.6	42.6	43.308	385	385;430;452;401;402;38	160						7	4														12	1
Q9DAV9	Q9DAV9	2	2	2	Trimeric intracellular cation channel type B	Tmem38b	sp|Q9DAV9|TM38B_MOUSE Trimeric intracellular cation channel type B OS=Mus musculus OX=10090 GN=Tmem38b PE=1 SV=1	1	2	2	2	2	1	2	1	2	1	8.6	8.6	8.6	32.64	292	292	171				1															2
P51660	P51660	34	34	34	Peroxisomal multifunctional enzyme type 2;(3R)-hydroxyacyl-CoA dehydrogenase;Enoyl-CoA hydratase 2	Hsd17b4	sp|P51660|DHB4_MOUSE Peroxisomal multifunctional enzyme type 2 OS=Mus musculus OX=10090 GN=Hsd17b4 PE=1 SV=3	1	34	34	34	31	29	31	29	31	29	49.8	49.8	49.8	79.481	735	735	158				2	22	2	6		16	34	3	4							1	23	2	5	2	14	35
Q61599;D3YWL7;A0A0N4SVH4	Q61599;D3YWL7	6;3;1	6;3;1	6;3;1	Rho GDP-dissociation inhibitor 2	Arhgdib	sp|Q61599|GDIR2_MOUSE Rho GDP-dissociation inhibitor 2 OS=Mus musculus OX=10090 GN=Arhgdib PE=1 SV=3;tr|D3YWL7|D3YWL7_MOUSE Rho GDP-dissociation inhibitor 2 (Fragment) OS=Mus musculus OX=10090 GN=Arhgdib PE=1 SV=1	3	6	6	6	5	6	5	6	5	6	58.5	58.5	58.5	22.851	200	200;50;89	157				7															8
Q9EQ20;A0A1Y7VJ32	Q9EQ20	10;4	10;4	10;4	Methylmalonate-semialdehyde dehydrogenase [acylating], mitochondrial	Aldh6a1	sp|Q9EQ20|MMSA_MOUSE Methylmalonate-semialdehyde dehydrogenase [acylating], mitochondrial OS=Mus musculus OX=10090 GN=Aldh6a1 PE=1 SV=1	2	10	10	10	8	7	8	7	8	7	23.9	23.9	23.9	57.915	535	535;135	167								7														1	9
Q9JL99-2;Q9JL99;A0T1G3	Q9JL99-2;Q9JL99	21;21;6	21;21;6	21;21;6	C-type lectin domain family 1 member B	Clec1b	sp|Q9JL99-2|CLC1B_MOUSE Isoform 2 of C-type lectin domain family 1 member B OS=Mus musculus OX=10090 GN=Clec1b;sp|Q9JL99|CLC1B_MOUSE C-type lectin domain family 1 member B OS=Mus musculus OX=10090 GN=Clec1b PE=1 SV=1	3	21	21	21	20	17	20	17	20	17	69.5	69.5	69.5	22.87	197	197;229;83	156		1	1	7	29	8	5	2	1	1	1							1	7	33	11	3	1	1	1
O35593	O35593	2	2	2	26S proteasome non-ATPase regulatory subunit 14	Psmd14	sp|O35593|PSDE_MOUSE 26S proteasome non-ATPase regulatory subunit 14 OS=Mus musculus OX=10090 GN=Psmd14 PE=1 SV=2	1	2	2	2	2	2	2	2	2	2	6.5	6.5	6.5	34.577	310	310	155					2															2
P60766;P60766-1	P60766;P60766-1	13;8	12;7	12;7	Cell division control protein 42 homolog	Cdc42	sp|P60766|CDC42_MOUSE Cell division control protein 42 homolog OS=Mus musculus OX=10090 GN=Cdc42 PE=1 SV=2;sp|P60766-1|CDC42_MOUSE Isoform 1 of Cell division control protein 42 homolog OS=Mus musculus OX=10090 GN=Cdc42	2	13	12	12	12	11	11	10	11	10	48.2	42.4	42.4	21.258	191	191;191	160	1	2	15	4	1											2	4	15	7	2
Q3TCU5;Q9R233-2;Q9R233;G3UZZ2;A0A3Q4EGL0	Q3TCU5;Q9R233-2;Q9R233	18;18;18;7;7	18;18;18;7;7	18;18;18;7;7	Tapasin	Tapbp	tr|Q3TCU5|Q3TCU5_MOUSE Tapasin OS=Mus musculus OX=10090 GN=Tapbp PE=1 SV=1;sp|Q9R233-2|TPSN_MOUSE Isoform Short of Tapasin OS=Mus musculus OX=10090 GN=Tapbp;sp|Q9R233|TPSN_MOUSE Tapasin OS=Mus musculus OX=10090 GN=Tapbp PE=1 SV=2	5	18	18	18	15	17	15	17	15	17	36.5	36.5	36.5	49.835	466	466;435;465;119;119	156					1	3	31	6													4	29	7
Q6DVA0;A0A494BBB1	Q6DVA0;A0A494BBB1	2;1	2;1	2;1	LEM domain-containing protein 2	Lemd2	sp|Q6DVA0|LEMD2_MOUSE LEM domain-containing protein 2 OS=Mus musculus OX=10090 GN=Lemd2 PE=1 SV=1;tr|A0A494BBB1|A0A494BBB1_MOUSE LEM domain-containing protein 2 (Fragment) OS=Mus musculus OX=10090 GN=Lemd2 PE=1 SV=1	2	2	2	2	1	2	1	2	1	2	3.7	3.7	3.7	57.506	511	511;125	141								2															1
P70460	P70460	28	28	28	Vasodilator-stimulated phosphoprotein	Vasp	sp|P70460|VASP_MOUSE Vasodilator-stimulated phosphoprotein OS=Mus musculus OX=10090 GN=Vasp PE=1 SV=4	1	28	28	28	25	26	25	26	25	26	60.3	60.3	60.3	39.666	375	375	155		1	2		2	3	50	1									1	4		2	3	42	4
P84309;P84309-2;P51829	P84309;P84309-2	14;14;1	6;6;1	6;6;1	Adenylate cyclase type 5	Adcy5	sp|P84309|ADCY5_MOUSE Adenylate cyclase type 5 OS=Mus musculus OX=10090 GN=Adcy5 PE=1 SV=2;sp|P84309-2|ADCY5_MOUSE Isoform 2 of Adenylate cyclase type 5 OS=Mus musculus OX=10090 GN=Adcy5	3	14	6	6	12	11	6	5	6	5	13.1	7.5	7.5	139.12	1262	1262;1348;1099	167												4	5	1
Q6PA06;E9QND8;Q6PA06-2;A0A1Y7VJ85;Q8BH66	Q6PA06;E9QND8;Q6PA06-2	27;19;19;4;1	27;19;19;4;1	27;19;19;4;1	Atlastin-2	Atl2	sp|Q6PA06|ATLA2_MOUSE Atlastin-2 OS=Mus musculus OX=10090 GN=Atl2 PE=1 SV=1;tr|E9QND8|E9QND8_MOUSE Atlastin-2 OS=Mus musculus OX=10090 GN=Atl2 PE=1 SV=1;sp|Q6PA06-2|ATLA2_MOUSE Isoform 2 of Atlastin-2 OS=Mus musculus OX=10090 GN=Atl2	5	27	27	27	22	25	22	25	22	25	46.8	46.8	46.8	66.223	583	583;412;388;49;558	161					1		4	9	30	3	2	1					1				1	2	13	30	4
Q8CFR5;A0A1Y7VL34;Q9D2N4-2;Q9D2N4;A0A1Y7VJN9;Q9D2N4-7;Q9D2N4-4;Q9D2N4-3;Q9D2N4-6;Q9D2N4-5;G3UYD1	Q8CFR5;A0A1Y7VL34;Q9D2N4-2;Q9D2N4;A0A1Y7VJN9;Q9D2N4-7;Q9D2N4-4;Q9D2N4-3	7;7;7;7;6;6;6;6;2;2;1	7;7;7;7;6;6;6;6;2;2;1	6;6;6;6;5;5;5;5;2;2;0	Dystrobrevin;Dystrobrevin alpha	Dtna	tr|Q8CFR5|Q8CFR5_MOUSE Dystrobrevin OS=Mus musculus OX=10090 GN=Dtna PE=1 SV=1;tr|A0A1Y7VL34|A0A1Y7VL34_MOUSE Dystrobrevin OS=Mus musculus OX=10090 GN=Dtna PE=1 SV=1;sp|Q9D2N4-2|DTNA_MOUSE Isoform 2 of Dystrobrevin alpha OS=Mus musculus OX=10090 GN=Dtna;sp	11	7	7	6	7	4	7	4	6	3	16.6	16.6	15.2	76.947	682	682;746;688;746;567;513;567;570;371;374;107	167								1		5															8
Q9JKL5;D0EM46	Q9JKL5;D0EM46	10;6	10;6	10;6	Calcineurin B homologous protein 3	Tesc	sp|Q9JKL5|CHP3_MOUSE Calcineurin B homologous protein 3 OS=Mus musculus OX=10090 GN=Tesc PE=1 SV=2;tr|D0EM46|D0EM46_MOUSE Calcineurin B homologous protein 3 OS=Mus musculus OX=10090 GN=Tesc PE=1 SV=1	2	10	10	10	10	8	10	8	10	8	38.3	38.3	38.3	24.599	214	214;163	156			3	10														1	13
Q9Z266;V9GXI0;V9GXT7;Q9Z266-2	Q9Z266;V9GXI0;V9GXT7;Q9Z266-2	2;1;1;1	2;1;1;1	2;1;1;1	SNARE-associated protein Snapin	Snapin	sp|Q9Z266|SNAPN_MOUSE SNARE-associated protein Snapin OS=Mus musculus OX=10090 GN=Snapin PE=1 SV=1;tr|V9GXI0|V9GXI0_MOUSE SNARE-associated protein Snapin OS=Mus musculus OX=10090 GN=Snapin PE=1 SV=1;tr|V9GXT7|V9GXT7_MOUSE SNARE-associated protein Snapin OS	4	2	2	2	2	2	2	2	2	2	25.7	25.7	25.7	14.904	136	136;53;56;82	152		2															2
Q5ND28;B7ZC28	Q5ND28;B7ZC28	10;9	10;9	10;9	Scavenger receptor class F member 1	Scarf1	sp|Q5ND28|SREC_MOUSE Scavenger receptor class F member 1 OS=Mus musculus OX=10090 GN=Scarf1 PE=1 SV=1;tr|B7ZC28|B7ZC28_MOUSE Scavenger receptor class F member 1 OS=Mus musculus OX=10090 GN=Scarf1 PE=1 SV=1	2	10	10	10	6	7	6	7	6	7	16.7	16.7	16.7	87.464	820	820;478	165										1	4	7													2
Q31125	Q31125	5	5	5	Zinc transporter SLC39A7	Slc39a7	sp|Q31125|S39A7_MOUSE Zinc transporter SLC39A7 OS=Mus musculus OX=10090 GN=Slc39a7 PE=1 SV=2	1	5	5	5	5	5	5	5	5	5	11.1	11.1	11.1	50.656	476	476	155					1	3	8	2													3	10
Q60930;D3YZT5;A0A286YCR8;G3UX26;D3YUN8	Q60930;D3YZT5;A0A286YCR8;G3UX26;D3YUN8	18;15;15;15;10	18;15;15;15;10	18;15;15;15;10	Voltage-dependent anion-selective channel protein 2	Vdac2	sp|Q60930|VDAC2_MOUSE Voltage-dependent anion-selective channel protein 2 OS=Mus musculus OX=10090 GN=Vdac2 PE=1 SV=2;tr|D3YZT5|D3YZT5_MOUSE Outer mitochondrial membrane protein porin 2 (Fragment) OS=Mus musculus OX=10090 GN=Vdac2 PE=1 SV=1;tr|A0A286YCR8|A	5	18	18	18	18	17	18	17	18	17	49.5	49.5	49.5	31.732	295	295;201;246;283;75	163	3	5	5	6	25	8	7	4	5	5	4	4	1			2	5	4	6	28	14	10	7	7	6
Q8K2D3	Q8K2D3	5	5	5	Enhancer of mRNA-decapping protein 3	Edc3	sp|Q8K2D3|EDC3_MOUSE Enhancer of mRNA-decapping protein 3 OS=Mus musculus OX=10090 GN=Edc3 PE=1 SV=1	1	5	5	5	4	3	4	3	4	3	10.6	10.6	10.6	55.957	508	508	166									3															4
Q9QXY6	Q9QXY6	39	33	23	EH domain-containing protein 3	Ehd3	sp|Q9QXY6|EHD3_MOUSE EH domain-containing protein 3 OS=Mus musculus OX=10090 GN=Ehd3 PE=1 SV=2	1	39	33	23	35	34	30	28	20	20	73.5	66.4	47.3	60.82	535	535	166						2	8	16	33	2											1	13	27	40
Q8VDT9	Q8VDT9	2	2	2	39S ribosomal protein L50, mitochondrial	Mrpl50	sp|Q8VDT9|RM50_MOUSE 39S ribosomal protein L50, mitochondrial OS=Mus musculus OX=10090 GN=Mrpl50 PE=1 SV=2	1	2	2	2	2	2	2	2	2	2	16.4	16.4	16.4	18.213	159	159	152		2															2
Q9Z2I0	Q9Z2I0	32	32	32	LETM1 and EF-hand domain-containing protein 1, mitochondrial	Letm1	sp|Q9Z2I0|LETM1_MOUSE Mitochondrial proton/calcium exchanger protein OS=Mus musculus OX=10090 GN=Letm1 PE=1 SV=1	1	32	32	32	26	27	26	27	26	27	50.7	50.7	50.7	82.988	738	738	159							1	1	2	38	2	1													42
P51881	P51881	41	41	25	ADP/ATP translocase 2;ADP/ATP translocase 2, N-terminally processed	Slc25a5	sp|P51881|ADT2_MOUSE ADP/ATP translocase 2 OS=Mus musculus OX=10090 GN=Slc25a5 PE=1 SV=3	1	41	41	25	39	37	39	37	24	22	73.2	73.2	40.3	32.931	298	298	158	6	13	8	29	64	26	22	19	19	16	18	13	8	8	5	6	12	12	26	68	33	19	17	17	15
H7BX64;Q3URD3-2;Q3URD3;F6YCM8;Q3URD3-5	H7BX64;Q3URD3-2;Q3URD3;F6YCM8;Q3URD3-5	60;60;60;44;42	60;60;60;44;42	2;2;2;2;2	Sarcolemmal membrane-associated protein	Slmap	tr|H7BX64|H7BX64_MOUSE Sarcolemmal membrane-associated protein OS=Mus musculus OX=10090 GN=Slmap PE=1 SV=1;sp|Q3URD3-2|SLMAP_MOUSE Isoform 2 of Sarcolemmal membrane-associated protein OS=Mus musculus OX=10090 GN=Slmap;sp|Q3URD3|SLMAP_MOUSE Sarcolemmal memb	5	60	60	2	46	49	46	49	1	2	66.1	66.1	1.7	95.089	828	828;821;845;477;459	161						1		2	25	54	31	14	10	2										33	54
O35465-2;O35465;F6WP10;D3Z597	O35465-2;O35465	16;15;2;1	16;15;2;1	16;15;2;1	Peptidyl-prolyl cis-trans isomerase FKBP8	Fkbp8	sp|O35465-2|FKBP8_MOUSE Isoform 2 of Peptidyl-prolyl cis-trans isomerase FKBP8 OS=Mus musculus OX=10090 GN=Fkbp8;sp|O35465|FKBP8_MOUSE Peptidyl-prolyl cis-trans isomerase FKBP8 OS=Mus musculus OX=10090 GN=Fkbp8 PE=1 SV=2	4	16	16	16	14	14	14	14	14	14	43.7	43.7	43.7	43.615	403	403;402;36;56	147						1	16	16	1													13	9
Q9D0I9	Q9D0I9	19	19	19	Arginine--tRNA ligase, cytoplasmic	Rars	sp|Q9D0I9|SYRC_MOUSE Arginine--tRNA ligase, cytoplasmic OS=Mus musculus OX=10090 GN=Rars1 PE=1 SV=2	1	19	19	19	16	17	16	17	16	17	32.7	32.7	32.7	75.673	660	660	152									21	2														17
Q9CQ54;A0A0U1RPJ5	Q9CQ54	7;3	7;3	7;3	NADH dehydrogenase [ubiquinone] 1 subunit C2	Ndufc2	sp|Q9CQ54|NDUC2_MOUSE NADH dehydrogenase [ubiquinone] 1 subunit C2 OS=Mus musculus OX=10090 GN=Ndufc2 PE=1 SV=1	2	7	7	7	6	7	6	7	6	7	35.8	35.8	35.8	14.164	120	120;108	152		9															9
O54834-4;O54834-3;O54834;G3UZI7;O54834-2;A2ALX7;A2ALX6	O54834-4;O54834-3;O54834;G3UZI7;O54834-2	17;17;17;11;11;8;7	17;17;17;11;11;8;7	17;17;17;11;11;8;7	Rho GTPase-activating protein 6	Arhgap6	sp|O54834-4|RHG06_MOUSE Isoform 4 of Rho GTPase-activating protein 6 OS=Mus musculus OX=10090 GN=Arhgap6;sp|O54834-3|RHG06_MOUSE Isoform 3 of Rho GTPase-activating protein 6 OS=Mus musculus OX=10090 GN=Arhgap6;sp|O54834|RHG06_MOUSE Rho GTPase-activating pr	7	17	17	17	15	15	15	15	15	15	30.1	30.1	30.1	88.671	795	795;805;987;478;660;385;294	167									1		16	2					1	1		1			1	2	3
Q80YQ1	Q80YQ1	94	94	1	tr|Q80YQ1|Q80YQ1_MOUSE Thrombospondin-1	Thbs1	tr|Q80YQ1|Q80YQ1_MOUSE Thrombospondin-1 OS=Mus musculus OX=10090 GN=Thbs1 PE=1 SV=1	1	94	94	1	90	89	90	89	1	1	66.8	66.8	0.9	129.69	1171	1171	161	16	26	24	32	40	48	62	67	79	99	123	273	145	129	107	23	29	32	41	57	52	62	70	83	101
P97742;A0A494BAD3;A0A494BAC7;A0A494BBF2;Q924X2	P97742;A0A494BAD3	28;16;7;5;2	28;16;7;5;2	28;16;7;5;2	Carnitine O-palmitoyltransferase 1, liver isoform	Cpt1a	sp|P97742|CPT1A_MOUSE Carnitine O-palmitoyltransferase 1, liver isoform OS=Mus musculus OX=10090 GN=Cpt1a PE=1 SV=4;tr|A0A494BAD3|A0A494BAD3_MOUSE Carnitine O-palmitoyltransferase (Fragment) OS=Mus musculus OX=10090 GN=Cpt1a PE=1 SV=1	5	28	28	28	22	19	22	19	22	19	37.3	37.3	37.3	88.25	773	773;401;251;185;772	162									4	21	10	8	1										1	4	26
Q9QUM4-2;Q9QUM4	Q9QUM4-2;Q9QUM4	10;10	10;10	10;10	Signaling lymphocytic activation molecule	Slamf1	sp|Q9QUM4-2|SLAF1_MOUSE Isoform Short of Signaling lymphocytic activation molecule OS=Mus musculus OX=10090 GN=Slamf1;sp|Q9QUM4|SLAF1_MOUSE Signaling lymphocytic activation molecule OS=Mus musculus OX=10090 GN=Slamf1 PE=1 SV=1	2	10	10	10	10	10	10	10	10	10	32.2	32.2	32.2	36.59	329	329;343	160	1	2	2					2	12	15	9	5	2			1	2	2						14	18
Q64433;Q9JI95	Q64433;Q9JI95	16;15	16;15	16;15	10 kDa heat shock protein, mitochondrial	Hspe1;Cpn10-rs1	sp|Q64433|CH10_MOUSE 10 kDa heat shock protein, mitochondrial OS=Mus musculus OX=10090 GN=Hspe1 PE=1 SV=2;tr|Q9JI95|Q9JI95_MOUSE CPN10-like protein OS=Mus musculus OX=10090 GN=Hspe1-rs1 PE=3 SV=1	2	16	16	16	13	14	13	14	13	14	87.3	87.3	87.3	10.963	102	102;102	152	21	6	1													19	9	1
Q64191;B7ZNK6	Q64191;B7ZNK6	5;4	5;4	5;4	N(4)-(beta-N-acetylglucosaminyl)-L-asparaginase;Glycosylasparaginase alpha chain;Glycosylasparaginase beta chain	Aga	sp|Q64191|ASPG_MOUSE N(4)-(beta-N-acetylglucosaminyl)-L-asparaginase OS=Mus musculus OX=10090 GN=Aga PE=1 SV=1;tr|B7ZNK6|B7ZNK6_MOUSE Aga protein OS=Mus musculus OX=10090 GN=Aga PE=1 SV=1	2	5	5	5	4	5	4	5	4	5	22.5	22.5	22.5	37.022	346	346;336	136		2	6															4
A0A1D5RLA1	A0A1D5RLA1	8	2	2	tr|A0A1D5RLA1|A0A1D5RLA1_MOUSE Inositol 1,4,5-trisphosphate receptor type 1	Itpr1	tr|A0A1D5RLA1|A0A1D5RLA1_MOUSE Inositol 1,4,5-trisphosphate receptor type 1 (Fragment) OS=Mus musculus OX=10090 GN=Itpr1 PE=1 SV=1	1	8	2	2	5	8	2	2	2	2	34.3	8	8	24.019	213	213	169												1	2	3	3
Q9DB25;D6RCG2	Q9DB25	11;3	11;3	11;3	Dolichyl-phosphate beta-glucosyltransferase	Alg5	sp|Q9DB25|ALG5_MOUSE Dolichyl-phosphate beta-glucosyltransferase OS=Mus musculus OX=10090 GN=Alg5 PE=1 SV=1	2	11	11	11	8	11	8	11	8	11	39.2	39.2	39.2	36.79	324	324;84	152					18															16
Q8CI78	Q8CI78	2	2	2	Required for meiotic nuclear division protein 1 homolog	Rmnd1	sp|Q8CI78|RMND1_MOUSE Required for meiotic nuclear division protein 1 homolog OS=Mus musculus OX=10090 GN=Rmnd1 PE=1 SV=1	1	2	2	2	2	2	2	2	2	2	4.2	4.2	4.2	51.842	450	450	155					2															2
A0A5F8MPB9;P26043;Q7TSG6	A0A5F8MPB9;P26043;Q7TSG6	14;14;8	8;8;2	8;8;2	Radixin	Rdx	tr|A0A5F8MPB9|A0A5F8MPB9_MOUSE Radixin OS=Mus musculus OX=10090 GN=Rdx PE=1 SV=1;sp|P26043|RADI_MOUSE Radixin OS=Mus musculus OX=10090 GN=Rdx PE=1 SV=3;tr|Q7TSG6|Q7TSG6_MOUSE Radixin OS=Mus musculus OX=10090 GN=Rdx PE=1 SV=1	3	14	8	8	12	10	6	5	6	5	25.8	15.1	15.1	71.027	604	604;583;389	160										6															6
Q9QZI9	Q9QZI9	2	2	2	Serine incorporator 3	Serinc3	sp|Q9QZI9|SERC3_MOUSE Serine incorporator 3 OS=Mus musculus OX=10090 GN=Serinc3 PE=1 SV=2	1	2	2	2	2	2	2	2	2	2	2.8	2.8	2.8	52.622	472	472	157						1	2														1	2
D3Z6W5;Q9JJR8;Q9CR23	D3Z6W5;Q9JJR8;Q9CR23	6;6;3	6;6;3	6;6;3	Transmembrane protein 9B;Transmembrane protein 9	Tmem9b;Tmem9	tr|D3Z6W5|D3Z6W5_MOUSE Transmembrane protein 9B OS=Mus musculus OX=10090 GN=Tmem9b PE=1 SV=1;sp|Q9JJR8|TMM9B_MOUSE Transmembrane protein 9B OS=Mus musculus OX=10090 GN=Tmem9b PE=1 SV=1;sp|Q9CR23|TMEM9_MOUSE Proton-transporting V-type ATPase complex assembl	3	6	6	6	6	4	6	4	6	4	28.2	28.2	28.2	14.43	124	124;199;183	160		1	4	2	2												2	7	2	1
Q9JHU4;F6ZX84	Q9JHU4	243;16	243;16	243;16	Cytoplasmic dynein 1 heavy chain 1	Dync1h1	sp|Q9JHU4|DYHC1_MOUSE Cytoplasmic dynein 1 heavy chain 1 OS=Mus musculus OX=10090 GN=Dync1h1 PE=1 SV=2	2	243	243	243	212	216	212	216	212	216	53.6	53.6	53.6	532.04	4644	4644;252	165				1								5	52	210	237				1						1
B2RXM6	B2RXM6	18	18	18	tr|B2RXM6|B2RXM6_MOUSE Ly6g6f protein	Ly6g6f	tr|B2RXM6|B2RXM6_MOUSE Ly6g6f protein OS=Mus musculus OX=10090 GN=Ly6g6f PE=1 SV=1	1	18	18	18	17	17	17	17	17	17	55.7	55.7	55.7	33.399	300	300	160	1	3	4	4	25	9	7	5	5	2	2	2				1	2	3	6	23	10	9	11	8	5
Q9D020	Q9D020	7	7	1	Cytosolic 5-nucleotidase 3A	Nt5c3a	sp|Q9D020|5NT3A_MOUSE Cytosolic 5-nucleotidase 3A OS=Mus musculus OX=10090 GN=Nt5c3a PE=1 SV=4	1	7	7	1	6	5	6	5	1	1	26.3	26.3	3	37.252	331	331	155					7															7
Q61739-2;F6VSK8	Q61739-2;F6VSK8	65;47	65;47	5;5	Integrin alpha-6;Integrin alpha-6 heavy chain;Integrin alpha-6 light chain	Itga6	sp|Q61739-2|ITA6_MOUSE Isoform Alpha-6X1A of Integrin alpha-6 OS=Mus musculus OX=10090 GN=Itga6;tr|F6VSK8|F6VSK8_MOUSE Integrin alpha-6 (Fragment) OS=Mus musculus OX=10090 GN=Itga6 PE=1 SV=1	2	65	65	5	56	59	56	59	5	4	56.7	56.7	2.1	119.6	1073	1073;667	162			1	17	8	3	3		3	23	59	67	13				2	2	16	8	3	2	1	8	29
Q8BGF8	Q8BGF8	9	9	9	Solute carrier family 35 member D3	Slc35d3	sp|Q8BGF8|S35D3_MOUSE Solute carrier family 35 member D3 OS=Mus musculus OX=10090 GN=Slc35d3 PE=2 SV=1	1	9	9	9	9	6	9	6	9	6	23	23	23	44.917	422	422	161					1	9	6	2	1	2	1								1	3	11	4	1	1	1
A2A9D4;Q08351;Q925F5;E9Q7U5;Q08351-2	A2A9D4;Q08351;Q925F5;E9Q7U5;Q08351-2	21;21;19;14;14	21;21;19;14;14	21;21;19;14;14	Thrombopoietin receptor	Mpl	tr|A2A9D4|A2A9D4_MOUSE Thrombopoietin receptor OS=Mus musculus OX=10090 GN=Mpl PE=1 SV=2;sp|Q08351|TPOR_MOUSE Thrombopoietin receptor OS=Mus musculus OX=10090 GN=Mpl PE=2 SV=2;tr|Q925F5|Q925F5_MOUSE C-mpl-II OS=Mus musculus OX=10090 GN=Mpl PE=1 SV=1;tr|E9Q	5	21	21	21	19	18	19	18	19	18	39	39	39	70.585	633	633;625;566;465;457	161									5	23	3												1	7	23
Q8CGK3	Q8CGK3	26	26	26	Lon protease homolog, mitochondrial	Lonp1	sp|Q8CGK3|LONM_MOUSE Lon protease homolog, mitochondrial OS=Mus musculus OX=10090 GN=Lonp1 PE=1 SV=2	1	26	26	26	23	20	23	20	23	20	38.9	38.9	38.9	105.84	949	949	160											21	3	4												1
Q3UZ39;Q3UZ39-3;G5E8E1	Q3UZ39;Q3UZ39-3	5;4;1	5;4;1	5;4;1	Leucine-rich repeat flightless-interacting protein 1	Lrrfip1	sp|Q3UZ39|LRRF1_MOUSE Leucine-rich repeat flightless-interacting protein 1 OS=Mus musculus OX=10090 GN=Lrrfip1 PE=1 SV=2;sp|Q3UZ39-3|LRRF1_MOUSE Isoform 3 of Leucine-rich repeat flightless-interacting protein 1 OS=Mus musculus OX=10090 GN=Lrrfip1	3	5	5	5	4	5	4	5	4	5	16	16	16	79.248	729	729;490;428	158											4	4
Q9D8U2;A0A338P6N6	Q9D8U2	4;1	4;1	4;1	Transmembrane protein 41A	Tmem41a	sp|Q9D8U2|TM41A_MOUSE Transmembrane protein 41A OS=Mus musculus OX=10090 GN=Tmem41a PE=2 SV=1	2	4	4	4	3	3	3	3	3	3	9.8	9.8	9.8	29.37	264	264;59	153			3															3
A0A0A6YXL6;E9Q3Y4;Q9ESE1-2;Q9ESE1;A0A0A6YXX3;Q9ESE1-3;A0A1D5RM41;Q8BSM6;Q9EPN1-2	A0A0A6YXL6;E9Q3Y4;Q9ESE1-2;Q9ESE1;A0A0A6YXX3;Q9ESE1-3;A0A1D5RM41	36;36;35;35;33;32;23;11;1	36;36;35;35;33;32;23;11;1	33;33;32;32;30;29;21;10;0	Lipopolysaccharide-responsive and beige-like anchor protein	Lrba	tr|A0A0A6YXL6|A0A0A6YXL6_MOUSE Lipopolysaccharide-responsive and beige-like anchor protein OS=Mus musculus OX=10090 GN=Lrba PE=1 SV=1;tr|E9Q3Y4|E9Q3Y4_MOUSE Lipopolysaccharide-responsive and beige-like anchor protein OS=Mus musculus OX=10090 GN=Lrba PE=1 S	9	36	36	33	32	24	32	24	29	23	15.2	15.2	14.1	309.37	2790	2790;2854;2792;2856;2577;2579;2124;758;739	168												1	5	25	16
Q7TSI3;A0A0U1RNI2;A0A0U1RPT0;A0A0U1RQ86	Q7TSI3	15;6;4;2	15;6;4;2	15;6;4;2	Serine/threonine-protein phosphatase 6 regulatory subunit 1	Ppp6r1	sp|Q7TSI3|PP6R1_MOUSE Serine/threonine-protein phosphatase 6 regulatory subunit 1 OS=Mus musculus OX=10090 GN=Ppp6r1 PE=1 SV=1	4	15	15	15	13	8	13	8	13	8	28.9	28.9	28.9	94.526	856	856;253;146;154	170											9
P08113;F7C312	P08113;F7C312	48;27	48;27	46;27	Endoplasmin	Hsp90b1	sp|P08113|ENPL_MOUSE Endoplasmin OS=Mus musculus OX=10090 GN=Hsp90b1 PE=1 SV=2;tr|F7C312|F7C312_MOUSE Endoplasmin (Fragment) OS=Mus musculus OX=10090 GN=Hsp90b1 PE=1 SV=1	2	48	48	46	44	39	44	39	42	37	58.6	58.6	56.9	92.475	802	802;373	160	1	1	1	1	1				4	15	55	11	6		2	1	1	1						2	14
Q8R1V4;Q5SVW9	Q8R1V4;Q5SVW9	8;6	6;5	6;5	Transmembrane emp24 domain-containing protein 4	Tmed4	sp|Q8R1V4|TMED4_MOUSE Transmembrane emp24 domain-containing protein 4 OS=Mus musculus OX=10090 GN=Tmed4 PE=1 SV=1;tr|Q5SVW9|Q5SVW9_MOUSE Transmembrane emp24 domain-containing protein 4 (Fragment) OS=Mus musculus OX=10090 GN=Tmed4 PE=1 SV=1	2	8	6	6	7	6	5	4	5	4	40.1	29.5	29.5	26.022	227	227;170	160				6	5														8	6
Q8K4Q7;D3Z254	Q8K4Q7;D3Z254	4;3	4;3	4;3	Ceramide kinase	Cerk	sp|Q8K4Q7|CERK1_MOUSE Ceramide kinase OS=Mus musculus OX=10090 GN=Cerk PE=1 SV=2;tr|D3Z254|D3Z254_MOUSE Ceramide kinase OS=Mus musculus OX=10090 GN=Cerk PE=1 SV=1	2	4	4	4	4	3	4	3	4	3	7.7	7.7	7.7	59.842	531	531;226	178								3															4	2	1
P05213;A0A2R8VHF3;Q3UX10	P05213;A0A2R8VHF3	31;16;4	8;6;0	0;0;0	Tubulin alpha-1B chain	Tuba1b	sp|P05213|TBA1B_MOUSE Tubulin alpha-1B chain OS=Mus musculus OX=10090 GN=Tuba1b PE=1 SV=2;tr|A0A2R8VHF3|A0A2R8VHF3_MOUSE Tubulin alpha chain (Fragment) OS=Mus musculus OX=10090 GN=Gm49450 PE=3 SV=1	3	31	8	0	27	29	6	8	0	0	70.7	22.6	0	50.151	451	451;267;446	159		2	2	1	3	4	6	11	7	3	5	3	3	3	3		1	1	1	3	3	8	9	7	6
G3X8X7;Q920Q4-2;Q920Q4	G3X8X7;Q920Q4-2;Q920Q4	3;3;3	3;3;3	3;3;3	Vacuolar protein sorting-associated protein 16 homolog	Vps16	tr|G3X8X7|G3X8X7_MOUSE Vacuolar protein sorting-associated protein 16 homolog OS=Mus musculus OX=10090 GN=Vps16 PE=1 SV=1;sp|Q920Q4-2|VPS16_MOUSE Isoform 2 of Vacuolar protein sorting-associated protein 16 homolog OS=Mus musculus OX=10090 GN=Vps16;sp|Q920Q	3	3	3	3	3	0	3	0	3	0	5	5	5	94.825	839	839;419;839	211
Q99M87-3;Q99M87;Q99M87-2	Q99M87-3;Q99M87;Q99M87-2	7;7;6	7;7;6	7;7;6	DnaJ homolog subfamily A member 3, mitochondrial	Dnaja3	sp|Q99M87-3|DNJA3_MOUSE Isoform 3 of DnaJ homolog subfamily A member 3, mitochondrial OS=Mus musculus OX=10090 GN=Dnaja3;sp|Q99M87|DNJA3_MOUSE DnaJ homolog subfamily A member 3, mitochondrial OS=Mus musculus OX=10090 GN=Dnaja3 PE=1 SV=1;sp|Q99M87-2|DNJA3_M	3	7	7	7	4	6	4	6	4	6	17.9	17.9	17.9	46.847	429	429;480;453	157						1	6														3	4
Q9CYG7;Q9CYG7-2	Q9CYG7;Q9CYG7-2	14;11	14;11	14;11	Mitochondrial import receptor subunit TOM34	Tomm34	sp|Q9CYG7|TOM34_MOUSE Mitochondrial import receptor subunit TOM34 OS=Mus musculus OX=10090 GN=Tomm34 PE=1 SV=1;sp|Q9CYG7-2|TOM34_MOUSE Isoform 2 of Mitochondrial import receptor subunit TOM34 OS=Mus musculus OX=10090 GN=Tomm34	2	14	14	14	14	12	14	12	14	12	52.8	52.8	52.8	34.278	309	309;309	154			1	1	14	1	1	1										1	1	16
P57780;A0A1L1SV25;E9Q2W9;A0A1L1SVJ6;D3Z0L8;D3Z761	P57780;A0A1L1SV25;E9Q2W9	59;58;37;16;13;9	32;31;15;12;8;5	30;29;14;11;7;4	Alpha-actinin-4	Actn4	sp|P57780|ACTN4_MOUSE Alpha-actinin-4 OS=Mus musculus OX=10090 GN=Actn4 PE=1 SV=1;tr|A0A1L1SV25|A0A1L1SV25_MOUSE Alpha-actinin-4 OS=Mus musculus OX=10090 GN=Actn4 PE=1 SV=1;tr|E9Q2W9|E9Q2W9_MOUSE Alpha-actinin-4 (Fragment) OS=Mus musculus OX=10090 GN=Actn4	6	59	32	30	54	54	31	28	29	26	66.4	42.5	40.2	104.98	912	912;932;518;323;206;133	163										1	39	7	2	1	2										3
P09055;P09055-2	P09055;P09055-2	40;38	40;38	40;38	Integrin beta-1	Itgb1	sp|P09055|ITB1_MOUSE Integrin beta-1 OS=Mus musculus OX=10090 GN=Itgb1 PE=1 SV=1;sp|P09055-2|ITB1_MOUSE Isoform 2 of Integrin beta-1 OS=Mus musculus OX=10090 GN=Itgb1	2	40	40	40	33	40	33	40	33	40	47.1	47.1	47.1	88.231	798	798;801	164	1	1	1	1	1	4	4	6	7	16	42	61	23	10	11	3	4	4	2	3	6	4	3	6	15
Q9CXE7;D3Z615;Q8C5H9;Q3V440;E9Q2J2;E9PXY3	Q9CXE7	7;3;3;3;3;3	7;3;3;3;3;3	7;3;3;3;3;3	Transmembrane emp24 domain-containing protein 5	Tmed5	sp|Q9CXE7|TMED5_MOUSE Transmembrane emp24 domain-containing protein 5 OS=Mus musculus OX=10090 GN=Tmed5 PE=1 SV=1	6	7	7	7	6	6	6	6	6	6	21.8	21.8	21.8	26.172	229	229;96;100;100;126;162	151	1	1	6	1									1	1	1			6	2
S4R2D5;S4R2T5;A0A0A0MQN4;Q9D906;S4R2P7;S4R1T0;S4R1N8	S4R2D5;S4R2T5;A0A0A0MQN4;Q9D906;S4R2P7;S4R1T0	4;4;4;4;2;2;1	4;4;4;4;2;2;1	4;4;4;4;2;2;1	Ubiquitin-like modifier-activating enzyme ATG7	Atg7	tr|S4R2D5|S4R2D5_MOUSE Ubiquitin-like modifier-activating enzyme ATG7 OS=Mus musculus OX=10090 GN=Atg7 PE=1 SV=1;tr|S4R2T5|S4R2T5_MOUSE Ubiquitin-like modifier-activating enzyme ATG7 OS=Mus musculus OX=10090 GN=Atg7 PE=1 SV=1;tr|A0A0A0MQN4|A0A0A0MQN4_MOUSE	7	4	4	4	3	2	3	2	3	2	8.7	8.7	8.7	68.243	618	618;671;741;698;222;232;172	170										2															3
Q8JZQ2	Q8JZQ2	40	40	36	AFG3-like protein 2	Afg3l2	sp|Q8JZQ2|AFG32_MOUSE AFG3-like protein 2 OS=Mus musculus OX=10090 GN=Afg3l2 PE=1 SV=1	1	40	40	36	34	35	34	35	30	33	42.5	42.5	38.3	89.518	802	802	159				1	2	1	2	2	1	42	3									2	1	3	2	1	42
Q9WTP7;F6RP11	Q9WTP7	19;4	19;4	19;4	GTP:AMP phosphotransferase AK3, mitochondrial	Ak3	sp|Q9WTP7|KAD3_MOUSE GTP:AMP phosphotransferase AK3, mitochondrial OS=Mus musculus OX=10090 GN=Ak3 PE=1 SV=3	2	19	19	19	16	15	16	15	16	15	78.4	78.4	78.4	25.426	227	227;65	157				20														1	21	1
Q9CQN7	Q9CQN7	3	3	3	39S ribosomal protein L41, mitochondrial	Mrpl41	sp|Q9CQN7|RM41_MOUSE 39S ribosomal protein L41, mitochondrial OS=Mus musculus OX=10090 GN=Mrpl41 PE=1 SV=1	1	3	3	3	2	3	2	3	2	3	22.2	22.2	22.2	15.261	135	135	142		3															2
Q9JIA7;A0A1B0GS43	Q9JIA7	11;3	11;3	11;3	Sphingosine kinase 2	Sphk2	sp|Q9JIA7|SPHK2_MOUSE Sphingosine kinase 2 OS=Mus musculus OX=10090 GN=Sphk2 PE=1 SV=2	2	11	11	11	7	7	7	7	7	7	27.2	27.2	27.2	65.617	617	617;131	156						1			7	1														7	1
Q9D051	Q9D051	12	12	12	Pyruvate dehydrogenase E1 component subunit beta, mitochondrial	Pdhb	sp|Q9D051|ODPB_MOUSE Pyruvate dehydrogenase E1 component subunit beta, mitochondrial OS=Mus musculus OX=10090 GN=Pdhb PE=1 SV=1	1	12	12	12	11	11	11	11	11	11	38.2	38.2	38.2	38.937	359	359	159					17	5												1		18	7
Q9CR51	Q9CR51	6	6	6	V-type proton ATPase subunit G 1	Atp6v1g1	sp|Q9CR51|VATG1_MOUSE V-type proton ATPase subunit G 1 OS=Mus musculus OX=10090 GN=Atp6v1g1 PE=1 SV=3	1	6	6	6	6	4	6	4	6	4	45.8	45.8	45.8	13.724	118	118	160		5															7
Q3UXD9;Q99MZ7;D6RHN4;D6RIP0	Q3UXD9;Q99MZ7	5;5;2;1	5;5;2;1	5;5;2;1	Peroxisomal trans-2-enoyl-CoA reductase	Pecr	tr|Q3UXD9|Q3UXD9_MOUSE Peroxisomal trans-2-enoyl-CoA reductase OS=Mus musculus OX=10090 GN=Pecr PE=1 SV=1;sp|Q99MZ7|PECR_MOUSE Peroxisomal trans-2-enoyl-CoA reductase OS=Mus musculus OX=10090 GN=Pecr PE=1 SV=1	4	5	5	5	4	5	4	5	4	5	19.6	19.6	19.6	28.095	260	260;303;90;44	150					5	1													1	4
Q8C413;Q91WG7;F2Z409	Q8C413;Q91WG7	14;14;6	14;14;6	14;14;6	Diacylglycerol kinase;Diacylglycerol kinase gamma	Dgkg	tr|Q8C413|Q8C413_MOUSE Diacylglycerol kinase OS=Mus musculus OX=10090 GN=Dgkg PE=1 SV=1;sp|Q91WG7|DGKG_MOUSE Diacylglycerol kinase gamma OS=Mus musculus OX=10090 GN=Dgkg PE=1 SV=1	3	14	14	14	12	6	12	6	12	6	26.4	26.4	26.4	83.971	749	749;788;392	170										1	6	1	1
O54984	O54984	5	5	5	ATPase Asna1	Asna1	sp|O54984|GET3_MOUSE ATPase GET3 OS=Mus musculus OX=10090 GN=Get3 PE=1 SV=2	1	5	5	5	4	5	4	5	4	5	19.8	19.8	19.8	38.822	348	348	156						5															5
Q9WTX5;E9PUV4	Q9WTX5	5;1	5;1	5;1	S-phase kinase-associated protein 1	Skp1	sp|Q9WTX5|SKP1_MOUSE S-phase kinase-associated protein 1 OS=Mus musculus OX=10090 GN=Skp1 PE=1 SV=3	2	5	5	5	4	3	4	3	4	3	32.5	32.5	32.5	18.672	163	163;96	160			3															4
E9QNG1;B2RR82;Q9Z0R6;Q9Z0R6-2;A0A1W2P775	E9QNG1;B2RR82;Q9Z0R6;Q9Z0R6-2;A0A1W2P775	6;6;6;5;4	6;6;6;5;4	5;5;5;5;4	Intersectin-2	Itsn2	tr|E9QNG1|E9QNG1_MOUSE Intersectin-2 OS=Mus musculus OX=10090 GN=Itsn2 PE=1 SV=1;tr|B2RR82|B2RR82_MOUSE Intersectin-2 OS=Mus musculus OX=10090 GN=Itsn2 PE=1 SV=1;sp|Q9Z0R6|ITSN2_MOUSE Intersectin-2 OS=Mus musculus OX=10090 GN=Itsn2 PE=1 SV=2;sp|Q9Z0R6-2|IT	5	6	6	5	6	4	6	4	5	3	4.2	4.2	3.5	188.78	1658	1658;1685;1659;1198;712	172											1	3	2
D3YUN2;D3YUM7;Q99M96-7;Q99M96-9;Q99M96-4;Q99M96-6;Q99M96-8;Q99M96-5;Q99M96-3;Q99M96-2;Q99M96	D3YUN2;D3YUM7;Q99M96-7;Q99M96-9;Q99M96-4;Q99M96-6;Q99M96-8;Q99M96-5;Q99M96-3;Q99M96-2;Q99M96	2;2;2;2;2;2;2;2;2;2;2	2;2;2;2;2;2;2;2;2;2;2	2;2;2;2;2;2;2;2;2;2;2	Suppressor of tumorigenicity 7 protein	St7	tr|D3YUN2|D3YUN2_MOUSE Suppressor of tumorigenicity 7 protein OS=Mus musculus OX=10090 GN=St7 PE=1 SV=1;tr|D3YUM7|D3YUM7_MOUSE Suppressor of tumorigenicity 7 protein OS=Mus musculus OX=10090 GN=St7 PE=1 SV=1;sp|Q99M96-7|ST7_MOUSE Isoform 7 of Suppressor of	11	2	2	2	2	2	2	2	2	2	3.4	3.4	3.4	57.443	503	503;523;508;511;528;531;534;551;554;572;577	158							1	2															3
G5E814;Q9D8B4;A0A3B2W4A5;A0A3B2W441	G5E814;Q9D8B4;A0A3B2W4A5;A0A3B2W441	4;4;3;3	4;4;3;3	4;4;3;3	NADH dehydrogenase [ubiquinone] 1 alpha subcomplex subunit 11	Ndufa11	tr|G5E814|G5E814_MOUSE Complex I-B14.7 OS=Mus musculus OX=10090 GN=Ndufa11 PE=1 SV=1;sp|Q9D8B4|NDUAB_MOUSE NADH dehydrogenase [ubiquinone] 1 alpha subcomplex subunit 11 OS=Mus musculus OX=10090 GN=Ndufa11 PE=1 SV=2;tr|A0A3B2W4A5|A0A3B2W4A5_MOUSE NADH dehyd	4	4	4	4	4	4	4	4	4	4	22.4	22.4	22.4	15.115	143	143;141;76;116	160		5															6	1
P26041	P26041	31	31	25	Moesin	Msn	sp|P26041|MOES_MOUSE Moesin OS=Mus musculus OX=10090 GN=Msn PE=1 SV=3	1	31	31	25	22	26	22	26	16	21	53.2	53.2	41.9	67.766	577	577	158							1	1	13	29	1											2	3	17	20
Q9WU79;A0A0R4J1T9;F6PYI8;A0A338P738;F6YFQ5;E9PUR5;F6XMC0	Q9WU79;A0A0R4J1T9	27;25;10;7;2;1;1	27;25;10;7;2;1;1	27;25;10;7;2;1;1	Proline dehydrogenase 1, mitochondrial	Prodh	sp|Q9WU79|PROD_MOUSE Proline dehydrogenase 1, mitochondrial OS=Mus musculus OX=10090 GN=Prodh PE=1 SV=2;tr|A0A0R4J1T9|A0A0R4J1T9_MOUSE Proline dehydrogenase OS=Mus musculus OX=10090 GN=Prodh PE=1 SV=1	7	27	27	27	19	20	19	20	19	20	49.2	49.2	49.2	68.035	599	599;497;244;157;63;105;115	163									22														1	24	1
Q9DCS3;A2A845	Q9DCS3	5;2	5;2	5;2	Trans-2-enoyl-CoA reductase, mitochondrial	Mecr	sp|Q9DCS3|MECR_MOUSE Enoyl-[acyl-carrier-protein] reductase, mitochondrial OS=Mus musculus OX=10090 GN=Mecr PE=1 SV=2	2	5	5	5	3	5	3	5	3	5	14.2	14.2	14.2	40.342	373	373;251	153					4	5														3	3	1	1
Q8BH24	Q8BH24	11	11	11	Transmembrane 9 superfamily member 4	Tm9sf4	sp|Q8BH24|TM9S4_MOUSE Transmembrane 9 superfamily member 4 OS=Mus musculus OX=10090 GN=Tm9sf4 PE=1 SV=1	1	11	11	11	7	9	7	9	7	9	16.2	16.2	16.2	74.692	643	643	150							10	6	1	2												7	5	1	1
P26040	P26040	8	2	2	Ezrin	Ezr	sp|P26040|EZRI_MOUSE Ezrin OS=Mus musculus OX=10090 GN=Ezr PE=1 SV=3	1	8	2	2	8	7	2	2	2	2	12.8	1.7	1.7	69.406	586	586	160										2															2
Q99LF4	Q99LF4	8	8	8	tRNA-splicing ligase RtcB homolog	Rtcb	sp|Q99LF4|RTCB_MOUSE RNA-splicing ligase RtcB homolog OS=Mus musculus OX=10090 GN=Rtcb PE=1 SV=1	1	8	8	8	8	4	8	4	8	4	22.6	22.6	22.6	55.249	505	505	165								6															8
Q9Z2I9	Q9Z2I9	25	25	25	Succinyl-CoA ligase [ADP-forming] subunit beta, mitochondrial	Sucla2	sp|Q9Z2I9|SUCB1_MOUSE Succinate--CoA ligase [ADP-forming] subunit beta, mitochondrial OS=Mus musculus OX=10090 GN=Sucla2 PE=1 SV=2	1	25	25	25	23	20	23	20	23	20	57.2	57.2	57.2	50.113	463	463	159					2	20	24													3	25	22
F8VQ95;Q6Y685-2;Q6Y685;A0A1B0GRH3	F8VQ95;Q6Y685-2;Q6Y685	17;17;17;5	17;17;17;5	11;11;11;1	Transforming acidic coiled-coil-containing protein 1	Tacc1	tr|F8VQ95|F8VQ95_MOUSE Transforming acidic coiled-coil-containing protein 1 OS=Mus musculus OX=10090 GN=Tacc1 PE=1 SV=1;sp|Q6Y685-2|TACC1_MOUSE Isoform 2 of Transforming acidic coiled-coil-containing protein 1 OS=Mus musculus OX=10090 GN=Tacc1;sp|Q6Y685|TA	4	17	17	11	11	13	11	13	5	8	20.4	20.4	10.8	84.253	776	776;368;774;146	150				2	3	13	3	1		1	2								1	1	10	2	1	1	1
P14152;A0A5F8MPN8;B1ATQ3	P14152;A0A5F8MPN8	3;2;1	3;2;1	3;2;1	Malate dehydrogenase, cytoplasmic	Mdh1	sp|P14152|MDHC_MOUSE Malate dehydrogenase, cytoplasmic OS=Mus musculus OX=10090 GN=Mdh1 PE=1 SV=3;tr|A0A5F8MPN8|A0A5F8MPN8_MOUSE Malate dehydrogenase OS=Mus musculus OX=10090 GN=Mdh1 PE=1 SV=1	3	3	3	3	3	3	3	3	3	3	13.5	13.5	13.5	36.511	334	334;355;155	155					3															3
Q99J77	Q99J77	2	2	2	sp|Q99J77|SIAS_MOUSE Sialic acid synthase	Nans	sp|Q99J77|SIAS_MOUSE Sialic acid synthase OS=Mus musculus OX=10090 GN=Nans PE=1 SV=1	1	2	2	2	0	2	0	2	0	2	4.7	4.7	4.7	40.024	359	359	111											2
P47757-2;A2AMW0;P47757-4;P47757;F7CAZ6;A0A0A0MQI9;F6YHZ8	P47757-2;A2AMW0;P47757-4;P47757;F7CAZ6	32;30;30;23;16;14;14	32;30;30;23;16;14;14	32;30;30;23;16;14;14	F-actin-capping protein subunit beta	Capzb	sp|P47757-2|CAPZB_MOUSE Isoform 2 of F-actin-capping protein subunit beta OS=Mus musculus OX=10090 GN=Capzb;tr|A2AMW0|A2AMW0_MOUSE F-actin-capping protein subunit beta OS=Mus musculus OX=10090 GN=Capzb PE=1 SV=1;sp|P47757-4|CAPZB_MOUSE Isoform 3 of F-actin	7	32	32	32	30	30	30	30	30	30	66.2	66.2	66.2	30.628	272	272;260;301;277;204;109;188	154	2	2	3	5	56	13	3	3	2	1						2	2	2	5	54	12	6	1	1
P17665	P17665	3	3	3	Cytochrome c oxidase subunit 7C, mitochondrial	Cox7c	sp|P17665|COX7C_MOUSE Cytochrome c oxidase subunit 7C, mitochondrial OS=Mus musculus OX=10090 GN=Cox7c PE=1 SV=1	1	3	3	3	2	3	2	3	2	3	31.7	31.7	31.7	7.3325	63	63	152	3	1														2	1	1
P54116	P54116	19	19	19	Erythrocyte band 7 integral membrane protein	Stom	sp|P54116|STOM_MOUSE Stomatin OS=Mus musculus OX=10090 GN=Stom PE=1 SV=3	1	19	19	19	18	18	18	18	18	18	70.1	70.1	70.1	31.375	284	284	159		4	17	36	16	9	11	7	5	5	4	2					2	20	40	22	7	7	6	5	7
D3YWA9;D3YTR6;Q8R0G7;D6REG2;A0A0U1RNZ2;D3YWU4;A0A0U1RPY3	D3YWA9;D3YTR6;Q8R0G7;D6REG2;A0A0U1RNZ2;D3YWU4	3;3;3;2;2;2;1	3;3;3;2;2;2;1	3;3;3;2;2;2;1	Protein spinster homolog 1	Spns1	tr|D3YWA9|D3YWA9_MOUSE Protein spinster homolog 1 OS=Mus musculus OX=10090 GN=Spns1 PE=1 SV=1;tr|D3YTR6|D3YTR6_MOUSE Protein spinster homolog 1 OS=Mus musculus OX=10090 GN=Spns1 PE=1 SV=1;sp|Q8R0G7|SPNS1_MOUSE Protein spinster homolog 1 OS=Mus musculus OX=	7	3	3	3	3	3	3	3	3	3	14.3	14.3	14.3	48.281	453	453;476;528;165;167;239;262	156						3															3
Q9Z0P5;Q9Z0P5-2;A0A1L1SU53;A0A1L1STC8;A0A087WRG4	Q9Z0P5;Q9Z0P5-2;A0A1L1SU53;A0A1L1STC8	12;11;10;7;1	12;11;10;7;1	10;9;9;5;1	Twinfilin-2	Twf2	sp|Q9Z0P5|TWF2_MOUSE Twinfilin-2 OS=Mus musculus OX=10090 GN=Twf2 PE=1 SV=1;sp|Q9Z0P5-2|TWF2_MOUSE Isoform 2 of Twinfilin-2 OS=Mus musculus OX=10090 GN=Twf2;tr|A0A1L1SU53|A0A1L1SU53_MOUSE Twinfilin-2 (Fragment) OS=Mus musculus OX=10090 GN=Twf2 PE=1 SV=1;tr	5	12	12	10	9	10	9	10	7	8	43	43	39	39.47	349	349;347;235;207;71	148					1	13					3									1	11
Q8JZR0;A0A286YCG4;A0A286YD68;A0A286YCF3	Q8JZR0	30;3;3;2	27;3;3;2	27;3;3;2	Long-chain-fatty-acid--CoA ligase 5	Acsl5	sp|Q8JZR0|ACSL5_MOUSE Long-chain-fatty-acid--CoA ligase 5 OS=Mus musculus OX=10090 GN=Acsl5 PE=1 SV=1	4	30	27	27	25	26	23	23	23	23	54	51.5	51.5	76.205	683	683;96;117;62	157									31	10	2	2												31	9
Q6PDL0;A0A1D5RMC1;A0A1D5RM94	Q6PDL0;A0A1D5RMC1;A0A1D5RM94	9;8;7	9;8;7	9;8;7	Cytoplasmic dynein 1 light intermediate chain 2	Dync1li2	sp|Q6PDL0|DC1L2_MOUSE Cytoplasmic dynein 1 light intermediate chain 2 OS=Mus musculus OX=10090 GN=Dync1li2 PE=1 SV=2;tr|A0A1D5RMC1|A0A1D5RMC1_MOUSE Dynein light intermediate chain (Fragment) OS=Mus musculus OX=10090 GN=Dync1li2 PE=1 SV=1;tr|A0A1D5RM94|A0A1	3	9	9	9	6	7	6	7	6	7	27.6	27.6	27.6	54.218	492	492;406;470	151							1	7															6
Q8BYW1-2;Q8BYW1-3;Q8BYW1	Q8BYW1-2;Q8BYW1-3;Q8BYW1	3;3;3	3;3;3	3;3;3	Rho GTPase-activating protein 25	Arhgap25	sp|Q8BYW1-2|RHG25_MOUSE Isoform 2 of Rho GTPase-activating protein 25 OS=Mus musculus OX=10090 GN=Arhgap25;sp|Q8BYW1-3|RHG25_MOUSE Isoform 3 of Rho GTPase-activating protein 25 OS=Mus musculus OX=10090 GN=Arhgap25;sp|Q8BYW1|RHG25_MOUSE Rho GTPase-activatin	3	3	3	3	3	0	3	0	3	0	7.2	7.2	7.2	62.873	559	559;622;648	210																									3
Q921I1;D3YYR8;F7CJN9;F7BAE9;E9Q2Q7;E9Q939	Q921I1	17;6;4;4;3;1	17;6;4;4;3;1	14;5;2;3;3;1	Serotransferrin	Tf	sp|Q921I1|TRFE_MOUSE Serotransferrin OS=Mus musculus OX=10090 GN=Tf PE=1 SV=1	6	17	17	14	13	12	13	12	10	10	33.4	33.4	29.3	76.723	697	697;237;249;278;171;73	164										12															13
Q9WVJ2;E9Q5I9;F6ZQQ3;E9Q0U1;F6PXS6	Q9WVJ2;E9Q5I9	7;6;3;3;1	7;6;3;3;1	7;6;3;3;1	26S proteasome non-ATPase regulatory subunit 13	Psmd13	sp|Q9WVJ2|PSD13_MOUSE 26S proteasome non-ATPase regulatory subunit 13 OS=Mus musculus OX=10090 GN=Psmd13 PE=1 SV=1;tr|E9Q5I9|E9Q5I9_MOUSE 26S proteasome non-ATPase regulatory subunit 13 OS=Mus musculus OX=10090 GN=Psmd13 PE=1 SV=1	5	7	7	7	5	6	5	6	5	6	21.8	21.8	21.8	42.809	376	376;349;206;241;96	153						5	1				2										6	1
Q64727;A0A286YDJ4	Q64727	96;9	96;9	96;9	Vinculin	Vcl	sp|Q64727|VINC_MOUSE Vinculin OS=Mus musculus OX=10090 GN=Vcl PE=1 SV=4	2	96	96	96	82	89	82	89	82	89	80.8	80.8	80.8	116.72	1066	1066;149	164			1			2	4	3	8	23	49	142	44	21	24	1	1	3	1			3	4	8	21
A0A0A6YWK3;E9QMA6;P70191	A0A0A6YWK3;E9QMA6;P70191	4;4;4	4;4;4	4;4;4	TNF receptor-associated factor 5	Traf5	tr|A0A0A6YWK3|A0A0A6YWK3_MOUSE TNF receptor-associated factor 5 (Fragment) OS=Mus musculus OX=10090 GN=Traf5 PE=1 SV=1;tr|E9QMA6|E9QMA6_MOUSE TNF receptor-associated factor OS=Mus musculus OX=10090 GN=Traf5 PE=1 SV=2;sp|P70191|TRAF5_MOUSE TNF receptor-asso	3	4	4	4	2	2	2	2	2	2	16.8	16.8	16.8	28.349	250	250;552;558	159									2															2
A0A0R4J263;O35083;G3UWV6	A0A0R4J263;O35083	5;5;2	5;5;2	5;5;2	1-acyl-sn-glycerol-3-phosphate acyltransferase alpha	Agpat1	tr|A0A0R4J263|A0A0R4J263_MOUSE 1-acyl-sn-glycerol-3-phosphate acyltransferase OS=Mus musculus OX=10090 GN=Agpat1 PE=1 SV=1;sp|O35083|PLCA_MOUSE 1-acyl-sn-glycerol-3-phosphate acyltransferase alpha OS=Mus musculus OX=10090 GN=Agpat1 PE=1 SV=1	3	5	5	5	5	5	5	5	5	5	29.5	29.5	29.5	31.737	285	285;285;198	160				6		1													8	1
Q9D3L3;O09044;B0R030;E9Q8A1;B0R029;P60879	Q9D3L3;O09044;B0R030	24;24;16;11;10;1	24;24;16;11;10;1	24;24;16;11;10;1	Synaptosomal-associated protein;Synaptosomal-associated protein 23	Snap23	tr|Q9D3L3|Q9D3L3_MOUSE Synaptosomal-associated protein OS=Mus musculus OX=10090 GN=Snap23 PE=1 SV=1;sp|O09044|SNP23_MOUSE Synaptosomal-associated protein 23 OS=Mus musculus OX=10090 GN=Snap23 PE=1 SV=1;tr|B0R030|B0R030_MOUSE Synaptosomal-associated protein	6	24	24	24	22	21	22	21	22	21	86.9	86.9	86.9	24.55	221	221;210;161;98;85;206	155	10	17	16	37	4		1									9	19	16	41	5			1
Q2TPA8;B1AX78;B1AX77	Q2TPA8;B1AX78	6;4;1	6;4;1	6;4;1	Hydroxysteroid dehydrogenase-like protein 2	Hsdl2	sp|Q2TPA8|HSDL2_MOUSE Hydroxysteroid dehydrogenase-like protein 2 OS=Mus musculus OX=10090 GN=Hsdl2 PE=1 SV=1;tr|B1AX78|B1AX78_MOUSE Hydroxysteroid dehydrogenase-like protein 2 OS=Mus musculus OX=10090 GN=Hsdl2 PE=1 SV=1	3	6	6	6	5	3	5	3	5	3	13.3	13.3	13.3	54.208	490	490;370;149	170						1		2	2														5	2	1
Q9DCE9;E9PW35;E9Q9N8	Q9DCE9	41;6;6	41;6;6	34;6;6	tr|Q9DCE9|Q9DCE9_MOUSE Interferon gamma-induced GTPase	Igtp	tr|Q9DCE9|Q9DCE9_MOUSE Interferon gamma-induced GTPase OS=Mus musculus OX=10090 GN=Igtp PE=1 SV=1	3	41	41	34	36	38	36	38	29	32	73	73	64.5	48.493	423	423;53;72	160	3	6	7	9	15	24	72	15	14	13	14	12	8	5	6	2	6	7	9	18	26	71	16	18	15
P35276;D3YWL1;D3YW33	P35276;D3YWL1;D3YW33	8;5;5	6;4;4	5;3;3	Ras-related protein Rab-3D	Rab3d	sp|P35276|RAB3D_MOUSE Ras-related protein Rab-3D OS=Mus musculus OX=10090 GN=Rab3d PE=1 SV=1;tr|D3YWL1|D3YWL1_MOUSE Ras-related protein Rab-3D (Fragment) OS=Mus musculus OX=10090 GN=Rab3d PE=1 SV=1;tr|D3YW33|D3YW33_MOUSE Ras-related protein Rab-3D OS=Mus m	3	8	6	5	8	8	6	6	5	5	48.9	45.2	36.5	24.416	219	219;106;136	160				6	1														7	2
A0A0A6YVS2;Q921L3	A0A0A6YVS2;Q921L3	10;10	10;10	10;10	Transmembrane and coiled-coil domain-containing protein 1	Tmco1	tr|A0A0A6YVS2|A0A0A6YVS2_MOUSE Calcium load-activated calcium channel (Fragment) OS=Mus musculus OX=10090 GN=Tmco1 PE=1 SV=1;sp|Q921L3|TMCO1_MOUSE Calcium load-activated calcium channel OS=Mus musculus OX=10090 GN=Tmco1 PE=1 SV=1	2	10	10	10	8	10	8	10	8	10	33.5	33.5	33.5	22.283	200	200;188	153	1	1	13	4	5	3	1	1	1	1	2	1	1			1	1	10	5	3	2	2	2	2	2
Q99KR7;Q9QZH3;Q9ERU9	Q99KR7	20;1;1	20;1;1	19;1;0	Peptidyl-prolyl cis-trans isomerase F, mitochondrial	Ppif	sp|Q99KR7|PPIF_MOUSE Peptidyl-prolyl cis-trans isomerase F, mitochondrial OS=Mus musculus OX=10090 GN=Ppif PE=1 SV=1	3	20	20	19	18	16	18	16	17	15	78.2	78.2	78.2	21.737	206	206;301;3053	146	6	13	26	7	3	1	2									3	7	25	6	2
A0A087WRU0;A0A087WQ94;A0A087WQM0;A0A6I8MWZ2;A0A087WQS0;A0A1D5RM59;E9Q0S6	A0A087WRU0;A0A087WQ94;A0A087WQM0;A0A6I8MWZ2;A0A087WQS0;A0A1D5RM59;E9Q0S6	2;2;2;2;2;2;2	2;2;2;2;2;2;2	2;2;2;2;2;2;2	tr|A0A087WRU0|A0A087WRU0_MOUSE Tensin 1	Tns1	tr|A0A087WRU0|A0A087WRU0_MOUSE Tensin 1 (Fragment) OS=Mus musculus OX=10090 GN=Tns1 PE=1 SV=1;tr|A0A087WQ94|A0A087WQ94_MOUSE Tensin 1 (Fragment) OS=Mus musculus OX=10090 GN=Tns1 PE=1 SV=1;tr|A0A087WQM0|A0A087WQM0_MOUSE Tensin 1 OS=Mus musculus OX=10090 GN=	7	2	2	2	1	1	1	1	1	1	1.5	1.5	1.5	181.79	1705	1705;1719;1823;1844;1867;1880;1888	163													1
O70469	O70469	16	16	16	Docking protein 2	Dok2	sp|O70469|DOK2_MOUSE Docking protein 2 OS=Mus musculus OX=10090 GN=Dok2 PE=1 SV=1	1	16	16	16	12	13	12	13	12	13	52.4	52.4	52.4	45.522	412	412	147		1				2	16	2									1					13
Q8R164	Q8R164	12	12	12	Valacyclovir hydrolase	Bphl	sp|Q8R164|BPHL_MOUSE Valacyclovir hydrolase OS=Mus musculus OX=10090 GN=Bphl PE=1 SV=1	1	12	12	12	11	10	11	10	11	10	53.3	53.3	53.3	32.851	291	291	159				10	3														13	3
H3BK65;P42567;F6W2Q5;Q5JC28;A0A0R4J0A0;P42567-2;H3BJB8	H3BK65;P42567;F6W2Q5;Q5JC28	11;11;10;10;4;4;2	11;11;10;10;4;4;2	11;11;10;10;4;4;2	Epidermal growth factor receptor substrate 15	Eps15	tr|H3BK65|H3BK65_MOUSE Epidermal growth factor receptor substrate 15 OS=Mus musculus OX=10090 GN=Eps15 PE=1 SV=1;sp|P42567|EPS15_MOUSE Epidermal growth factor receptor substrate 15 OS=Mus musculus OX=10090 GN=Eps15 PE=1 SV=1;tr|F6W2Q5|F6W2Q5_MOUSE Epiderma	7	11	11	11	7	8	7	8	7	8	22	22	22	102.23	933	933;897;764;793;583;581;103	156											8	6
Q9CQH3;D3Z568;D3YX99;F6Y6V5;D3Z6W9	Q9CQH3;D3Z568;D3YX99;F6Y6V5;D3Z6W9	9;8;6;5;5	9;8;6;5;5	9;8;6;5;5	NADH dehydrogenase [ubiquinone] 1 beta subcomplex subunit 5, mitochondrial	Ndufb5	sp|Q9CQH3|NDUB5_MOUSE NADH dehydrogenase [ubiquinone] 1 beta subcomplex subunit 5, mitochondrial OS=Mus musculus OX=10090 GN=Ndufb5 PE=1 SV=1;tr|D3Z568|D3Z568_MOUSE Complex I-SGDH OS=Mus musculus OX=10090 GN=Ndufb5 PE=1 SV=1;tr|D3YX99|D3YX99_MOUSE Complex	5	9	9	9	8	7	8	7	8	7	37.6	37.6	37.6	21.71	189	189;119;172;135;181	159		9															9	3
Q9D3B1	Q9D3B1	5	5	5	Very-long-chain (3R)-3-hydroxyacyl-CoA dehydratase 2	Hacd2	sp|Q9D3B1|HACD2_MOUSE Very-long-chain (3R)-3-hydroxyacyl-CoA dehydratase 2 OS=Mus musculus OX=10090 GN=Hacd2 PE=1 SV=1	1	5	5	5	5	4	5	4	5	4	13	13	13	28.402	254	254	155			5	5	2	1	2	1	1									4	6	3	1	1	1	1
P35991;A2BDW0	P35991;A2BDW0	26;21	26;21	26;21	Tyrosine-protein kinase BTK	Btk	sp|P35991|BTK_MOUSE Tyrosine-protein kinase BTK OS=Mus musculus OX=10090 GN=Btk PE=1 SV=4;tr|A2BDW0|A2BDW0_MOUSE Tyrosine-protein kinase OS=Mus musculus OX=10090 GN=Btk PE=1 SV=1	2	26	26	26	23	16	23	16	23	16	47.2	47.2	47.2	76.437	659	659;483	166				1		1	1	2	2	18	4	2	2	2					1				2	9	24
A2AWA9;A2AWA9-2	A2AWA9;A2AWA9-2	3;2	3;2	3;2	Rab GTPase-activating protein 1	Rabgap1	sp|A2AWA9|RBGP1_MOUSE Rab GTPase-activating protein 1 OS=Mus musculus OX=10090 GN=Rabgap1 PE=1 SV=1;sp|A2AWA9-2|RBGP1_MOUSE Isoform 2 of Rab GTPase-activating protein 1 OS=Mus musculus OX=10090 GN=Rabgap1	2	3	3	3	3	1	3	1	3	1	3.1	3.1	3.1	120.8	1064	1064;809	187												1
P60202;P60202-2	P60202;P60202-2	2;1	2;1	2;1	Myelin proteolipid protein	Plp1	sp|P60202|MYPR_MOUSE Myelin proteolipid protein OS=Mus musculus OX=10090 GN=Plp1 PE=1 SV=2;sp|P60202-2|MYPR_MOUSE Isoform DM-20 of Myelin proteolipid protein OS=Mus musculus OX=10090 GN=Plp1	2	2	2	2	1	1	1	1	1	1	8.7	8.7	8.7	30.077	277	277;242	153			1															1
O70252;D3YX62;D3YXN4;D3Z4A2	O70252;D3YX62	15;13;5;1	15;13;5;1	15;13;5;1	Heme oxygenase 2	Hmox2	sp|O70252|HMOX2_MOUSE Heme oxygenase 2 OS=Mus musculus OX=10090 GN=Hmox2 PE=1 SV=1;tr|D3YX62|D3YX62_MOUSE Heme oxygenase (biliverdin-producing) (Fragment) OS=Mus musculus OX=10090 GN=Hmox2 PE=1 SV=1	4	15	15	15	14	12	14	12	14	12	46.7	46.7	46.7	35.738	315	315;228;93;65	158					18															19	1
Q9D7N9	Q9D7N9	16	16	16	Adipocyte plasma membrane-associated protein	Apmap	sp|Q9D7N9|APMAP_MOUSE Adipocyte plasma membrane-associated protein OS=Mus musculus OX=10090 GN=Apmap PE=1 SV=1	1	16	16	16	15	12	15	12	15	12	37.8	37.8	37.8	46.434	415	415	156						11	18														8	20
Q8BU33;A0A1W2P8E1;A0A1W2P727;A0A1W2P8D6;Q8BU33-3;Q8BU33-2;A0A1W2P6P8;A0A1W2P6Y9;A0A1W2P6L8	Q8BU33;A0A1W2P8E1;A0A1W2P727;A0A1W2P8D6;Q8BU33-3;Q8BU33-2	26;23;22;19;16;16;1;1;1	26;23;22;19;16;16;1;1;1	26;23;22;19;16;16;1;1;1	Acetolactate synthase-like protein	Ilvbl	sp|Q8BU33|HACL2_MOUSE 2-hydroxyacyl-CoA lyase 2 OS=Mus musculus OX=10090 GN=Ilvbl PE=1 SV=1;tr|A0A1W2P8E1|A0A1W2P8E1_MOUSE 2-hydroxyacyl-CoA lyase 2 OS=Mus musculus OX=10090 GN=Ilvbl PE=1 SV=1;tr|A0A1W2P727|A0A1W2P727_MOUSE 2-hydroxyacyl-CoA lyase 2 OS=Mus	9	26	26	26	25	21	25	21	25	21	47.2	47.2	47.2	68.155	632	632;596;531;328;401;416;63;79;125	167								1	25	2												1	2	30	3
Q8R411	Q8R411	10	10	10	Myc target protein 1	Myct1	sp|Q8R411|MYCT1_MOUSE Myc target protein 1 OS=Mus musculus OX=10090 GN=Myct1 PE=1 SV=1	1	10	10	10	10	10	10	10	10	10	39.4	39.4	39.4	21.079	188	188	155			3	2	13	10	7	1										3	3	13	10	6
A0A1D5RM92;Q9DBH0;Q3TXI7;Q8BZZ3;A0A1D5RLH0	A0A1D5RM92;Q9DBH0;Q3TXI7	13;13;7;3;1	13;13;7;3;1	11;11;5;1;1	NEDD4-like E3 ubiquitin-protein ligase WWP2	Wwp2	tr|A0A1D5RM92|A0A1D5RM92_MOUSE E3 ubiquitin-protein ligase OS=Mus musculus OX=10090 GN=Wwp2 PE=1 SV=1;sp|Q9DBH0|WWP2_MOUSE NEDD4-like E3 ubiquitin-protein ligase WWP2 OS=Mus musculus OX=10090 GN=Wwp2 PE=1 SV=1;tr|Q3TXI7|Q3TXI7_MOUSE HECT-type E3 ubiquitin	5	13	13	11	6	10	6	10	6	8	18.3	18.3	16.1	94.157	824	824;870;431;918;104	147					1						10	1								1
Q8BH61	Q8BH61	12	11	11	Coagulation factor XIII A chain	F13a1	sp|Q8BH61|F13A_MOUSE Coagulation factor XIII A chain OS=Mus musculus OX=10090 GN=F13a1 PE=1 SV=3	1	12	11	11	10	5	10	4	10	4	18.9	17.9	17.9	83.206	732	732	183										4														1	10
Q61768;E9QAK5	Q61768;E9QAK5	12;8	12;8	9;5	Kinesin-1 heavy chain;Kinesin-like protein	Kif5b	sp|Q61768|KINH_MOUSE Kinesin-1 heavy chain OS=Mus musculus OX=10090 GN=Kif5b PE=1 SV=3;tr|E9QAK5|E9QAK5_MOUSE Kinesin-like protein (Fragment) OS=Mus musculus OX=10090 GN=Kif5b PE=1 SV=1	2	12	12	9	9	11	9	11	6	8	14.1	14.1	10.4	109.55	963	963;619	151											8	11		1
P26450;Q80UI5;A0A087WQM2	P26450;Q80UI5	4;3;1	4;3;1	4;3;1	Phosphatidylinositol 3-kinase regulatory subunit alpha	Pik3r1	sp|P26450|P85A_MOUSE Phosphatidylinositol 3-kinase regulatory subunit alpha OS=Mus musculus OX=10090 GN=Pik3r1 PE=1 SV=2;tr|Q80UI5|Q80UI5_MOUSE Phosphatidylinositol 3-kinase regulatory subunit alpha OS=Mus musculus OX=10090 GN=Pik3r1 PE=1 SV=1	3	4	4	4	2	3	2	3	2	3	6.8	6.8	6.8	83.516	724	724;454;174	150										3															2
E9Q586;E9Q3M3;D3YX34;O08788-2;O08788;D3Z2M9;D3YYG9	E9Q586;E9Q3M3;D3YX34;O08788-2;O08788	20;19;18;18;18;2;2	20;19;18;18;18;2;2	20;19;18;18;18;2;2	Dynactin subunit 1	Dctn1	tr|E9Q586|E9Q586_MOUSE Dynactin subunit 1 OS=Mus musculus OX=10090 GN=Dctn1 PE=1 SV=1;tr|E9Q3M3|E9Q3M3_MOUSE Dynactin subunit 1 OS=Mus musculus OX=10090 GN=Dctn1 PE=1 SV=1;tr|D3YX34|D3YX34_MOUSE Dynactin subunit 1 OS=Mus musculus OX=10090 GN=Dctn1 PE=1 SV=	7	20	20	20	14	15	14	15	14	15	23.2	23.2	23.2	136.85	1239	1239;1264;1142;1243;1281;159;189	162												15
Q921G7;Q6PF96	Q921G7;Q6PF96	33;32	33;32	33;32	Electron transfer flavoprotein-ubiquinone oxidoreductase, mitochondrial	Etfdh	sp|Q921G7|ETFD_MOUSE Electron transfer flavoprotein-ubiquinone oxidoreductase, mitochondrial OS=Mus musculus OX=10090 GN=Etfdh PE=1 SV=1;tr|Q6PF96|Q6PF96_MOUSE Electron transfer flavoprotein-ubiquinone oxidoreductase OS=Mus musculus OX=10090 GN=Etfdh PE=1	2	33	33	33	28	26	28	26	28	26	51	51	51	68.09	616	616;556	166									32	3													2	39	4
Q62418-3;Q62418-2;Q62418	Q62418-3;Q62418-2;Q62418	8;8;8	8;8;8	8;8;8	Drebrin-like protein	Dbnl	sp|Q62418-3|DBNL_MOUSE Isoform 3 of Drebrin-like protein OS=Mus musculus OX=10090 GN=Dbnl;sp|Q62418-2|DBNL_MOUSE Isoform 2 of Drebrin-like protein OS=Mus musculus OX=10090 GN=Dbnl;sp|Q62418|DBNL_MOUSE Drebrin-like protein OS=Mus musculus OX=10090 GN=Dbnl P	3	8	8	8	6	8	6	8	6	8	23.1	23.1	23.1	48.341	432	432;433;436	145							2	10														1	6
Q9EQK5	Q9EQK5	39	39	1	Major vault protein	Mvp	sp|Q9EQK5|MVP_MOUSE Major vault protein OS=Mus musculus OX=10090 GN=Mvp PE=1 SV=4	1	39	39	1	32	32	32	32	1	0	55.9	55.9	0.9	95.923	861	861	164											41	3	1												3
Q80UM7	Q80UM7	27	27	27	Mannosyl-oligosaccharide glucosidase	Mogs	sp|Q80UM7|MOGS_MOUSE Mannosyl-oligosaccharide glucosidase OS=Mus musculus OX=10090 GN=Mogs PE=1 SV=1	1	27	27	27	26	21	26	21	26	21	44.4	44.4	44.4	91.83	834	834	171										15	21	1	1											1	24
D3YX12;A0A0A6YXR0;Q8BGS7-2;Q8BGS7;D3Z5Y5	D3YX12;A0A0A6YXR0;Q8BGS7-2;Q8BGS7	3;3;3;3;1	3;3;3;3;1	3;3;3;3;1	Choline/ethanolaminephosphotransferase 1	Cept1	tr|D3YX12|D3YX12_MOUSE Choline/ethanolaminephosphotransferase 1 (Fragment) OS=Mus musculus OX=10090 GN=Cept1 PE=1 SV=1;tr|A0A0A6YXR0|A0A0A6YXR0_MOUSE Choline/ethanolaminephosphotransferase 1 (Fragment) OS=Mus musculus OX=10090 GN=Cept1 PE=1 SV=1;sp|Q8BGS7-	5	3	3	3	3	3	3	3	3	3	12.9	12.9	12.9	19.762	178	178;247;416;416;60	156				3	4	2	2	1	1	1		1	1	1			1	1	1	4	1	1		1	1
Q8K209;A0A1D5RLN4;A0A1D5RLE2;A0A1D5RLF7;A0A1D5RLB9;A0A1D5RLK9;A0A1D5RM68;A0A1D5RME3;A0A1D5RLH8	Q8K209;A0A1D5RLN4;A0A1D5RLE2	12;6;6;5;5;5;4;2;2	12;6;6;5;5;5;4;2;2	12;6;6;5;5;5;4;2;2	G-protein coupled receptor 56;GPR56 N-terminal fragment;GPR56 C-terminal fragment	Gpr56	sp|Q8K209|AGRG1_MOUSE Adhesion G-protein coupled receptor G1 OS=Mus musculus OX=10090 GN=Adgrg1 PE=1 SV=1;tr|A0A1D5RLN4|A0A1D5RLN4_MOUSE Adhesion G-protein-coupled receptor G1 (Fragment) OS=Mus musculus OX=10090 GN=Adgrg1 PE=1 SV=1;tr|A0A1D5RLE2|A0A1D5RLE2	9	12	12	12	10	11	10	11	10	11	19.5	19.5	19.5	77.254	687	687;229;256;149;167;185;118;105;112	165		1	1	1	3	1	2	3	9	9							1	1	2	2	3	1	3	10	11
Q61425	Q61425	22	22	22	Hydroxyacyl-coenzyme A dehydrogenase, mitochondrial	Hadh	sp|Q61425|HCDH_MOUSE Hydroxyacyl-coenzyme A dehydrogenase, mitochondrial OS=Mus musculus OX=10090 GN=Hadh PE=1 SV=2	1	22	22	22	21	17	21	17	21	17	50.6	50.6	50.6	34.463	314	314	161				1	23	2	1		1	1	1	1	1	1					1	30	3	1		1	1
G3X9Y5;E9Q735;E9Q442;A0A1L1SV76;A0A1L1SRI7;A0A1L1SUX2;Q8VDS1	G3X9Y5;E9Q735	5;5;2;1;1;1;1	5;5;2;1;1;1;1	5;5;2;1;1;1;1	Ubiquitin conjugation factor E4 A	Ube4a	tr|G3X9Y5|G3X9Y5_MOUSE Ubiquitin conjugation factor E4 A OS=Mus musculus OX=10090 GN=Ube4a PE=1 SV=1;sp|E9Q735|UBE4A_MOUSE Ubiquitin conjugation factor E4 A OS=Mus musculus OX=10090 GN=Ube4a PE=1 SV=1	7	5	5	5	4	4	4	4	4	4	7.8	7.8	7.8	124.46	1085	1085;1028;547;150;197;206;406	162												4
Q9CZY3;B7ZBY7;E9PY39;B7ZBY6;Q9CZY3-2;B2KF55	Q9CZY3;B7ZBY7;E9PY39;B7ZBY6;Q9CZY3-2	6;5;5;4;4;2	6;5;5;4;4;2	2;1;1;1;1;0	Ubiquitin-conjugating enzyme E2 variant 1	Ube2v1;Gm20431	sp|Q9CZY3|UB2V1_MOUSE Ubiquitin-conjugating enzyme E2 variant 1 OS=Mus musculus OX=10090 GN=Ube2v1 PE=1 SV=1;tr|B7ZBY7|B7ZBY7_MOUSE Ubiquitin-conjugating enzyme E2 variant 1 OS=Mus musculus OX=10090 GN=Ube2v1 PE=4 SV=1;tr|E9PY39|E9PY39_MOUSE Predicted gene	6	6	6	2	6	5	6	5	2	2	36.7	36.7	18.4	16.355	147	147;173;371;124;105;63	162		6															6	3
Q8JZN5;A0A0G2JDY4;A0A0G2JF25	Q8JZN5	18;4;3	18;4;3	18;4;3	Acyl-CoA dehydrogenase family member 9, mitochondrial	Acad9	sp|Q8JZN5|ACAD9_MOUSE Complex I assembly factor ACAD9, mitochondrial OS=Mus musculus OX=10090 GN=Acad9 PE=1 SV=2	3	18	18	18	17	14	17	14	17	14	34.7	34.7	34.7	68.721	625	625;157;160	165							1	9	15	1													11	20	2
Q99JY0;D3YXU1	Q99JY0	28;9	28;9	28;9	Trifunctional enzyme subunit beta, mitochondrial;3-ketoacyl-CoA thiolase	Hadhb	sp|Q99JY0|ECHB_MOUSE Trifunctional enzyme subunit beta, mitochondrial OS=Mus musculus OX=10090 GN=Hadhb PE=1 SV=1	2	28	28	28	25	25	25	25	25	25	61.9	61.9	61.9	51.386	475	475;173	158							36	2													2	33	3	1
O88342;A0A0J9YU05	O88342	17;4	17;4	17;4	WD repeat-containing protein 1	Wdr1	sp|O88342|WDR1_MOUSE WD repeat-containing protein 1 OS=Mus musculus OX=10090 GN=Wdr1 PE=1 SV=3	2	17	17	17	16	10	16	10	16	10	38	38	38	66.406	606	606;333	172								1	11														1	14	5
Q8VBV7;A0A087WPM5	Q8VBV7;A0A087WPM5	2;1	2;1	2;1	COP9 signalosome complex subunit 8	Cops8	sp|Q8VBV7|CSN8_MOUSE COP9 signalosome complex subunit 8 OS=Mus musculus OX=10090 GN=Cops8 PE=1 SV=1;tr|A0A087WPM5|A0A087WPM5_MOUSE COP9 signalosome complex subunit 8 (Fragment) OS=Mus musculus OX=10090 GN=Cops8 PE=1 SV=6	2	2	2	2	0	2	0	2	0	2	13.9	13.9	13.9	23.255	209	209;80	103			2
Q3UXS0;E9Q855;O35609	Q3UXS0;E9Q855;O35609	11;10;10	11;10;10	11;10;10	Secretory carrier-associated membrane protein 3	Scamp3	tr|Q3UXS0|Q3UXS0_MOUSE Secretory carrier-associated membrane protein OS=Mus musculus OX=10090 GN=Scamp3 PE=1 SV=1;tr|E9Q855|E9Q855_MOUSE Secretory carrier-associated membrane protein OS=Mus musculus OX=10090 GN=Scamp3 PE=1 SV=1;sp|O35609|SCAM3_MOUSE Secret	3	11	11	11	10	10	10	10	10	10	34.6	34.6	34.6	38.586	350	350;315;349	158			4		13	11	9	5	2	2								5	3	13	10	8	5	4	1
Q7M759;A0A494BBA3	Q7M759;A0A494BBA3	4;2	4;2	4;2	Alpha/beta hydrolase domain-containing protein 17B	Abhd17b	sp|Q7M759|AB17B_MOUSE Alpha/beta hydrolase domain-containing protein 17B OS=Mus musculus OX=10090 GN=Abhd17b PE=1 SV=1;tr|A0A494BBA3|A0A494BBA3_MOUSE Alpha/beta hydrolase domain-containing protein 17B OS=Mus musculus OX=10090 GN=Abhd17b PE=1 SV=1	2	4	4	4	4	3	4	3	4	3	18.8	18.8	18.8	32.2	288	288;162	162					3															4
Q99MR8;A0A0G2JF64;A0A0G2JFQ5	Q99MR8	22;7;4	22;7;4	22;7;4	Methylcrotonoyl-CoA carboxylase subunit alpha, mitochondrial	Mccc1	sp|Q99MR8|MCCA_MOUSE Methylcrotonoyl-CoA carboxylase subunit alpha, mitochondrial OS=Mus musculus OX=10090 GN=Mccc1 PE=1 SV=2	3	22	22	22	19	19	19	19	19	19	38.8	38.8	38.8	79.343	717	717;201;255	157									3	23														1	22
O88696	O88696	8	8	8	ATP-dependent Clp protease proteolytic subunit, mitochondrial	Clpp	sp|O88696|CLPP_MOUSE ATP-dependent Clp protease proteolytic subunit, mitochondrial OS=Mus musculus OX=10090 GN=Clpp PE=1 SV=1	1	8	8	8	8	7	8	7	8	7	32	32	32	29.8	272	272	157				8															9
Q78IK2	Q78IK2	4	4	4	Up-regulated during skeletal muscle growth protein 5	Usmg5	sp|Q78IK2|ATPMK_MOUSE ATP synthase membrane subunit K, mitochondrial OS=Mus musculus OX=10090 GN=Atp5mk PE=1 SV=1	1	4	4	4	3	3	3	3	3	3	44.8	44.8	44.8	6.3814	58	58	161	3	1														4	2
P52480-2	P52480-2	41	2	2	Pyruvate kinase PKM	Pkm	sp|P52480-2|KPYM_MOUSE Isoform M1 of Pyruvate kinase PKM OS=Mus musculus OX=10090 GN=Pkm	1	41	2	2	37	32	2	1	2	1	75.1	4.1	4.1	57.984	531	531	183								1															2	1
A0A2I3BPY7;Q9EP71	A0A2I3BPY7;Q9EP71	18;18	18;18	18;18	Ankycorbin	Rai14	tr|A0A2I3BPY7|A0A2I3BPY7_MOUSE Ankycorbin OS=Mus musculus OX=10090 GN=Rai14 PE=1 SV=1;sp|Q9EP71|RAI14_MOUSE Ankycorbin OS=Mus musculus OX=10090 GN=Rai14 PE=1 SV=1	2	18	18	18	16	8	16	8	16	8	23.1	23.1	23.1	105.71	950	950;979	169											5	9
Q3T9T1;A0A5F8MQA9;Q3TZY4;Q80W04	Q3T9T1;A0A5F8MQA9;Q3TZY4;Q80W04	15;14;14;14	15;14;14;14	14;13;13;13	Transmembrane and coiled-coil domains protein 2	Tmcc2	tr|Q3T9T1|Q3T9T1_MOUSE Transmembrane and coiled-coil domains protein 2 OS=Mus musculus OX=10090 GN=Tmcc2 PE=1 SV=1;tr|A0A5F8MQA9|A0A5F8MQA9_MOUSE Transmembrane and coiled-coil domains protein 2 OS=Mus musculus OX=10090 GN=Tmcc2 PE=1 SV=1;tr|Q3TZY4|Q3TZY4_M	4	15	15	14	14	7	14	7	13	7	42.7	42.7	40.8	51.891	471	471;524;628;706	162							8	6	2													16	3
O55013	O55013	4	4	4	Trafficking protein particle complex subunit 3	Trappc3	sp|O55013|TPPC3_MOUSE Trafficking protein particle complex subunit 3 OS=Mus musculus OX=10090 GN=Trappc3 PE=1 SV=1	1	4	4	4	4	4	4	4	4	4	23.3	23.3	23.3	20.302	180	180	147	1	4	5														2	6
Q8C1E7;D3Z0U3	Q8C1E7	4;1	4;1	4;1	Transmembrane protein 120A	Tmem120a	sp|Q8C1E7|TACAN_MOUSE Ion channel TACAN OS=Mus musculus OX=10090 GN=Tmem120a PE=1 SV=1	2	4	4	4	4	2	4	2	4	2	13.4	13.4	13.4	40.751	343	343;92	177					2															4	1
Q8K212;A0A494BAE9;A0A494BB22	Q8K212;A0A494BAE9	5;3;1	5;3;1	5;3;1	Phosphofurin acidic cluster sorting protein 1	Pacs1	sp|Q8K212|PACS1_MOUSE Phosphofurin acidic cluster sorting protein 1 OS=Mus musculus OX=10090 GN=Pacs1 PE=1 SV=2;tr|A0A494BAE9|A0A494BAE9_MOUSE Phosphofurin acidic cluster sorting protein 1 OS=Mus musculus OX=10090 GN=Pacs1 PE=1 SV=1	3	5	5	5	5	3	5	3	5	3	7.5	7.5	7.5	104.83	961	961;170;119	173											3	2
A0A0A6YXE3;G3X9Q0;Q9JKP5;A0A0A6YWB0;A0A0A6YVV8;A0A0A6YXP3;A0A2K6EDM5;Q8C181-3;Q8C181-2;Q8C181;Q8C181-4;Q3U581;S4R267;Q8R003;A0A0A6YXL7;A0A0A6YWJ5;A0A2I3BRX8;Q3U570;A0A0A6YWG1;A0A0A6YXQ4	A0A0A6YXE3;G3X9Q0;Q9JKP5;A0A0A6YWB0;A0A0A6YVV8;A0A0A6YXP3;A0A2K6EDM5;Q8C181-3;Q8C181-2;Q8C181;Q8C181-4	9;9;9;8;8;7;5;5;5;5;5;2;2;2;1;1;1;1;1;1	9;9;9;8;8;7;5;5;5;5;5;2;2;2;1;1;1;1;1;1	9;9;9;8;8;7;5;5;5;5;5;2;2;2;1;1;1;1;1;1	Muscleblind-like protein 1;Muscleblind-like protein 2	Mbnl1;Mbnl2	tr|A0A0A6YXE3|A0A0A6YXE3_MOUSE Muscleblind-like protein 1 OS=Mus musculus OX=10090 GN=Mbnl1 PE=1 SV=1;tr|G3X9Q0|G3X9Q0_MOUSE Muscleblind-like protein 1 OS=Mus musculus OX=10090 GN=Mbnl1 PE=1 SV=1;sp|Q9JKP5|MBNL1_MOUSE Muscleblind-like protein 1 OS=Mus musc	20	9	9	9	8	5	8	5	8	5	35.8	35.8	35.8	33.05	302	302;381;341;347;387;182;385;333;355;373;379;289;332;342;192;209;253;254;257;302	173						4	3													1	6	6	1
Q8R1Q8	Q8R1Q8	19	19	19	Cytoplasmic dynein 1 light intermediate chain 1	Dync1li1	sp|Q8R1Q8|DC1L1_MOUSE Cytoplasmic dynein 1 light intermediate chain 1 OS=Mus musculus OX=10090 GN=Dync1li1 PE=1 SV=1	1	19	19	19	14	13	14	13	14	13	46.5	46.5	46.5	56.614	523	523	162							2	16	1													3	17	2
P49722;Q8BKE0	P49722;Q8BKE0	3;2	3;2	3;2	Proteasome subunit alpha type-2	Psma2	sp|P49722|PSA2_MOUSE Proteasome subunit alpha type-2 OS=Mus musculus OX=10090 GN=Psma2 PE=1 SV=3;tr|Q8BKE0|Q8BKE0_MOUSE Proteasome subunit alpha type-2 (Fragment) OS=Mus musculus OX=10090 GN=Psma2 PE=1 SV=1	2	3	3	3	2	3	2	3	2	3	22.6	22.6	22.6	25.926	234	234;183	144				3															2
Q9JIW9;F6QC68	Q9JIW9;F6QC68	16;9	16;9	7;7	Ras-related protein Ral-B	Ralb	sp|Q9JIW9|RALB_MOUSE Ras-related protein Ral-B OS=Mus musculus OX=10090 GN=Ralb PE=1 SV=1;tr|F6QC68|F6QC68_MOUSE Small monomeric GTPase (Fragment) OS=Mus musculus OX=10090 GN=Ralb PE=1 SV=2	2	16	16	7	13	13	13	13	6	7	62.1	62.1	22.8	23.349	206	206;149	159				16	1														18	3
Q8CIE6;F8WHL2;F6XJN3	Q8CIE6;F8WHL2	44;43;5	44;43;5	44;43;5	Coatomer subunit alpha;Xenin;Proxenin;Coatomer subunit alpha	Copa	sp|Q8CIE6|COPA_MOUSE Coatomer subunit alpha OS=Mus musculus OX=10090 GN=Copa PE=1 SV=2;tr|F8WHL2|F8WHL2_MOUSE Coatomer subunit alpha OS=Mus musculus OX=10090 GN=Copa PE=1 SV=1	3	44	44	44	41	36	41	36	41	36	45	45	45	138.43	1224	1224;1233;143	165											3	39	9	4	3										1
P21440;A0A0G2JDM4	P21440;A0A0G2JDM4	10;6	9;5	6;5	Multidrug resistance protein 3	Abcb4	sp|P21440|MDR3_MOUSE Phosphatidylcholine translocator ABCB4 OS=Mus musculus OX=10090 GN=Abcb4 PE=1 SV=2;tr|A0A0G2JDM4|A0A0G2JDM4_MOUSE Phosphatidylcholine translocator ABCB4 (Fragment) OS=Mus musculus OX=10090 GN=Abcb4 PE=1 SV=1	2	10	9	6	8	7	7	6	4	3	10.1	9.5	6.7	140.38	1276	1276;882	162												7	3	1
Q99M15;A0A494BAM6	Q99M15;A0A494BAM6	2;1	2;1	2;1	Proline-serine-threonine phosphatase-interacting protein 2	Pstpip2	sp|Q99M15|PPIP2_MOUSE Proline-serine-threonine phosphatase-interacting protein 2 OS=Mus musculus OX=10090 GN=Pstpip2 PE=1 SV=4;tr|A0A494BAM6|A0A494BAM6_MOUSE Proline-serine-threonine phosphatase-interacting protein 2 OS=Mus musculus OX=10090 GN=Pstpip2 PE=	2	2	2	2	2	2	2	2	2	2	7.5	7.5	7.5	38.948	334	334;230	156						2															2
P11881-7;P11881-8;P11881-5;P11881-3;P11881;P11881-6;P11881-4;P11881-2;A0A0N4SWH7;A0A0N4SWI0;A0A0N4SVN2	P11881-7;P11881-8;P11881-5;P11881-3;P11881;P11881-6;P11881-4;P11881-2	115;114;114;114;114;113;113;113;16;10;4	115;114;114;114;114;113;113;113;16;10;4	95;94;94;94;94;93;93;93;14;9;2	Inositol 1,4,5-trisphosphate receptor type 1	Itpr1	sp|P11881-7|ITPR1_MOUSE Isoform 7 of Inositol 1,4,5-trisphosphate receptor type 1 OS=Mus musculus OX=10090 GN=Itpr1;sp|P11881-8|ITPR1_MOUSE Isoform 8 of Inositol 1,4,5-trisphosphate receptor type 1 OS=Mus musculus OX=10090 GN=Itpr1;sp|P11881-5|ITPR1_MOUSE	11	115	115	95	95	106	95	106	79	86	44.3	44.3	37.6	308.63	2709	2709;2694;2732;2748;2749;2717;2733;2734;313;215;225	168										1	4	26	62	128	88										3
Q91X70;E9Q6D8	Q91X70;E9Q6D8	4;4	4;4	4;4	tr|Q91X70|Q91X70_MOUSE Complement component 6	C6	tr|Q91X70|Q91X70_MOUSE Complement component 6 OS=Mus musculus OX=10090 GN=C6 PE=1 SV=1;tr|E9Q6D8|E9Q6D8_MOUSE Complement component C6 OS=Mus musculus OX=10090 GN=C6 PE=1 SV=2	2	4	4	4	1	4	1	4	1	4	7.8	7.8	7.8	86.63	769	769;934	131											4
P99026	P99026	2	2	2	Proteasome subunit beta type-4	Psmb4	sp|P99026|PSB4_MOUSE Proteasome subunit beta type-4 OS=Mus musculus OX=10090 GN=Psmb4 PE=1 SV=1	1	2	2	2	1	1	1	1	1	1	5.7	5.7	5.7	29.116	264	264	170			1															1	1
Q9WTP6-2;Q9WTP6;F7BP55	Q9WTP6-2;Q9WTP6	16;16;6	16;16;6	16;16;6	Adenylate kinase 2, mitochondrial;Adenylate kinase 2, mitochondrial, N-terminally processed	Ak2	sp|Q9WTP6-2|KAD2_MOUSE Isoform 2 of Adenylate kinase 2, mitochondrial OS=Mus musculus OX=10090 GN=Ak2;sp|Q9WTP6|KAD2_MOUSE Adenylate kinase 2, mitochondrial OS=Mus musculus OX=10090 GN=Ak2 PE=1 SV=5	3	16	16	16	13	15	13	15	13	15	71.1	71.1	71.1	25.605	232	232;239;72	152				25	3														20	4	1	1
Q8R5L1;O35658	Q8R5L1;O35658	8;5	8;5	8;5	Complement component 1 Q subcomponent-binding protein, mitochondrial	C1qbp	tr|Q8R5L1|Q8R5L1_MOUSE Complement component 1 Q subcomponent-binding protein, mitochondrial OS=Mus musculus OX=10090 GN=C1qbp PE=1 SV=1;sp|O35658|C1QBP_MOUSE Complement component 1 Q subcomponent-binding protein, mitochondrial OS=Mus musculus OX=10090 GN=C	2	8	8	8	7	7	7	7	7	7	43	43	43	31.025	279	279;278	160				8															8	2
Q3UMT1;A0A0U1RPR6	Q3UMT1	28;2	28;2	5;2	Protein phosphatase 1 regulatory subunit 12C	Ppp1r12c	sp|Q3UMT1|PP12C_MOUSE Protein phosphatase 1 regulatory subunit 12C OS=Mus musculus OX=10090 GN=Ppp1r12c PE=1 SV=1	2	28	28	5	23	22	23	22	3	4	53.7	53.7	9.3	84.684	782	782;102	164										1	22														1
Q9Z2U0;A0A338P7D7;B7ZMS4;Q9CWH6	Q9Z2U0;A0A338P7D7	6;4;2;2	6;4;2;2	6;4;2;2	Proteasome subunit alpha type-7	Psma7	sp|Q9Z2U0|PSA7_MOUSE Proteasome subunit alpha type-7 OS=Mus musculus OX=10090 GN=Psma7 PE=1 SV=1;tr|A0A338P7D7|A0A338P7D7_MOUSE Proteasome subunit alpha type OS=Mus musculus OX=10090 GN=Psma7 PE=1 SV=1	4	6	6	6	6	3	6	3	6	3	31.9	31.9	31.9	27.855	248	248;223;210;250	171				3															6
G3UXK7;P53702	G3UXK7;P53702	4;4	4;4	4;4	Cytochrome c-type heme lyase	Hccs	tr|G3UXK7|G3UXK7_MOUSE Holocytochrome c-type synthase OS=Mus musculus OX=10090 GN=Hccs PE=1 SV=1;sp|P53702|CCHL_MOUSE Holocytochrome c-type synthase OS=Mus musculus OX=10090 GN=Hccs PE=1 SV=2	2	4	4	4	4	4	4	4	4	4	43	43	43	9.5524	93	93;272	159				1	4														1	5
O08917;G3UYU4;G3UZZ5;G3UWW8	O08917;G3UYU4	16;14;5;5	16;14;5;5	16;14;5;5	Flotillin-1	Flot1	sp|O08917|FLOT1_MOUSE Flotillin-1 OS=Mus musculus OX=10090 GN=Flot1 PE=1 SV=1;tr|G3UYU4|G3UYU4_MOUSE Flotillin OS=Mus musculus OX=10090 GN=Flot1 PE=1 SV=1	4	16	16	16	13	13	13	13	13	13	48.8	48.8	48.8	47.513	428	428;380;192;196	147						2	15	1	1	1												13
P35831;D6RGT2;F6Z0X5	P35831	30;2;1	30;2;1	30;2;1	Tyrosine-protein phosphatase non-receptor type 12	Ptpn12	sp|P35831|PTN12_MOUSE Tyrosine-protein phosphatase non-receptor type 12 OS=Mus musculus OX=10090 GN=Ptpn12 PE=1 SV=3	3	30	30	30	26	21	26	21	26	21	55.2	55.2	55.2	86.525	775	775;40;33	166									1	4	27	2		1							1	1	1	1	4
Q8BH95	Q8BH95	9	9	9	Enoyl-CoA hydratase, mitochondrial	Echs1	sp|Q8BH95|ECHM_MOUSE Enoyl-CoA hydratase, mitochondrial OS=Mus musculus OX=10090 GN=Echs1 PE=1 SV=1	1	9	9	9	8	8	8	8	8	8	37.2	37.2	37.2	31.474	290	290	156				11	1													1	12
A0A1L1STD6	A0A1L1STD6	7	7	7	tr|A0A1L1STD6|A0A1L1STD6_MOUSE InaF motif-containing 2	Inafm2	tr|A0A1L1STD6|A0A1L1STD6_MOUSE InaF motif-containing 2 OS=Mus musculus OX=10090 GN=Inafm2 PE=1 SV=1	1	7	7	7	7	7	7	7	7	7	38.2	38.2	38.2	15.647	152	152	147				3	9	8	8	1											1	9	5	5
Q02013	Q02013	8	8	8	Aquaporin-1	Aqp1	sp|Q02013|AQP1_MOUSE Aquaporin-1 OS=Mus musculus OX=10090 GN=Aqp1 PE=1 SV=3	1	8	8	8	7	8	7	8	7	8	20.1	20.1	20.1	28.793	269	269	150	2	2	8	9	9	7	7	2	2	2	2	1	1			1	2	7	8	7	7	5	2	2	2
P68372;Q9D6F9	P68372;Q9D6F9	34;25	29;21	5;4	Tubulin beta-4B chain;Tubulin beta-4A chain	Tubb4b;Tubb4a	sp|P68372|TBB4B_MOUSE Tubulin beta-4B chain OS=Mus musculus OX=10090 GN=Tubb4b PE=1 SV=1;sp|Q9D6F9|TBB4A_MOUSE Tubulin beta-4A chain OS=Mus musculus OX=10090 GN=Tubb4a PE=1 SV=3	2	34	29	5	30	33	25	28	5	5	83.8	81.6	16.4	49.83	445	445;444	159		2	1	2	6	10	30	64	13	10	11	9	6	7	2		2	2	3	9	12	37	52	16	9
Q9CRD2	Q9CRD2	16	16	16	ER membrane protein complex subunit 2	Emc2	sp|Q9CRD2|EMC2_MOUSE ER membrane protein complex subunit 2 OS=Mus musculus OX=10090 GN=Emc2 PE=1 SV=1	1	16	16	16	14	14	14	14	14	14	44.8	44.8	44.8	34.934	297	297	155			1		15															15	1
Q8VCW8	Q8VCW8	9	9	9	Acyl-CoA synthetase family member 2, mitochondrial	Acsf2	sp|Q8VCW8|ACSF2_MOUSE Medium-chain acyl-CoA ligase ACSF2, mitochondrial OS=Mus musculus OX=10090 GN=Acsf2 PE=1 SV=1	1	9	9	9	8	7	8	7	8	7	25.5	25.5	25.5	67.95	615	615	162									8															9
A0A0R4J0X8;Q9ES28-4;Q9ES28-2;Q9ES28-8;Q9ES28-7;Q9ES28;D3Z0V2;Q9ES28-3;Q9ES28-6;Q9ES28-5;A0A1B0GRS3;F6WMJ3;Q8K4I3;H3BJ53;A2AFJ8	A0A0R4J0X8;Q9ES28-4;Q9ES28-2;Q9ES28-8;Q9ES28-7;Q9ES28;D3Z0V2;Q9ES28-3;Q9ES28-6;Q9ES28-5	15;15;15;14;14;14;13;13;11;11;3;2;2;1;1	15;15;15;14;14;14;13;13;11;11;3;2;2;1;1	15;15;15;14;14;14;13;13;11;11;3;2;2;1;1	Rho guanine nucleotide exchange factor 7	Arhgef7	tr|A0A0R4J0X8|A0A0R4J0X8_MOUSE Rho guanine nucleotide exchange factor 7 OS=Mus musculus OX=10090 GN=Arhgef7 PE=1 SV=1;sp|Q9ES28-4|ARHG7_MOUSE Isoform D of Rho guanine nucleotide exchange factor 7 OS=Mus musculus OX=10090 GN=Arhgef7;sp|Q9ES28-2|ARHG7_MOUSE	15	15	15	15	9	11	9	11	9	11	30	30	30	73.029	646	646;751;803;705;810;862;636;787;689;782;200;795;771;302;483	160										11														1	10
P41241;A0A1L1STA1;A0A1L1SR46;A0A1L1SQQ5	P41241	17;7;6;5	17;7;6;5	16;6;5;4	Tyrosine-protein kinase CSK	Csk	sp|P41241|CSK_MOUSE Tyrosine-protein kinase CSK OS=Mus musculus OX=10090 GN=Csk PE=1 SV=2	4	17	17	16	15	9	15	9	14	9	48.2	48.2	46	50.716	450	450;139;108;91	160							11	4														17
Q8VHE0	Q8VHE0	19	19	19	Translocation protein SEC63 homolog	Sec63	sp|Q8VHE0|SEC63_MOUSE Translocation protein SEC63 homolog OS=Mus musculus OX=10090 GN=Sec63 PE=1 SV=4	1	19	19	19	17	10	17	10	17	10	32.2	32.2	32.2	87.869	760	760	167										12	5	1													20
E9QB02;Q68FL6;F6W0G8	E9QB02;Q68FL6	17;17;5	17;17;5	17;17;5	Methionine--tRNA ligase, cytoplasmic	Mars	tr|E9QB02|E9QB02_MOUSE Methionine--tRNA ligase, cytoplasmic OS=Mus musculus OX=10090 GN=Mars1 PE=1 SV=1;sp|Q68FL6|SYMC_MOUSE Methionine--tRNA ligase, cytoplasmic OS=Mus musculus OX=10090 GN=Mars1 PE=1 SV=1	3	17	17	17	13	10	13	10	13	10	24.8	24.8	24.8	102.37	910	910;902;184	171											10
P05202	P05202	31	31	31	Aspartate aminotransferase, mitochondrial	Got2	sp|P05202|AATM_MOUSE Aspartate aminotransferase, mitochondrial OS=Mus musculus OX=10090 GN=Got2 PE=1 SV=1	1	31	31	31	26	26	26	26	26	26	65.3	65.3	65.3	47.411	430	430	154					1	39	6		1	1	1									3	36	4			1
Q8CGC7;A0A0A6YWA4;A0A0A6YWH3	Q8CGC7	58;3;2	58;3;2	58;3;2	Bifunctional glutamate/proline--tRNA ligase;Glutamate--tRNA ligase;Proline--tRNA ligase	Eprs	sp|Q8CGC7|SYEP_MOUSE Bifunctional glutamate/proline--tRNA ligase OS=Mus musculus OX=10090 GN=Eprs1 PE=1 SV=4	3	58	58	58	43	54	43	54	43	54	45.4	45.4	45.4	170.08	1512	1512;131;96	157								1	1		1	10	61	19	13									1
P97930;P97930-2;D3Z3R3	P97930;P97930-2	5;3;2	5;3;2	5;3;2	Thymidylate kinase	Dtymk	sp|P97930|KTHY_MOUSE Thymidylate kinase OS=Mus musculus OX=10090 GN=Dtymk PE=1 SV=2;sp|P97930-2|KTHY_MOUSE Isoform Short of Thymidylate kinase OS=Mus musculus OX=10090 GN=Dtymk	3	5	5	5	4	4	4	4	4	4	21.2	21.2	21.2	23.914	212	212;80;154	153			4															4
Q9JJ28	Q9JJ28	30	30	30	Protein flightless-1 homolog	Flii	sp|Q9JJ28|FLII_MOUSE Protein flightless-1 homolog OS=Mus musculus OX=10090 GN=Flii PE=1 SV=1	1	30	30	30	22	26	22	26	22	26	33	33	33	144.8	1271	1271	164											2	27	4	1	1
P40142;A0A286YE28;E0CY51	P40142;A0A286YE28	10;6;1	10;6;1	10;6;1	Transketolase	Tkt	sp|P40142|TKT_MOUSE Transketolase OS=Mus musculus OX=10090 GN=Tkt PE=1 SV=1;tr|A0A286YE28|A0A286YE28_MOUSE Transketolase (Fragment) OS=Mus musculus OX=10090 GN=Tkt PE=1 SV=1	3	10	10	10	7	7	7	7	7	7	27.4	27.4	27.4	67.63	623	623;502;42	162									7															7	1
Q8BHL3;A0A0U1RPN1	Q8BHL3;A0A0U1RPN1	4;2	4;2	4;2	TBC1 domain family member 10B	Tbc1d10b	sp|Q8BHL3|TB10B_MOUSE TBC1 domain family member 10B OS=Mus musculus OX=10090 GN=Tbc1d10b PE=1 SV=2;tr|A0A0U1RPN1|A0A0U1RPN1_MOUSE TBC1 domain family member 10B (Fragment) OS=Mus musculus OX=10090 GN=Tbc1d10b PE=1 SV=1	2	4	4	4	2	3	2	3	2	3	6.9	6.9	6.9	87.274	798	798;189	153							1				2	1													1
Q3TMX0;O08992;H3BLG5;A2AKJ9;A2AKJ6;A2AKJ5	Q3TMX0;O08992;H3BLG5	8;8;7;3;3;1	8;8;7;3;3;1	8;8;7;3;3;1	Syntenin-1	Sdcbp	tr|Q3TMX0|Q3TMX0_MOUSE Syntenin-1 OS=Mus musculus OX=10090 GN=Sdcbp PE=1 SV=1;sp|O08992|SDCB1_MOUSE Syntenin-1 OS=Mus musculus OX=10090 GN=Sdcbp PE=1 SV=1;tr|H3BLG5|H3BLG5_MOUSE Syntenin-1 (Fragment) OS=Mus musculus OX=10090 GN=Sdcbp PE=1 SV=1	6	8	8	8	5	7	5	7	5	7	21.5	21.5	21.5	32.251	298	298;299;249;199;209;91	150		1	3	1	7													3	2	5
D3Z183;Q8CBH5-2;Q8CBH5;F6U3S2	D3Z183;Q8CBH5-2;Q8CBH5	15;13;10;6	15;13;10;6	15;13;10;6	Major facilitator superfamily domain-containing protein 6	Mfsd6	tr|D3Z183|D3Z183_MOUSE Major facilitator superfamily domain-containing protein 6 OS=Mus musculus OX=10090 GN=Mfsd6 PE=1 SV=1;sp|Q8CBH5-2|MFSD6_MOUSE Isoform 2 of Major facilitator superfamily domain-containing protein 6 OS=Mus musculus OX=10090 GN=Mfsd6;sp	4	15	15	15	13	11	13	11	13	11	22.8	22.8	22.8	87.827	794	794;774;775;569	159						4	3	1	4	8	10	7	5						1		5	4		3	8
Q99LC5	Q99LC5	18	18	18	Electron transfer flavoprotein subunit alpha, mitochondrial	Etfa	sp|Q99LC5|ETFA_MOUSE Electron transfer flavoprotein subunit alpha, mitochondrial OS=Mus musculus OX=10090 GN=Etfa PE=1 SV=2	1	18	18	18	18	17	18	17	18	17	57.4	57.4	57.4	35.009	333	333	161				4	22	2												2	4	24	6
P11983;P11983-2;F2Z483;A0A3B2WDE2	P11983;P11983-2	20;16;5;1	20;16;5;1	20;16;5;1	T-complex protein 1 subunit alpha	Tcp1	sp|P11983|TCPA_MOUSE T-complex protein 1 subunit alpha OS=Mus musculus OX=10090 GN=Tcp1 PE=1 SV=3;sp|P11983-2|TCPA_MOUSE Isoform 2 of T-complex protein 1 subunit alpha OS=Mus musculus OX=10090 GN=Tcp1	4	20	20	20	16	18	16	18	16	18	41	41	41	60.448	556	556;507;103;54	156								5	22														4	20
J3QJX3;Q9Z2G6-2;Q9Z2G6	J3QJX3;Q9Z2G6-2;Q9Z2G6	9;9;9	9;9;9	9;9;9	Protein sel-1 homolog 1	Sel1l	tr|J3QJX3|J3QJX3_MOUSE Protein sel-1 homolog 1 OS=Mus musculus OX=10090 GN=Sel1l PE=1 SV=1;sp|Q9Z2G6-2|SE1L1_MOUSE Isoform 2 of Protein sel-1 homolog 1 OS=Mus musculus OX=10090 GN=Sel1l;sp|Q9Z2G6|SE1L1_MOUSE Protein sel-1 homolog 1 OS=Mus musculus OX=10090	3	9	9	9	8	7	8	7	8	7	16.9	16.9	16.9	82.425	740	740;740;790	164										5	7														5
Q91VN4;E9Q4M4	Q91VN4;E9Q4M4	19;14	19;14	19;14	MICOS complex subunit Mic25	Chchd6	sp|Q91VN4|MIC25_MOUSE MICOS complex subunit Mic25 OS=Mus musculus OX=10090 GN=Chchd6 PE=1 SV=2;tr|E9Q4M4|E9Q4M4_MOUSE MICOS complex subunit Mic25 OS=Mus musculus OX=10090 GN=Chchd6 PE=1 SV=1	2	19	19	19	16	17	16	17	16	17	65.6	65.6	65.6	29.852	273	273;245	150				1	26															21	1
Q61165	Q61165	11	11	11	Sodium/hydrogen exchanger 1	Slc9a1	sp|Q61165|SL9A1_MOUSE Sodium/hydrogen exchanger 1 OS=Mus musculus OX=10090 GN=Slc9a1 PE=1 SV=1	1	11	11	11	9	10	9	10	9	10	17.7	17.7	17.7	91.467	820	820	159									2	13	12	1												2	10
A0A0H2UH17;A0A0G2JDV6;Q80X50-2;Q80X50-3;Q80X50-4;Q80X50;Q80X50-5;A0A0G2JE24;A0A0G2JDT1;A0A0G2JGD0;A0A0G2JG47;A0A0G2JFN7	A0A0H2UH17;A0A0G2JDV6;Q80X50-2;Q80X50-3;Q80X50-4;Q80X50;Q80X50-5	6;6;6;6;6;6;6;1;1;1;1;1	6;6;6;6;6;6;6;1;1;1;1;1	6;6;6;6;6;6;6;1;1;1;1;1	Ubiquitin-associated protein 2-like	Ubap2l	tr|A0A0H2UH17|A0A0H2UH17_MOUSE Ubiquitin-associated protein 2-like OS=Mus musculus OX=10090 GN=Ubap2l PE=1 SV=1;tr|A0A0G2JDV6|A0A0G2JDV6_MOUSE Ubiquitin-associated protein 2-like OS=Mus musculus OX=10090 GN=Ubap2l PE=1 SV=1;sp|Q80X50-2|UBP2L_MOUSE Isoform	12	6	6	6	5	6	5	6	5	6	8.1	8.1	8.1	103.94	983	983;1067;1014;1068;1105;1107;1112;50;57;81;105;497	169												6													1
Q9EPL9;Q3TAW3;E9Q296;Q8C178;D3Z2N6;A0A0J9YVH1	Q9EPL9;Q3TAW3;E9Q296;Q8C178	9;8;8;8;2;1	9;8;8;8;2;1	9;8;8;8;2;1	Peroxisomal acyl-coenzyme A oxidase 3;Acyl-coenzyme A oxidase	Acox3	sp|Q9EPL9|ACOX3_MOUSE Peroxisomal acyl-coenzyme A oxidase 3 OS=Mus musculus OX=10090 GN=Acox3 PE=1 SV=2;tr|Q3TAW3|Q3TAW3_MOUSE Acyl-coenzyme A oxidase OS=Mus musculus OX=10090 GN=Acox3 PE=1 SV=1;tr|E9Q296|E9Q296_MOUSE Acyl-coenzyme A oxidase OS=Mus musculu	6	9	9	9	6	9	6	9	6	9	18.3	18.3	18.3	78.403	700	700;673;685;697;83;143	144									10	3														6	1
P62814;Q91YH6;A0A0U1RNU9	P62814	17;7;2	17;7;2	17;7;2	V-type proton ATPase subunit B, brain isoform	Atp6v1b2	sp|P62814|VATB2_MOUSE V-type proton ATPase subunit B, brain isoform OS=Mus musculus OX=10090 GN=Atp6v1b2 PE=1 SV=1	3	17	17	17	13	14	13	14	13	14	41.3	41.3	41.3	56.55	511	511;513;215	158								15															15
P51175;A0A0A6YX50	P51175;A0A0A6YX50	7;6	7;6	7;6	Protoporphyrinogen oxidase	Ppox	sp|P51175|PPOX_MOUSE Protoporphyrinogen oxidase OS=Mus musculus OX=10090 GN=Ppox PE=1 SV=1;tr|A0A0A6YX50|A0A0A6YX50_MOUSE Protoporphyrinogen oxidase (Fragment) OS=Mus musculus OX=10090 GN=Ppox PE=1 SV=1	2	7	7	7	7	4	7	4	7	4	18.2	18.2	18.2	50.87	477	477;389	171							4															7
E9QLQ7;Q91YQ1;M0QW55	E9QLQ7;Q91YQ1	8;7;2	7;6;2	7;6;2	Ras-related protein Rab-7L1	Rab29	tr|E9QLQ7|E9QLQ7_MOUSE Ras-related protein Rab OS=Mus musculus OX=10090 GN=Rab29 PE=1 SV=1;sp|Q91YQ1|RAB7L_MOUSE Ras-related protein Rab-7L1 OS=Mus musculus OX=10090 GN=Rab29 PE=1 SV=1	3	8	7	7	8	6	7	5	7	5	40.7	35.3	35.3	23.061	204	204;204;46	167			5														1	7	1
Q9CRB9;Q9D9P1;D3Z0L4;S4R238;F6QFL0	Q9CRB9;Q9D9P1;D3Z0L4	26;22;22;12;7	26;22;22;12;7	26;22;22;12;7	MICOS complex subunit Mic19	Chchd3	sp|Q9CRB9|MIC19_MOUSE MICOS complex subunit Mic19 OS=Mus musculus OX=10090 GN=Chchd3 PE=1 SV=1;tr|Q9D9P1|Q9D9P1_MOUSE MICOS complex subunit Mic19 OS=Mus musculus OX=10090 GN=Chchd3 PE=1 SV=1;tr|D3Z0L4|D3Z0L4_MOUSE MICOS complex subunit Mic19 (Fragment) OS=	5	26	26	26	15	25	15	25	15	25	67.4	67.4	67.4	26.334	227	227;175;192;84;89	142			2	33	3													2	20	1
Q9WUM5;A0A0N4SVU4	Q9WUM5	16;3	16;3	16;3	Succinyl-CoA ligase [ADP/GDP-forming] subunit alpha, mitochondrial	Suclg1	sp|Q9WUM5|SUCA_MOUSE Succinate--CoA ligase [ADP/GDP-forming] subunit alpha, mitochondrial OS=Mus musculus OX=10090 GN=Suclg1 PE=1 SV=4	2	16	16	16	16	16	16	16	16	16	35.3	35.3	35.3	36.154	346	346;126	159					24	8	1										2	1	1	24	9	1
P58281-2;H7BX01;P58281;E0CXD1;F6U775;P58682	P58281-2;H7BX01;P58281;E0CXD1	70;69;69;36;15;1	70;69;69;36;15;1	70;69;69;36;15;1	Dynamin-like 120 kDa protein, mitochondrial;Dynamin-like 120 kDa protein, form S1	Opa1	sp|P58281-2|OPA1_MOUSE Isoform 2 of Dynamin-like 120 kDa protein, mitochondrial OS=Mus musculus OX=10090 GN=Opa1;tr|H7BX01|H7BX01_MOUSE Dynamin-like 120 kDa protein, form S1 OS=Mus musculus OX=10090 GN=Opa1 PE=1 SV=1;sp|P58281|OPA1_MOUSE Dynamin-like 120 k	6	70	70	70	56	62	56	62	56	62	64.8	64.8	64.8	115.59	997	997;978;960;692;296;1032	159						1	2	3	5	81	44	17	7	1							1	1	1	6	78
O08795;O08795-2	O08795;O08795-2	6;6	6;6	6;6	Glucosidase 2 subunit beta	Prkcsh	sp|O08795|GLU2B_MOUSE Glucosidase 2 subunit beta OS=Mus musculus OX=10090 GN=Prkcsh PE=1 SV=1;sp|O08795-2|GLU2B_MOUSE Isoform 2 of Glucosidase 2 subunit beta OS=Mus musculus OX=10090 GN=Prkcsh	2	6	6	6	5	4	5	4	5	4	10.9	10.9	10.9	58.792	521	521;528	172										4	1													2	5
Q61097-2;Q61097;Q5SXE4;A0A140LHS5;A0A2I3BR95;Q5SXE2;Q5SXE1	Q61097-2;Q61097;Q5SXE4;A0A140LHS5;A0A2I3BR95	8;8;7;6;6;3;1	8;8;7;6;6;3;1	8;8;7;6;6;3;1	Kinase suppressor of Ras 1	Ksr1	sp|Q61097-2|KSR1_MOUSE Isoform 2 of Kinase suppressor of Ras 1 OS=Mus musculus OX=10090 GN=Ksr1;sp|Q61097|KSR1_MOUSE Kinase suppressor of Ras 1 OS=Mus musculus OX=10090 GN=Ksr1 PE=1 SV=1;tr|Q5SXE4|Q5SXE4_MOUSE Kinase suppressor of Ras 1 OS=Mus musculus OX=	7	8	8	8	8	5	8	5	8	5	11.2	11.2	11.2	95.86	863	863;873;637;432;818;205;80	174										2	5														4
Q8JZN7;H3BKJ1;H3BL14;H3BKL2	Q8JZN7;H3BKJ1	18;11;3;2	18;11;3;2	17;11;3;2	Mitochondrial Rho GTPase 2	Rhot2;Gm20683	sp|Q8JZN7|MIRO2_MOUSE Mitochondrial Rho GTPase 2 OS=Mus musculus OX=10090 GN=Rhot2 PE=1 SV=1;tr|H3BKJ1|H3BKJ1_MOUSE Predicted gene 20683 (Fragment) OS=Mus musculus OX=10090 GN=Gm20683 PE=4 SV=1	4	18	18	17	16	11	16	11	15	10	37.7	37.7	36	69.07	620	620;410;172;121	160								1	4	14														2	17
O35295;Q8R4E6-2;Q8R4E6	O35295	10;1;1	10;1;1	9;1;1	Transcriptional activator protein Pur-beta	Purb	sp|O35295|PURB_MOUSE Transcriptional activator protein Pur-beta OS=Mus musculus OX=10090 GN=Purb PE=1 SV=3	3	10	10	9	8	9	8	9	7	8	45.4	45.4	42.6	33.901	324	324;325;350	153						9	1														8	1
P23116;A0A494B9I0	P23116	10;1	10;1	10;1	Eukaryotic translation initiation factor 3 subunit A	Eif3a	sp|P23116|EIF3A_MOUSE Eukaryotic translation initiation factor 3 subunit A OS=Mus musculus OX=10090 GN=Eif3a PE=1 SV=5	2	10	10	10	6	8	6	8	6	8	8.8	8.8	8.8	161.93	1344	1344;194	165												2	8											1
P53986	P53986	8	8	8	Monocarboxylate transporter 1	Slc16a1	sp|P53986|MOT1_MOUSE Monocarboxylate transporter 1 OS=Mus musculus OX=10090 GN=Slc16a1 PE=1 SV=1	1	8	8	8	8	4	8	4	8	4	16.8	16.8	16.8	53.267	493	493	163					1	6	2	1												1	10	1	1
P80313;A0A0N4SV00;A0A0N4SV22;A0A0N4SUI8	P80313;A0A0N4SV00	18;15;3;2	18;15;3;2	18;15;3;2	T-complex protein 1 subunit eta	Cct7	sp|P80313|TCPH_MOUSE T-complex protein 1 subunit eta OS=Mus musculus OX=10090 GN=Cct7 PE=1 SV=1;tr|A0A0N4SV00|A0A0N4SV00_MOUSE T-complex protein 1 subunit eta OS=Mus musculus OX=10090 GN=Cct7 PE=1 SV=1	4	18	18	18	16	14	16	14	16	14	43.6	43.6	43.6	59.652	544	544;502;83;79	159								17	8														19	7
Q8K1M6-2;Q8K1M6;Q8K1M6-4;A0A2U3TZ67;Q8K1M6-5	Q8K1M6-2;Q8K1M6;Q8K1M6-4;A0A2U3TZ67	28;27;23;19;9	28;27;23;19;9	2;1;2;1;0	Dynamin-1-like protein	Dnm1l	sp|Q8K1M6-2|DNM1L_MOUSE Isoform 2 of Dynamin-1-like protein OS=Mus musculus OX=10090 GN=Dnm1l;sp|Q8K1M6|DNM1L_MOUSE Dynamin-1-like protein OS=Mus musculus OX=10090 GN=Dnm1l PE=1 SV=2;sp|Q8K1M6-4|DNM1L_MOUSE Isoform 4 of Dynamin-1-like protein OS=Mus muscul	5	28	28	2	24	22	24	22	2	2	46.1	46.1	4.3	80.211	716	716;742;612;587;221	163										24															27
Q149L6;Q149L6-2;A0A0G2JFJ4;Q149L6-3	Q149L6;Q149L6-2;A0A0G2JFJ4;Q149L6-3	5;4;3;3	5;4;3;3	5;4;3;3	DnaJ homolog subfamily B member 14	Dnajb14	sp|Q149L6|DJB14_MOUSE DnaJ homolog subfamily B member 14 OS=Mus musculus OX=10090 GN=Dnajb14 PE=2 SV=1;sp|Q149L6-2|DJB14_MOUSE Isoform 2 of DnaJ homolog subfamily B member 14 OS=Mus musculus OX=10090 GN=Dnajb14;tr|A0A0G2JFJ4|A0A0G2JFJ4_MOUSE DnaJ homolog s	4	5	5	5	4	3	4	3	4	3	15	15	15	42.325	379	379;329;124;158	163						3															3	1
Q9CQX2	Q9CQX2	9	9	9	Cytochrome b5 type B	Cyb5b	sp|Q9CQX2|CYB5B_MOUSE Cytochrome b5 type B OS=Mus musculus OX=10090 GN=Cyb5b PE=1 SV=1	1	9	9	9	9	8	9	8	9	8	42.5	42.5	42.5	16.318	146	146	160			13														1	16
Q99LC3;A0A087WR38	Q99LC3	19;3	19;3	19;3	NADH dehydrogenase [ubiquinone] 1 alpha subcomplex subunit 10, mitochondrial	Ndufa10	sp|Q99LC3|NDUAA_MOUSE NADH dehydrogenase [ubiquinone] 1 alpha subcomplex subunit 10, mitochondrial OS=Mus musculus OX=10090 GN=Ndufa10 PE=1 SV=1	2	19	19	19	15	16	15	16	15	16	45.4	45.4	45.4	40.603	355	355;89	156						23	1														20	3		1
A0A075B5P6;A0A075B6A0;P01872;P01872-2	A0A075B5P6;A0A075B6A0;P01872;P01872-2	5;5;5;5	5;5;5;5	5;5;5;5	Ig mu chain C region	Ighm	tr|A0A075B5P6|A0A075B5P6_MOUSE Immunoglobulin heavy constant mu (Fragment) OS=Mus musculus OX=10090 GN=Ighm PE=1 SV=1;tr|A0A075B6A0|A0A075B6A0_MOUSE Immunoglobulin heavy constant mu (Fragment) OS=Mus musculus OX=10090 GN=Ighm PE=1 SV=2;sp|P01872|IGHM_MOUSE	4	5	5	5	4	3	4	3	4	3	13.4	13.4	13.4	49.943	455	455;476;454;475	168							1	1	1	3			1					1				1	1	1	4
Q6PAJ1;A0A571BEM4;H3BJY3;A0A1W2P6I7;E9PUE7;A0A571BG95;Q5SSL4-3;Q5SSL4-4;Q5SSL4;Q5SSL4-2	Q6PAJ1	18;2;1;1;1;1;1;1;1;1	18;2;1;1;1;1;1;1;1;1	18;2;1;1;1;1;1;1;1;1	Breakpoint cluster region protein	Bcr	sp|Q6PAJ1|BCR_MOUSE Breakpoint cluster region protein OS=Mus musculus OX=10090 GN=Bcr PE=1 SV=3	10	18	18	18	15	14	15	14	15	14	19.8	19.8	19.8	143.07	1270	1270;311;146;182;813;1185;641;822;859;871	169												16	1
Q9Z110;Q9Z110-2;D3Z0B4;H3BKJ8;H3BLE8;H3BKK0	Q9Z110;Q9Z110-2	38;37;8;3;3;1	38;37;8;3;3;1	38;37;8;3;3;1	Delta-1-pyrroline-5-carboxylate synthase;Glutamate 5-kinase;Gamma-glutamyl phosphate reductase	Aldh18a1	sp|Q9Z110|P5CS_MOUSE Delta-1-pyrroline-5-carboxylate synthase OS=Mus musculus OX=10090 GN=Aldh18a1 PE=1 SV=2;sp|Q9Z110-2|P5CS_MOUSE Isoform Short of Delta-1-pyrroline-5-carboxylate synthase OS=Mus musculus OX=10090 GN=Aldh18a1	6	38	38	38	34	30	34	30	34	30	54	54	54	87.265	795	795;793;173;48;83;100	162	1	1							1	35	2	1	1				1							2	40
A0A0R4J079;Q8BMP6	A0A0R4J079;Q8BMP6	12;11	12;11	12;11	Golgi resident protein GCP60	Acbd3	tr|A0A0R4J079|A0A0R4J079_MOUSE Golgi resident protein GCP60 OS=Mus musculus OX=10090 GN=Acbd3 PE=1 SV=1;sp|Q8BMP6|GCP60_MOUSE Golgi resident protein GCP60 OS=Mus musculus OX=10090 GN=Acbd3 PE=1 SV=3	2	12	12	12	12	8	12	8	12	8	29.7	29.7	29.7	60.181	525	525;525	174									9														2	14	1
Q80VQ1;Q80VQ1-3;G3X9W3;Q80VQ1-2	Q80VQ1;Q80VQ1-3;G3X9W3;Q80VQ1-2	6;4;3;3	6;4;3;3	5;3;3;3	Leucine-rich repeat-containing protein 1	Lrrc1	sp|Q80VQ1|LRRC1_MOUSE Leucine-rich repeat-containing protein 1 OS=Mus musculus OX=10090 GN=Lrrc1 PE=1 SV=2;sp|Q80VQ1-3|LRRC1_MOUSE Isoform 3 of Leucine-rich repeat-containing protein 1 OS=Mus musculus OX=10090 GN=Lrrc1;tr|G3X9W3|G3X9W3_MOUSE Leucine-rich r	4	6	6	5	6	5	6	5	5	4	16.2	16.2	13.7	59.411	524	524;349;479;443	161								3	8														2	8
A0A0R4IZW8;O88456;A0A0R4J1C2	A0A0R4IZW8;O88456;A0A0R4J1C2	6;6;4	6;6;4	6;6;4	Calpain small subunit 1	Capns1	tr|A0A0R4IZW8|A0A0R4IZW8_MOUSE Calcium-activated neutral proteinase small subunit OS=Mus musculus OX=10090 GN=Capns1 PE=1 SV=1;sp|O88456|CPNS1_MOUSE Calpain small subunit 1 OS=Mus musculus OX=10090 GN=Capns1 PE=1 SV=1;tr|A0A0R4J1C2|A0A0R4J1C2_MOUSE Calcium	3	6	6	6	3	5	3	5	3	5	29.9	29.9	29.9	28.406	268	268;269;200	147			1	7															6
P50171;P50171-2;G3UX44;A0A494BA51;A0A494BAF4	P50171;P50171-2;G3UX44	8;8;7;3;3	8;8;7;3;3	8;8;7;3;3	Estradiol 17-beta-dehydrogenase 8	Hsd17b8;H2-Ke6	sp|P50171|DHB8_MOUSE Estradiol 17-beta-dehydrogenase 8 OS=Mus musculus OX=10090 GN=Hsd17b8 PE=1 SV=2;sp|P50171-2|DHB8_MOUSE Isoform Long of Estradiol 17-beta-dehydrogenase 8 OS=Mus musculus OX=10090 GN=Hsd17b8;tr|G3UX44|G3UX44_MOUSE H2-K region-expressed g	5	8	8	8	7	5	7	5	7	5	40.5	40.5	40.5	26.588	259	259;274;234;138;147	168				5	2														7	5
Q8JZP9;Q9D2H3;Q8JZP9-2;Z4YN41	Q8JZP9	34;16;16;7	34;16;16;7	34;16;16;7	GAS2-like protein 1	Gas2l1	sp|Q8JZP9|GA2L1_MOUSE GAS2-like protein 1 OS=Mus musculus OX=10090 GN=Gas2l1 PE=1 SV=1	4	34	34	34	28	31	28	31	28	31	62.4	62.4	62.4	72.41	678	678;344;337;195	162							1		6	32												1	1	6	34
Q9WTK3;E9PW03;E9QA52;F6T7Y8	Q9WTK3;E9PW03;E9QA52;F6T7Y8	5;4;3;3	5;4;3;3	5;4;3;3	Glycosylphosphatidylinositol anchor attachment 1 protein	Gpaa1	sp|Q9WTK3|GPAA1_MOUSE Glycosylphosphatidylinositol anchor attachment 1 protein OS=Mus musculus OX=10090 GN=Gpaa1 PE=1 SV=3;tr|E9PW03|E9PW03_MOUSE Glycosylphosphatidylinositol anchor attachment 1 protein OS=Mus musculus OX=10090 GN=Gpaa1 PE=1 SV=1;tr|E9QA52	4	5	5	5	5	3	5	3	5	3	9.8	9.8	9.8	67.948	621	621;561;74;102	170								3															5
P70372	P70372	6	6	6	ELAV-like protein 1	Elavl1	sp|P70372|ELAV1_MOUSE ELAV-like protein 1 OS=Mus musculus OX=10090 GN=Elavl1 PE=1 SV=2	1	6	6	6	5	5	5	5	5	5	18.7	18.7	18.7	36.169	326	326	150					6															5
O70172;F6RJE8;A2ASS3	O70172;F6RJE8	10;7;2	10;7;2	7;6;2	Phosphatidylinositol 5-phosphate 4-kinase type-2 alpha	Pip4k2a	sp|O70172|PI42A_MOUSE Phosphatidylinositol 5-phosphate 4-kinase type-2 alpha OS=Mus musculus OX=10090 GN=Pip4k2a PE=1 SV=1;tr|F6RJE8|F6RJE8_MOUSE Phosphatidylinositol 5-phosphate 4-kinase type-2 alpha (Fragment) OS=Mus musculus OX=10090 GN=Pip4k2a PE=1 SV=	3	10	10	7	7	9	7	9	4	6	28.6	28.6	22	46.151	405	405;214;83	157						1	10	1													1	10	1
B2RXM5	B2RXM5	10	10	10	tr|B2RXM5|B2RXM5_MOUSE SEC14-like 5 (S. cerevisiae)	Sec14l5	tr|B2RXM5|B2RXM5_MOUSE SEC14-like 5 (S. cerevisiae) OS=Mus musculus OX=10090 GN=Sec14l5 PE=1 SV=1	1	10	10	10	7	6	7	6	7	6	21.4	21.4	21.4	78.878	696	696	167										6															8
E9Q9N6;E9PYX3;A0A0R4J227;A0A0R4J0B1;E9QMP6;Q05512-3;Q05512-4;Q05512;Q05512-2;F6ZS70;Q3T9A3;F7A3Q3;F6ZEX4;E9Q2G8;E9Q8H5;F7CVZ7;F6UY70;F7CRG8;E9Q2J6;E9PZ55;F6Z4Q6;A0A0A6YY78;A0A1Y7VNZ6;Q03141-2;Q03141-3;Q03141;Q8VHJ5	E9Q9N6;E9PYX3;A0A0R4J227;A0A0R4J0B1;E9QMP6;Q05512-3;Q05512-4;Q05512;Q05512-2;F6ZS70;Q3T9A3	15;15;15;15;15;15;15;15;14;13;12;6;6;4;4;4;3;2;2;1;1;1;1;1;1;1;1	15;15;15;15;15;15;15;15;14;13;12;6;6;4;4;4;3;2;2;1;1;1;1;1;1;1;1	15;15;15;15;15;15;15;15;14;13;12;6;6;4;4;4;3;2;2;1;1;1;1;1;1;1;1	Serine/threonine-protein kinase MARK2	Mark2	tr|E9Q9N6|E9Q9N6_MOUSE Non-specific serine/threonine protein kinase OS=Mus musculus OX=10090 GN=Mark2 PE=1 SV=1;tr|E9PYX3|E9PYX3_MOUSE Non-specific serine/threonine protein kinase OS=Mus musculus OX=10090 GN=Mark2 PE=1 SV=1;tr|A0A0R4J227|A0A0R4J227_MOUSE N	27	15	15	15	13	10	13	10	13	10	23.3	23.3	23.3	79.091	707	707;716;722;731;776;722;731;776;774;776;743;204;303;89;110;307;266;174;193;24;54;153;797;729;744;753;795	160										11	2														13
Q91WL8;Q91WL8-3;Q91WL8-4	Q91WL8;Q91WL8-3;Q91WL8-4	4;2;2	4;2;2	4;2;2	WW domain-containing oxidoreductase	Wwox	sp|Q91WL8|WWOX_MOUSE WW domain-containing oxidoreductase OS=Mus musculus OX=10090 GN=Wwox PE=1 SV=1;sp|Q91WL8-3|WWOX_MOUSE Isoform 3 of WW domain-containing oxidoreductase OS=Mus musculus OX=10090 GN=Wwox;sp|Q91WL8-4|WWOX_MOUSE Isoform 4 of WW domain-conta	3	4	4	4	4	2	4	2	4	2	11.8	11.8	11.8	46.512	414	414;354;367	178							2														1	4
Q8VHL0-2	Q8VHL0-2	14	2	2	Urea transporter 1	Slc14a1	sp|Q8VHL0-2|UT1_MOUSE Isoform 2 of Urea transporter 1 OS=Mus musculus OX=10090 GN=Slc14a1	1	14	2	2	14	10	2	2	2	2	25	6.4	6.4	48.337	440	440	160					1	1	2	1		1							1			1	1	2	2
E9Q3B9;D3YYS6;O35678;Q3UFN1;O35678-2	E9Q3B9;D3YYS6;O35678;Q3UFN1	5;5;5;3;1	5;5;5;3;1	5;5;5;3;1	Monoglyceride lipase	Mgll	tr|E9Q3B9|E9Q3B9_MOUSE Monoglyceride lipase OS=Mus musculus OX=10090 GN=Mgll PE=1 SV=1;tr|D3YYS6|D3YYS6_MOUSE Monoglyceride lipase OS=Mus musculus OX=10090 GN=Mgll PE=1 SV=1;sp|O35678|MGLL_MOUSE Monoglyceride lipase OS=Mus musculus OX=10090 GN=Mgll PE=1 SV	5	5	5	5	5	3	5	3	5	3	19.7	19.7	19.7	35.256	319	319;331;303;258;116	168					3															5
P03930	P03930	3	3	3	ATP synthase protein 8	Mtatp8	sp|P03930|ATP8_MOUSE ATP synthase protein 8 OS=Mus musculus OX=10090 GN=Mtatp8 PE=1 SV=1	1	3	3	3	3	3	3	3	3	3	31.3	31.3	31.3	7.7662	67	67	157	3	1														4	1
Q9JJ06	Q9JJ06	3	3	3	Glycoprotein-N-acetylgalactosamine 3-beta-galactosyltransferase 1	C1galt1	sp|Q9JJ06|C1GLT_MOUSE Glycoprotein-N-acetylgalactosamine 3-beta-galactosyltransferase 1 OS=Mus musculus OX=10090 GN=C1galt1 PE=1 SV=1	1	3	3	3	2	3	2	3	2	3	9.4	9.4	9.4	42.304	363	363	146						3															2
O54865;Q80YP4	O54865;Q80YP4	13;12	13;12	13;12	Guanylate cyclase soluble subunit beta-1	Gucy1b3	sp|O54865|GCYB1_MOUSE Guanylate cyclase soluble subunit beta-1 OS=Mus musculus OX=10090 GN=Gucy1b1 PE=1 SV=1;tr|Q80YP4|Q80YP4_MOUSE Guanylate cyclase OS=Mus musculus OX=10090 GN=Gucy1b1 PE=1 SV=1	2	13	13	13	9	10	9	10	9	10	24.8	24.8	24.8	70.597	620	620;609	154									10	1														9
P29788;Q8BP99	P29788	16;1	16;1	16;1	Vitronectin	Vtn	sp|P29788|VTNC_MOUSE Vitronectin OS=Mus musculus OX=10090 GN=Vtn PE=1 SV=2	2	16	16	16	15	12	15	12	15	12	34.7	34.7	34.7	54.848	478	478;230	162	4	6				1	3	7	13	6	1	2	1			6	6				1	4	7	16	8
P48025;E9PWE9;P43404-3;P43404-2;P43404;Q8BZ25	P48025;E9PWE9	29;28;1;1;1;1	29;28;1;1;1;1	29;28;1;1;1;1	Tyrosine-protein kinase SYK;Tyrosine-protein kinase	Syk	sp|P48025|KSYK_MOUSE Tyrosine-protein kinase SYK OS=Mus musculus OX=10090 GN=Syk PE=1 SV=2;tr|E9PWE9|E9PWE9_MOUSE Tyrosine-protein kinase OS=Mus musculus OX=10090 GN=Syk PE=1 SV=1	6	29	29	29	26	25	26	25	26	25	64.2	64.2	64.2	71.376	629	629;583;309;312;618;745	160					1	1		1	32	5	1		1				1						1	32	4
G5E823;Q99KK9	G5E823;Q99KK9	3;3	3;3	2;2	Probable histidine--tRNA ligase, mitochondrial	Hars2	tr|G5E823|G5E823_MOUSE Histidine--tRNA ligase OS=Mus musculus OX=10090 GN=Hars2 PE=1 SV=1;sp|Q99KK9|SYHM_MOUSE Histidine--tRNA ligase, mitochondrial OS=Mus musculus OX=10090 GN=Hars2 PE=1 SV=1	2	3	3	2	3	0	3	0	2	0	6.6	6.6	4.2	48.277	424	424;505	208																							3
E9PZF0;Q01768	E9PZF0;Q01768	6;6	6;6	2;2	Nucleoside diphosphate kinase;Nucleoside diphosphate kinase B	Gm20390;Nme2	tr|E9PZF0|E9PZF0_MOUSE Nucleoside diphosphate kinase OS=Mus musculus OX=10090 GN=Gm20390 PE=3 SV=1;sp|Q01768|NDKB_MOUSE Nucleoside diphosphate kinase B OS=Mus musculus OX=10090 GN=Nme2 PE=1 SV=1	2	6	6	2	6	5	6	5	2	1	43.8	43.8	8.6	30.2	267	267;152	164		7	1														8	5
Q80U63;Q80U63-2;A8Y5E5;A2A7Y8	Q80U63;Q80U63-2	23;19;5;2	23;19;5;2	22;18;5;2	Mitofusin-2	Mfn2	sp|Q80U63|MFN2_MOUSE Mitofusin-2 OS=Mus musculus OX=10090 GN=Mfn2 PE=1 SV=3;sp|Q80U63-2|MFN2_MOUSE Isoform 2 of Mitofusin-2 OS=Mus musculus OX=10090 GN=Mfn2	4	23	23	22	22	17	22	17	21	17	32.8	32.8	31.8	86.187	757	757;605;213;97	170							1	2	3	19			1									1	2	6	26
P19324;A0A140LHR4;A0A140LHD6;A0A140LHK0	P19324;A0A140LHR4	4;3;1;1	4;3;1;1	4;3;1;1	Serpin H1	Serpinh1	sp|P19324|SERPH_MOUSE Serpin H1 OS=Mus musculus OX=10090 GN=Serpinh1 PE=1 SV=3;tr|A0A140LHR4|A0A140LHR4_MOUSE Serpin H1 (Fragment) OS=Mus musculus OX=10090 GN=Serpinh1 PE=1 SV=1	4	4	4	4	4	2	4	2	4	2	14.9	14.9	14.9	46.533	417	417;203;53;115	174							2															4
Q8C2Q8;Q91VR2;A2AKU9;A2AKV1;A2AKV2;A2AKV3;A2AKV0	Q8C2Q8;Q91VR2;A2AKU9;A2AKV1;A2AKV2;A2AKV3	23;21;20;17;17;17;10	23;21;20;17;17;17;10	23;21;20;17;17;17;10	ATP synthase subunit gamma;ATP synthase subunit gamma, mitochondrial	Atp5c1	tr|Q8C2Q8|Q8C2Q8_MOUSE ATP synthase subunit gamma OS=Mus musculus OX=10090 GN=Atp5c1 PE=1 SV=1;sp|Q91VR2|ATPG_MOUSE ATP synthase subunit gamma, mitochondrial OS=Mus musculus OX=10090 GN=Atp5f1c PE=1 SV=1;tr|A2AKU9|A2AKU9_MOUSE ATP synthase subunit gamma OS	7	23	23	23	19	23	19	23	19	23	59.9	59.9	59.9	30.255	274	274;298;297;154;171;188;101	146	3	3	4	14	37	6	2	1	1	1	1					2	2	3	1	34	7	2
E9Q5L4;A0A5F8MPP1;E9Q3Y7;Q5PR69;Q5PR69-2;F7BFN2	E9Q5L4;A0A5F8MPP1;E9Q3Y7;Q5PR69;Q5PR69-2	72;72;71;60;59;2	72;72;71;60;59;2	72;72;71;60;59;2	Uncharacterized protein KIAA1211	C530008M17Rik;Kiaa1211	tr|E9Q5L4|E9Q5L4_MOUSE RIKEN cDNA C530008M17 gene OS=Mus musculus OX=10090 GN=Cracd PE=1 SV=1;tr|A0A5F8MPP1|A0A5F8MPP1_MOUSE RIKEN cDNA C530008M17 gene OS=Mus musculus OX=10090 GN=Cracd PE=1 SV=1;tr|E9Q3Y7|E9Q3Y7_MOUSE RIKEN cDNA C530008M17 gene OS=Mus mus	6	72	72	72	59	63	59	63	59	63	63.7	63.7	63.7	142.88	1291	1291;1376;1288;1207;1204;95	159						1	1	1	3	10	11	16	91	27	27							1	1	2	9
A2AJW4	A2AJW4	4	4	4	Protein phosphatase 1 regulatory subunit	Ppp1r3d	tr|A2AJW4|A2AJW4_MOUSE Protein phosphatase 1, regulatory subunit 3D OS=Mus musculus OX=10090 GN=Ppp1r3d PE=1 SV=1	1	4	4	4	3	4	3	4	3	4	15.1	15.1	15.1	30.509	279	279	142				1	4															3
A0A087WQH8	A0A087WQH8	3	3	3	tr|A0A087WQH8|A0A087WQH8_MOUSE Probable UDP-sugar transporter protein SLC35A4	Slc35a4	tr|A0A087WQH8|A0A087WQH8_MOUSE Probable UDP-sugar transporter protein SLC35A4 OS=Mus musculus OX=10090 GN=Slc35a4 PE=1 SV=1	1	3	3	3	2	3	2	3	2	3	20.4	20.4	20.4	11.157	103	103	144	3	1														1	2
H3BJN3;H3BKT0;P70403;H3BJ26;E9QKE9;H3BK24;H3BJQ9;P53564-3;H3BLS0;P53564-2;P53564;H3BLJ7;H3BKF6;H3BJL7;P53564-4;H3BL09	H3BJN3;H3BKT0;P70403;H3BJ26;E9QKE9;H3BK24;H3BJQ9;P53564-3;H3BLS0;P53564-2;P53564;H3BLJ7	21;20;18;16;15;14;14;14;13;13;13;11;8;7;7;6	21;20;18;16;15;14;14;14;13;13;13;11;8;7;7;6	21;20;18;16;15;14;14;14;13;13;13;11;8;7;7;6	Protein CASP;Homeobox protein cut-like;Homeobox protein cut-like 1	Cux1	tr|H3BJN3|H3BJN3_MOUSE Protein CASP OS=Mus musculus OX=10090 GN=Cux1 PE=1 SV=1;tr|H3BKT0|H3BKT0_MOUSE Protein CASP OS=Mus musculus OX=10090 GN=Cux1 PE=1 SV=1;sp|P70403|CASP_MOUSE Protein CASP OS=Mus musculus OX=10090 GN=Cux1 PE=1 SV=2;tr|H3BJ26|H3BJ26_MOUS	16	21	21	21	17	13	17	13	17	13	38.3	38.3	38.3	77.418	678	678;676;678;543;1426;1504;1517;1504;1509;1413;1515;472;1389;268;1332;199	167										13															17
E0CYB9;Q6PCP5;F7CTF8;E0CYI3;F7BC60	E0CYB9;Q6PCP5;F7CTF8;E0CYI3	14;14;12;11;5	14;14;12;11;5	1;1;0;0;1	Mitochondrial fission factor	Mff	tr|E0CYB9|E0CYB9_MOUSE Mitochondrial fission factor OS=Mus musculus OX=10090 GN=Mff PE=1 SV=1;sp|Q6PCP5|MFF_MOUSE Mitochondrial fission factor OS=Mus musculus OX=10090 GN=Mff PE=1 SV=1;tr|F7CTF8|F7CTF8_MOUSE Mitochondrial fission factor (Fragment) OS=Mus m	5	14	14	1	13	13	13	13	1	1	58.9	58.9	3.5	35.878	316	316;291;220;243;137	152	3	5	4	18	7											2	5	4	18	6
Q9R0A0;D6RH82	Q9R0A0	11;2	11;2	11;2	Peroxisomal membrane protein PEX14	Pex14	sp|Q9R0A0|PEX14_MOUSE Peroxisomal membrane protein PEX14 OS=Mus musculus OX=10090 GN=Pex14 PE=1 SV=1	2	11	11	11	10	7	10	7	10	7	46	46	46	41.207	376	376;78	166						2	4	8													2	7	11
A0A0R4J0D3;Q3TDQ1	A0A0R4J0D3;Q3TDQ1	24;23	24;23	23;22	Dolichyl-diphosphooligosaccharide--protein glycosyltransferase subunit STT3B	Stt3b	tr|A0A0R4J0D3|A0A0R4J0D3_MOUSE Dolichyl-diphosphooligosaccharide--protein glycotransferase OS=Mus musculus OX=10090 GN=Stt3b PE=1 SV=1;sp|Q3TDQ1|STT3B_MOUSE Dolichyl-diphosphooligosaccharide--protein glycosyltransferase subunit STT3B OS=Mus musculus OX=100	2	24	24	23	24	17	24	17	23	17	28.6	28.6	27.7	93.314	823	823;823	165						1	1	5	23	20	10	6	2	2								1	2	28	26
P52196	P52196	14	14	14	Thiosulfate sulfurtransferase	Tst	sp|P52196|THTR_MOUSE Thiosulfate sulfurtransferase OS=Mus musculus OX=10090 GN=Tst PE=1 SV=3	1	14	14	14	13	12	13	12	13	12	43.4	43.4	43.4	33.466	297	297	162					13														1	16
P35486;P35487	P35486	28;1	28;1	28;1	Pyruvate dehydrogenase E1 component subunit alpha, somatic form, mitochondrial	Pdha1	sp|P35486|ODPA_MOUSE Pyruvate dehydrogenase E1 component subunit alpha, somatic form, mitochondrial OS=Mus musculus OX=10090 GN=Pdha1 PE=1 SV=1	2	28	28	28	20	26	20	26	20	26	64.6	64.6	64.6	43.231	390	390;391	147		1	1		7	18	32										1			4	12	23	1
Q8CI08-2;Q8CI08;A0A0J9YUJ0;Q68FF7	Q8CI08-2;Q8CI08	16;15;2;1	16;15;2;1	16;15;2;1	SLAIN motif-containing protein 2	Slain2	sp|Q8CI08-2|SLAI2_MOUSE Isoform 2 of SLAIN motif-containing protein 2 OS=Mus musculus OX=10090 GN=Slain2;sp|Q8CI08|SLAI2_MOUSE SLAIN motif-containing protein 2 OS=Mus musculus OX=10090 GN=Slain2 PE=1 SV=2	4	16	16	16	14	12	14	12	14	12	34.6	34.6	34.6	65.272	607	607;581;188;579	164										12															14
Q9WTS2	Q9WTS2	29	29	29	Alpha-(1,6)-fucosyltransferase	Fut8	sp|Q9WTS2|FUT8_MOUSE Alpha-(1,6)-fucosyltransferase OS=Mus musculus OX=10090 GN=Fut8 PE=1 SV=2	1	29	29	29	24	20	24	20	24	20	46.4	46.4	46.4	66.556	575	575	160							1	2	21	2	1	1											2	26	1
P56391;A0A140LIU3	P56391	10;3	10;3	10;3	Cytochrome c oxidase subunit 6B1	Cox6b1	sp|P56391|CX6B1_MOUSE Cytochrome c oxidase subunit 6B1 OS=Mus musculus OX=10090 GN=Cox6b1 PE=1 SV=2	2	10	10	10	8	10	8	10	8	10	73.3	73.3	73.3	10.071	86	86;43	146	11	3	1													8	4
Q62167;P16381	Q62167;P16381	18;15	18;15	4;1	ATP-dependent RNA helicase DDX3X;Putative ATP-dependent RNA helicase Pl10	Ddx3x;D1Pas1	sp|Q62167|DDX3X_MOUSE ATP-dependent RNA helicase DDX3X OS=Mus musculus OX=10090 GN=Ddx3x PE=1 SV=3;sp|P16381|DDX3L_MOUSE Putative ATP-dependent RNA helicase Pl10 OS=Mus musculus OX=10090 GN=D1Pas1 PE=1 SV=1	2	18	18	4	14	12	14	12	4	3	31.7	31.7	9.8	73.101	662	662;660	164							1	1	6	12														11	13
Q80WT5-2;Q80WT5;H3BKM5;H3BJH7;H3BIZ9	Q80WT5-2;Q80WT5;H3BKM5;H3BJH7	7;7;6;6;1	7;7;6;6;1	7;7;6;6;1	Aftiphilin	Aftph	sp|Q80WT5-2|AFTIN_MOUSE Isoform 2 of Aftiphilin OS=Mus musculus OX=10090 GN=Aftph;sp|Q80WT5|AFTIN_MOUSE Aftiphilin OS=Mus musculus OX=10090 GN=Aftph PE=1 SV=2;tr|H3BKM5|H3BKM5_MOUSE Aftiphilin (Fragment) OS=Mus musculus OX=10090 GN=Aftph PE=1 SV=1;tr|H3BJH	5	7	7	7	5	5	5	5	5	5	11.5	11.5	11.5	98.489	904	904;931;685;822;292	150										1	1	6
E9PZ92;Q3TPX4	E9PZ92;Q3TPX4	10;10	10;10	10;10	Exocyst complex component 5	Exoc5	tr|E9PZ92|E9PZ92_MOUSE Exocyst complex component 5 OS=Mus musculus OX=10090 GN=Exoc5 PE=1 SV=1;sp|Q3TPX4|EXOC5_MOUSE Exocyst complex component 5 OS=Mus musculus OX=10090 GN=Exoc5 PE=1 SV=2	2	10	10	10	8	6	8	6	8	6	19.4	19.4	19.4	74.225	643	643;708	167										6															8
Q9EP72	Q9EP72	5	5	5	ER membrane protein complex subunit 7	Emc7	sp|Q9EP72|EMC7_MOUSE ER membrane protein complex subunit 7 OS=Mus musculus OX=10090 GN=Emc7 PE=1 SV=1	1	5	5	5	5	4	5	4	5	4	31.5	31.5	31.5	26.31	241	241	160			3	4														1	6	2
P20918	P20918	12	12	10	Plasminogen;Plasmin heavy chain A;Activation peptide;Angiostatin;Plasmin heavy chain A, short form;Plasmin light chain B	Plg	sp|P20918|PLMN_MOUSE Plasminogen OS=Mus musculus OX=10090 GN=Plg PE=1 SV=3	1	12	12	10	8	12	8	12	6	10	18.7	18.7	14.8	90.807	812	812	161										1	12													1	2
O54957;A0A0U1RP03;A0A0U1RQ02	O54957;A0A0U1RP03	9;8;4	9;8;4	9;8;4	Linker for activation of T-cells family member 1	Lat	sp|O54957|LAT_MOUSE Linker for activation of T-cells family member 1 OS=Mus musculus OX=10090 GN=Lat PE=1 SV=1;tr|A0A0U1RP03|A0A0U1RP03_MOUSE Linker for activation of T-cells family member 1 OS=Mus musculus OX=10090 GN=Lat PE=1 SV=1	3	9	9	9	9	9	9	9	9	9	43.8	43.8	43.8	26.014	242	242;232;105	156	1	2	1	4	12	1			1	1						1	2	2	3	14	2
Q99J99;A0A2R8VHT1;A0A2R8VHE5	Q99J99;A0A2R8VHT1	10;5;3	10;5;3	10;5;3	3-mercaptopyruvate sulfurtransferase	Mpst	sp|Q99J99|THTM_MOUSE 3-mercaptopyruvate sulfurtransferase OS=Mus musculus OX=10090 GN=Mpst PE=1 SV=4;tr|A0A2R8VHT1|A0A2R8VHT1_MOUSE 3-mercaptopyruvate sulfurtransferase (Fragment) OS=Mus musculus OX=10090 GN=Mpst PE=1 SV=1	3	10	10	10	9	9	9	9	9	9	29.6	29.6	29.6	33.097	297	297;169;55	155					9															9
P24270;A2AL20;Q8BI29-2;Q8BI29	P24270;A2AL20	32;16;1;1	32;16;1;1	32;16;1;1	Catalase	Cat	sp|P24270|CATA_MOUSE Catalase OS=Mus musculus OX=10090 GN=Cat PE=1 SV=4;tr|A2AL20|A2AL20_MOUSE Catalase OS=Mus musculus OX=10090 GN=Cat PE=1 SV=1	4	32	32	32	26	30	26	30	26	30	65.7	65.7	65.7	59.795	527	527;176;361;606	160		1			2	4	9	42	5	2	1	1								1	4	12	40	8	3
Q3V3E1;A0A498WGR9;D6RCF9;A0A494BAT7;G3UZM7	Q3V3E1;A0A498WGR9	14;13;3;3;2	14;13;3;3;2	14;13;3;3;2	Ubiquitin-associated and SH3 domain-containing protein A	Ubash3a	sp|Q3V3E1|UBS3A_MOUSE Ubiquitin-associated and SH3 domain-containing protein A OS=Mus musculus OX=10090 GN=Ubash3a PE=1 SV=1;tr|A0A498WGR9|A0A498WGR9_MOUSE Ubiquitin-associated and SH3 domain-containing protein A OS=Mus musculus OX=10090 GN=Ubash3a PE=1 SV	5	14	14	14	14	12	14	12	14	12	30.9	30.9	30.9	70.144	624	624;527;129;194;116	162									12	4														15	3
Q8K021;Q3TSA8;D3YTP4	Q8K021;Q3TSA8;D3YTP4	22;19;14	22;19;14	22;19;14	Secretory carrier-associated membrane protein 1	Scamp1	sp|Q8K021|SCAM1_MOUSE Secretory carrier-associated membrane protein 1 OS=Mus musculus OX=10090 GN=Scamp1 PE=1 SV=1;tr|Q3TSA8|Q3TSA8_MOUSE Secretory carrier-associated membrane protein OS=Mus musculus OX=10090 GN=Scamp1 PE=1 SV=1;tr|D3YTP4|D3YTP4_MOUSE Secr	3	22	22	22	22	20	22	20	22	20	48.5	48.5	48.5	38.028	338	338;286;116	156	1	4	15	15	35	7	9	7	7	6	4	3	1			1	3	13	13	36	11	11	8	7	3
Q61143;Q3UZG1;Q6NV56;G3UZW6;G3UWT1;G3UWI6;E9PVJ9;Q9WVC5;B1ATV3;Q9QZC1;G3UZF9;G3UYZ6;D6RI84	Q61143;Q3UZG1	32;31;14;6;6;6;6;6;4;4;2;2;2	32;31;14;6;6;6;6;6;4;4;2;2;2	32;31;14;6;6;6;6;6;4;4;2;2;2	Short transient receptor potential channel 6	Trpc6	sp|Q61143|TRPC6_MOUSE Short transient receptor potential channel 6 OS=Mus musculus OX=10090 GN=Trpc6 PE=1 SV=3;tr|Q3UZG1|Q3UZG1_MOUSE Short transient receptor potential channel 6 OS=Mus musculus OX=10090 GN=Trpc6 PE=1 SV=1	13	32	32	32	31	27	31	27	31	27	37.8	37.8	37.8	106.68	930	930;852;406;746;801;807;861;862;910;836;261;380;451	168					1	1	1			1	33	21	9	1	1					1	1	1		1	2
G3UYQ2;G3UZT6;Q3UF95;Q9Z1R2;A0A1B0GX81;G3UXT8;G3UYZ0;G3V013;S4R183;S4R224	G3UYQ2;G3UZT6;Q3UF95;Q9Z1R2;A0A1B0GX81;G3UXT8	10;10;10;10;9;7;4;4;2;1	10;10;10;10;9;7;4;4;2;1	10;10;10;10;9;7;4;4;2;1	Large proline-rich protein BAG6	Bag6	tr|G3UYQ2|G3UYQ2_MOUSE BCL2-associated athanogene 6 OS=Mus musculus OX=10090 GN=Bag6 PE=1 SV=1;tr|G3UZT6|G3UZT6_MOUSE BCL2-associated athanogene 6 OS=Mus musculus OX=10090 GN=Bag6 PE=1 SV=1;tr|Q3UF95|Q3UF95_MOUSE BCL2-associated athanogene 6 OS=Mus musculu	10	10	10	10	6	9	6	9	6	9	11.9	11.9	11.9	113.37	1082	1082;1122;1136;1154;1107;563;209;253;115;120	147												9	2
Q8BIJ6;E9PWN2;E9PWN3	Q8BIJ6;E9PWN2;E9PWN3	25;16;13	25;16;13	25;16;13	Isoleucine--tRNA ligase, mitochondrial	Iars2	sp|Q8BIJ6|SYIM_MOUSE Isoleucine--tRNA ligase, mitochondrial OS=Mus musculus OX=10090 GN=Iars2 PE=1 SV=1;tr|E9PWN2|E9PWN2_MOUSE Isoleucyl-tRNA synthetase OS=Mus musculus OX=10090 GN=Iars2 PE=1 SV=1;tr|E9PWN3|E9PWN3_MOUSE Isoleucyl-tRNA synthetase OS=Mus mus	3	25	25	25	19	19	19	19	19	19	34.7	34.7	34.7	112.8	1012	1012;733;560	159											23	3
Q9CZW5	Q9CZW5	40	40	40	Mitochondrial import receptor subunit TOM70	Tomm70a	sp|Q9CZW5|TOM70_MOUSE Mitochondrial import receptor subunit TOM70 OS=Mus musculus OX=10090 GN=Tomm70 PE=1 SV=2	1	40	40	40	35	37	35	37	35	37	58.6	58.6	58.6	67.589	611	611	158	1	2	2				2	5	57	14	6	6	4	1		1	1	1		1		4	5	55	15
Q9DBJ1;O70250	Q9DBJ1	7;3	7;3	7;3	Phosphoglycerate mutase 1	Pgam1	sp|Q9DBJ1|PGAM1_MOUSE Phosphoglycerate mutase 1 OS=Mus musculus OX=10090 GN=Pgam1 PE=1 SV=3	2	7	7	7	6	6	6	6	6	6	38.2	38.2	38.2	28.832	254	254;253	154				6															6
P54071;D6RIL6;A0A0U1RP68;A0A0U1RPR1	P54071	31;13;10;3	31;13;10;3	30;12;9;3	Isocitrate dehydrogenase [NADP], mitochondrial	Idh2	sp|P54071|IDHP_MOUSE Isocitrate dehydrogenase [NADP], mitochondrial OS=Mus musculus OX=10090 GN=Idh2 PE=1 SV=3	4	31	31	30	26	29	26	29	25	28	60.6	60.6	59.1	50.906	452	452;294;150;90	157					1	4	45	1												1	6	41	1	1	1
Q8VDC1;A0A140T8V9	Q8VDC1;A0A140T8V9	27;20	27;20	27;20	FYVE and coiled-coil domain-containing protein 1	Fyco1	sp|Q8VDC1|FYCO1_MOUSE FYVE and coiled-coil domain-containing protein 1 OS=Mus musculus OX=10090 GN=Fyco1 PE=1 SV=1;tr|A0A140T8V9|A0A140T8V9_MOUSE FYVE and coiled-coil domain-containing protein 1 (Fragment) OS=Mus musculus OX=10090 GN=Fyco1 PE=1 SV=3	2	27	27	27	19	21	19	21	19	21	25.4	25.4	25.4	162.33	1437	1437;866	160										1	1	4	21	5	7
P10852;P10852-2;A0A0U1RPK4;A0A0U1RP98;A0A0U1RPL8;A0A0U1RPG5;A0A0U1RP32;A0A0U1RPQ7	P10852;P10852-2;A0A0U1RPK4	16;16;10;6;3;2;2;2	16;16;10;6;3;2;2;2	16;16;10;6;3;2;2;2	4F2 cell-surface antigen heavy chain	Slc3a2	sp|P10852|4F2_MOUSE 4F2 cell-surface antigen heavy chain OS=Mus musculus OX=10090 GN=Slc3a2 PE=1 SV=1;sp|P10852-2|4F2_MOUSE Isoform 2 of 4F2 cell-surface antigen heavy chain OS=Mus musculus OX=10090 GN=Slc3a2;tr|A0A0U1RPK4|A0A0U1RPK4_MOUSE 4F2 cell-surface	8	16	16	16	15	13	15	13	15	13	34	34	34	58.336	526	526;565;303;231;80;109;113;126	164									1	14	7	2												1	15
P63101;A0A2I3BQ03;D3YXN6;D3YXF4;D3YW45	P63101;A0A2I3BQ03	37;30;16;7;3	37;30;16;7;3	30;26;12;5;1	14-3-3 protein zeta/delta	Ywhaz	sp|P63101|1433Z_MOUSE 14-3-3 protein zeta/delta OS=Mus musculus OX=10090 GN=Ywhaz PE=1 SV=1;tr|A0A2I3BQ03|A0A2I3BQ03_MOUSE 14-3-3 protein zeta/delta (Fragment) OS=Mus musculus OX=10090 GN=Ywhaz PE=1 SV=1	5	37	37	30	33	34	33	34	27	28	82.4	82.4	82.4	27.771	245	245;166;88;44;26	155	5	7	18	68	26	11	12	12	10	13	8	9	8	4	4	4	7	16	57	34	15	10	10	9	10
P29341;Q9D4E6;F6ZAX1;A0A2I3BR37;Q91YZ8;A3KFU5;A3KFU8;Q6PHQ9;V9GXG3;Q62029;Q8C7D3	P29341	11;4;3;3;3;3;3;3;2;2;1	11;4;3;3;3;3;3;3;2;2;1	11;4;3;3;3;3;3;3;2;2;1	Polyadenylate-binding protein 1	Pabpc1	sp|P29341|PABP1_MOUSE Polyadenylate-binding protein 1 OS=Mus musculus OX=10090 GN=Pabpc1 PE=1 SV=2	11	11	11	11	8	8	8	8	8	8	25.5	25.5	25.5	70.67	636	636;643;118;126;615;631;644;660;168;628;381	154									7	4														8	1
Q3UDC3;O88746;O88746-2;A0A1D5RM84;A0A1D5RM45;A0A1D5RM51;A0A1D5RM12;A0A1D5RL90	Q3UDC3;O88746	18;18;7;5;4;1;1;1	18;18;7;5;4;1;1;1	18;18;7;5;4;1;1;1	Target of Myb protein 1	Tom1	tr|Q3UDC3|Q3UDC3_MOUSE Target of Myb protein 1 OS=Mus musculus OX=10090 GN=Tom1 PE=1 SV=1;sp|O88746|TOM1_MOUSE Target of Myb protein 1 OS=Mus musculus OX=10090 GN=Tom1 PE=1 SV=1	8	18	18	18	17	14	17	14	17	14	52.1	52.1	52.1	57.145	516	516;492;168;141;97;25;68;96	162							1	15	1													2	18
Q60737;A2ANR6;Q6NSS6	Q60737	10;3;2	10;3;2	10;3;2	Casein kinase II subunit alpha	Csnk2a1	sp|Q60737|CSK21_MOUSE Casein kinase II subunit alpha OS=Mus musculus OX=10090 GN=Csnk2a1 PE=1 SV=2	3	10	10	10	8	8	8	8	8	8	35.8	35.8	35.8	45.133	391	391;131;77	159						8															9
Q925F2;D3Z5Y0;D3YV70;D3Z5S5	Q925F2;D3Z5Y0	15;8;2;2	15;8;2;2	15;8;2;2	Endothelial cell-selective adhesion molecule	Esam	sp|Q925F2|ESAM_MOUSE Endothelial cell-selective adhesion molecule OS=Mus musculus OX=10090 GN=Esam PE=1 SV=1;tr|D3Z5Y0|D3Z5Y0_MOUSE Endothelial cell-selective adhesion molecule (Fragment) OS=Mus musculus OX=10090 GN=Esam PE=1 SV=1	4	15	15	15	13	14	13	14	13	14	46.7	46.7	46.7	41.81	394	394;252;44;71	155					4	12	18	20	1	1							1			3	11	16	17	1	1
O88441	O88441	8	8	8	Metaxin-2	Mtx2	sp|O88441|MTX2_MOUSE Metaxin-2 OS=Mus musculus OX=10090 GN=Mtx2 PE=1 SV=1	1	8	8	8	8	8	8	8	8	8	48.7	48.7	48.7	29.758	263	263	152				11															10
P15920;A0A0G2JFS2;P15920-2	P15920	13;4;1	13;4;1	13;4;1	V-type proton ATPase 116 kDa subunit a isoform 2	Atp6v0a2	sp|P15920|VPP2_MOUSE V-type proton ATPase 116 kDa subunit a2 OS=Mus musculus OX=10090 GN=Atp6v0a2 PE=1 SV=2	3	13	13	13	10	8	10	8	10	8	18.9	18.9	18.9	98.144	856	856;182;263	159											8	3	2
D7PDD4;D3YVS6	D7PDD4;D3YVS6	17;13	17;13	17;13	sp|D7PDD4|G6B_MOUSE Megakaryocyte and platelet inhibitory receptor G6b	G6b	sp|D7PDD4|G6B_MOUSE Megakaryocyte and platelet inhibitory receptor G6b OS=Mus musculus OX=10090 GN=Mpig6b PE=1 SV=1;tr|D3YVS6|D3YVS6_MOUSE Megakaryocyte and platelet inhibitory receptor G6b OS=Mus musculus OX=10090 GN=Mpig6b PE=1 SV=1	2	17	17	17	15	13	15	13	15	13	70.7	70.7	70.7	26.01	242	242;197	155		3	4	9	15	21	20	10	1	2	1	2	1				1	4	10	16	18	22	9	3	1
Q8K215	Q8K215	2	2	2	LYR motif-containing protein 4	Lyrm4	sp|Q8K215|LYRM4_MOUSE LYR motif-containing protein 4 OS=Mus musculus OX=10090 GN=Lyrm4 PE=1 SV=1	1	2	2	2	2	2	2	2	2	2	24.2	24.2	24.2	10.854	91	91	144	2	2														1	2
Q9QX15;Q9EQR4;Q91Z28;A0A0G2JFW5;E9PUL3;A0A0G2JGF3;Q8BG22-2;Q8BG22	Q9QX15;Q9EQR4;Q91Z28	37;26;22;6;6;4;2;2	37;26;22;6;6;4;2;2	37;26;22;6;6;4;2;2	sp|Q9QX15|CA3A1_MOUSE Calcium-activated chloride channel regulator 3A-1	Clca3a1;Clca3a2	sp|Q9QX15|CA3A1_MOUSE Calcium-activated chloride channel regulator 3A-1 OS=Mus musculus OX=10090 GN=Clca3a1 PE=1 SV=1;tr|Q9EQR4|Q9EQR4_MOUSE Chloride channel accessory 3A2 OS=Mus musculus OX=10090 GN=Clca3a2 PE=1 SV=1;tr|Q91Z28|Q91Z28_MOUSE Calcium-activat	8	37	37	37	35	30	35	30	35	30	49.1	49.1	49.1	100.11	902	902;902;513;254;1044;189;674;942	164					4	3			3	39	40	3							1	5	6			5	44
Q62179	Q62179	11	11	11	Semaphorin-4B	Sema4b	sp|Q62179|SEM4B_MOUSE Semaphorin-4B OS=Mus musculus OX=10090 GN=Sema4b PE=1 SV=2	1	11	11	11	10	8	10	8	10	8	13.9	13.9	13.9	91.391	823	823	161		5								2	4	1					6
Q60597;Q60597-3;Z4YJV4;Q60597-2;Q60597-4;B2RXT3;E9Q7L0;Q5SVY0;Q5SVY1	Q60597;Q60597-3;Z4YJV4;Q60597-2;Q60597-4	65;64;63;63;63;11;11;3;1	65;64;63;63;63;11;11;3;1	65;64;63;63;63;11;11;3;1	2-oxoglutarate dehydrogenase, mitochondrial	Ogdh	sp|Q60597|ODO1_MOUSE 2-oxoglutarate dehydrogenase, mitochondrial OS=Mus musculus OX=10090 GN=Ogdh PE=1 SV=3;sp|Q60597-3|ODO1_MOUSE Isoform 3 of 2-oxoglutarate dehydrogenase, mitochondrial OS=Mus musculus OX=10090 GN=Ogdh;tr|Z4YJV4|Z4YJV4_MOUSE 2-oxoglutara	9	65	65	65	59	58	59	58	59	58	58.7	58.7	58.7	116.45	1023	1023;1038;1019;1013;1034;1010;1029;123;84	163				1	1	4	2	2	4	24	83	35	23	11	8						5	2	3	11	26
Q9ERN0;A0A1L1SUU4	Q9ERN0;A0A1L1SUU4	11;8	11;8	11;8	Secretory carrier-associated membrane protein 2	Scamp2	sp|Q9ERN0|SCAM2_MOUSE Secretory carrier-associated membrane protein 2 OS=Mus musculus OX=10090 GN=Scamp2 PE=1 SV=1;tr|A0A1L1SUU4|A0A1L1SUU4_MOUSE Secretory carrier-associated membrane protein (Fragment) OS=Mus musculus OX=10090 GN=Scamp2 PE=1 SV=1	2	11	11	11	10	11	10	11	10	11	18.5	18.5	18.5	36.464	329	329;200	158	1	2	16	10	22	10	7	4	2	2	2	3	3	3	2	1	1	11	6	21	10	8	4	6	7
Q9D8E6	Q9D8E6	10	10	10	60S ribosomal protein L4	Rpl4	sp|Q9D8E6|RL4_MOUSE 60S ribosomal protein L4 OS=Mus musculus OX=10090 GN=Rpl4 PE=1 SV=3	1	10	10	10	7	5	7	5	7	5	26	26	26	47.153	419	419	165							5															7
P07724	P07724	42	41	40	Serum albumin	Alb	sp|P07724|ALBU_MOUSE Albumin OS=Mus musculus OX=10090 GN=Alb PE=1 SV=3	1	42	41	40	37	33	36	32	35	32	70.6	70.6	68.4	68.692	608	608	165							1		42	4		1								1		3	2	53	1
A3KG36;Q00612;G3UWD6;REV__P46662;P97324	A3KG36;Q00612	4;4;1;1;1	4;4;1;1;1	4;4;1;1;1	Glucose-6-phosphate 1-dehydrogenase;Glucose-6-phosphate 1-dehydrogenase X	G6pdx	tr|A3KG36|A3KG36_MOUSE Glucose-6-phosphate 1-dehydrogenase (Fragment) OS=Mus musculus OX=10090 GN=G6pdx PE=1 SV=1;sp|Q00612|G6PD1_MOUSE Glucose-6-phosphate 1-dehydrogenase X OS=Mus musculus OX=10090 GN=G6pdx PE=1 SV=3	5	4	4	4	2	3	2	3	2	3	9.1	9.1	9.1	45.202	396	396;515;513;596;513	141								4															2
Q9CRD0;A0A0J9YUB6;Q9CRD0-3;Q9CRD0-2;A0A0J9YUK7;A0A0J9YTV6	Q9CRD0;A0A0J9YUB6;Q9CRD0-3;Q9CRD0-2	11;10;6;6;3;1	11;10;6;6;3;1	11;10;6;6;3;1	OCIA domain-containing protein 1	Ociad1	sp|Q9CRD0|OCAD1_MOUSE OCIA domain-containing protein 1 OS=Mus musculus OX=10090 GN=Ociad1 PE=1 SV=1;tr|A0A0J9YUB6|A0A0J9YUB6_MOUSE OCIA domain-containing protein 1 (Fragment) OS=Mus musculus OX=10090 GN=Ociad1 PE=1 SV=1;sp|Q9CRD0-3|OCAD1_MOUSE Isoform 3 of	6	11	11	11	7	10	7	10	7	10	56.3	56.3	56.3	27.61	247	247;178;189;196;136;25	149					10															8
A2APX3;P21460	A2APX3;P21460	2;2	2;2	2;2	Cystatin-C	Cst3	tr|A2APX3|A2APX3_MOUSE Cystatin-C (Fragment) OS=Mus musculus OX=10090 GN=Cst3 PE=1 SV=1;sp|P21460|CYTC_MOUSE Cystatin-C OS=Mus musculus OX=10090 GN=Cst3 PE=1 SV=2	2	2	2	2	2	2	2	2	2	2	27.5	27.5	27.5	11.141	102	102;140	152		3															3
B7ZC46;B1AQY9;B1AQZ0;Q8CHH9;Q8CHH9-2;E0CYM4	B7ZC46;B1AQY9;B1AQZ0;Q8CHH9;Q8CHH9-2	7;7;7;7;7;1	5;5;5;5;5;1	5;5;5;5;5;1	Septin-8	2008-09-01	tr|B7ZC46|B7ZC46_MOUSE Septin OS=Mus musculus OX=10090 GN=Septin8 PE=1 SV=1;tr|B1AQY9|B1AQY9_MOUSE Septin OS=Mus musculus OX=10090 GN=Septin8 PE=1 SV=1;tr|B1AQZ0|B1AQZ0_MOUSE Septin-8 OS=Mus musculus OX=10090 GN=Septin8 PE=1 SV=1;sp|Q8CHH9|SEPT8_MOUSE Sept	6	7	5	5	5	5	3	4	3	4	21.1	15.2	15.2	50.895	440	440;442;484;429;430;51	151								4															3
Q3UBX0;D3Z7P2;D3Z3Z2;D3YX08;D3Z0I8	Q3UBX0;D3Z7P2;D3Z3Z2;D3YX08;D3Z0I8	4;3;3;3;3	4;3;3;3;3	4;3;3;3;3	Transmembrane protein 109	Tmem109	sp|Q3UBX0|TM109_MOUSE Transmembrane protein 109 OS=Mus musculus OX=10090 GN=Tmem109 PE=1 SV=2;tr|D3Z7P2|D3Z7P2_MOUSE Transmembrane protein 109 (Fragment) OS=Mus musculus OX=10090 GN=Tmem109 PE=1 SV=1;tr|D3Z3Z2|D3Z3Z2_MOUSE Transmembrane protein 109 (Fragme	5	4	4	4	3	3	3	3	3	3	12.3	12.3	12.3	26.306	243	243;73;93;115;213	136		3	3															3
P51830;E9Q706	P51830;E9Q706	32;28	32;28	32;28	Adenylate cyclase type 9	Adcy9	sp|P51830|ADCY9_MOUSE Adenylate cyclase type 9 OS=Mus musculus OX=10090 GN=Adcy9 PE=1 SV=1;tr|E9Q706|E9Q706_MOUSE Adenylate cyclase type 9 OS=Mus musculus OX=10090 GN=Adcy9 PE=1 SV=1	2	32	32	32	26	24	26	24	26	24	33.9	33.9	33.9	150.95	1353	1353;1116	167									2	7	5	11	24	6	4							1		5	10
Q8R4N0	Q8R4N0	6	6	6	Citrate lyase subunit beta-like protein, mitochondrial	Clybl	sp|Q8R4N0|CLYBL_MOUSE Citramalyl-CoA lyase, mitochondrial OS=Mus musculus OX=10090 GN=Clybl PE=1 SV=2	1	6	6	6	6	6	6	6	6	6	22.5	22.5	22.5	37.548	338	338	155					6															6
Q5SXR6;Q68FD5;F6Z1R4	Q5SXR6;Q68FD5	95;95;10	95;95;10	95;95;10	Clathrin heavy chain;Clathrin heavy chain 1	Cltc	tr|Q5SXR6|Q5SXR6_MOUSE Clathrin heavy chain OS=Mus musculus OX=10090 GN=Cltc PE=1 SV=1;sp|Q68FD5|CLH1_MOUSE Clathrin heavy chain 1 OS=Mus musculus OX=10090 GN=Cltc PE=1 SV=3	3	95	95	95	87	92	87	92	87	92	59.8	59.8	59.8	191.98	1679	1679;1675;216	163									2	11	30	42	133	55	48									3	11
Q6P3Y6;Q810A3	Q6P3Y6;Q810A3	2;2	2;2	2;2	Tetratricopeptide repeat protein 9C	Ttc9c	tr|Q6P3Y6|Q6P3Y6_MOUSE Tetratricopeptide repeat protein 9C OS=Mus musculus OX=10090 GN=Ttc9c PE=1 SV=1;sp|Q810A3|TTC9C_MOUSE Tetratricopeptide repeat protein 9C OS=Mus musculus OX=10090 GN=Ttc9c PE=1 SV=1	2	2	2	2	2	2	2	2	2	2	13.6	13.6	13.6	12.79	110	110;171	153			2															2
P46460;G3UX86;G3UX98	P46460	41;9;1	41;9;1	41;9;1	Vesicle-fusing ATPase	Nsf	sp|P46460|NSF_MOUSE Vesicle-fusing ATPase OS=Mus musculus OX=10090 GN=Nsf PE=1 SV=2	3	41	41	41	36	28	36	28	36	28	59.4	59.4	59.4	82.613	744	744;210;76	163								1	2	34	1				1										41
Q99L88;Q99L88-2;A2AKD7;B7ZNU9;Q61234;Q61235	Q99L88	27;12;1;1;1;1	27;12;1;1;1;1	27;12;1;1;1;1	Beta-1-syntrophin	Sntb1	sp|Q99L88|SNTB1_MOUSE Beta-1-syntrophin OS=Mus musculus OX=10090 GN=Sntb1 PE=1 SV=4	6	27	27	27	23	22	23	22	23	22	64.6	64.6	64.6	58.081	537	537;276;499;531;503;520	161							2	9	22	3	1	1	1										11	24	3
Q9R099;D3YZH8;F8WI46	Q9R099	21;6;5	21;6;5	21;6;5	Transducin beta-like protein 2	Tbl2	sp|Q9R099|TBL2_MOUSE Transducin beta-like protein 2 OS=Mus musculus OX=10090 GN=Tbl2 PE=1 SV=2	3	21	21	21	14	21	14	21	14	21	45.5	45.5	45.5	49.583	442	442;190;153	146							23															15
Q9ET54-3;Q9ET54-4;Q9ET54-6;Q9ET54-2;Q9ET54;Q9ET54-5;D3Z1J5	Q9ET54-3;Q9ET54-4;Q9ET54-6;Q9ET54-2;Q9ET54;Q9ET54-5;D3Z1J5	15;15;15;14;14;13;9	15;15;15;14;14;13;9	15;15;15;14;14;13;9	Palladin	Palld	sp|Q9ET54-3|PALLD_MOUSE Isoform 3 of Palladin OS=Mus musculus OX=10090 GN=Palld;sp|Q9ET54-4|PALLD_MOUSE Isoform 4 of Palladin OS=Mus musculus OX=10090 GN=Palld;sp|Q9ET54-6|PALLD_MOUSE Isoform 6 of Palladin OS=Mus musculus OX=10090 GN=Palld;sp|Q9ET54-2|PALL	7	15	15	15	14	9	14	9	14	9	28.7	28.7	28.7	72.367	663	663;1002;1391;1113;1408;670;336	172										10															15
Q9JHK5;Q8CAG6;Q5F270	Q9JHK5;Q8CAG6	25;22;3	25;22;3	25;22;3	Pleckstrin	Plek	sp|Q9JHK5|PLEK_MOUSE Pleckstrin OS=Mus musculus OX=10090 GN=Plek PE=1 SV=1;tr|Q8CAG6|Q8CAG6_MOUSE Pleckstrin OS=Mus musculus OX=10090 GN=Plek PE=1 SV=1	3	25	25	25	20	21	20	21	20	21	47.1	47.1	47.1	39.9	350	350;327;46	156	1	2	1	2	7	36	13	6	3	6	3	3	3	3	2		2	2	3	5	31	13	5	4	4
B2RXW8;B2RXQ2;F7CYX4;B8QI34;Q8BSS9;A0A087WPM2;B8QI36;P60469-2;P60469	B2RXW8;B2RXQ2	22;22;3;3;3;1;1;1;1	22;22;3;3;3;1;1;1;1	13;13;2;2;2;1;1;1;1	tr|B2RXW8|B2RXW8_MOUSE Ppfia1 protein	Ppfia1	tr|B2RXW8|B2RXW8_MOUSE Ppfia1 protein OS=Mus musculus OX=10090 GN=Ppfia1 PE=1 SV=1;tr|B2RXQ2|B2RXQ2_MOUSE Ppfia1 protein OS=Mus musculus OX=10090 GN=Ppfia1 PE=1 SV=1	9	22	22	13	19	18	19	18	10	11	25	25	14.3	140.13	1241	1241;1266;1256;1257;1257;1184;1187;1043;1194	166												19
Q8CAQ8-2	Q8CAQ8-2	79	79	0	MICOS complex subunit Mic60	Immt	sp|Q8CAQ8-2|MIC60_MOUSE Isoform 2 of MICOS complex subunit Mic60 OS=Mus musculus OX=10090 GN=Immt	1	79	79	0	66	70	66	70	0	0	82.6	82.6	0	82.928	746	746	159	1	1	1	1			1	2	31	111	25	13	9	1		1	1	1					2	30	103
Q9CPQ8;J3QNM7	Q9CPQ8	5;1	5;1	5;1	ATP synthase subunit g, mitochondrial	Atp5l	sp|Q9CPQ8|ATP5L_MOUSE ATP synthase subunit g, mitochondrial OS=Mus musculus OX=10090 GN=Atp5mg PE=1 SV=1	2	5	5	5	4	5	4	5	4	5	38.8	38.8	38.8	11.424	103	103;103	151	9	3														7	5
Q8BP43;E9Q450;E9Q452;Q8BSH3;E9Q454;P58771-2;P58771;F8WID5;E9Q448;B7ZNL3;S4R2U0	Q8BP43;E9Q450;E9Q452;Q8BSH3;E9Q454;P58771-2;P58771;F8WID5;E9Q448;B7ZNL3;S4R2U0	23;23;21;21;21;21;21;20;19;17;14	6;6;6;6;6;6;6;5;2;2;6	3;3;3;3;3;3;3;2;2;2;3	Tropomyosin alpha-1 chain	Tpm1	tr|Q8BP43|Q8BP43_MOUSE Tropomyosin alpha-1 chain OS=Mus musculus OX=10090 GN=Tpm1 PE=1 SV=1;tr|E9Q450|E9Q450_MOUSE Tropomyosin alpha-1 chain OS=Mus musculus OX=10090 GN=Tpm1 PE=1 SV=1;tr|E9Q452|E9Q452_MOUSE Tropomyosin alpha-1 chain OS=Mus musculus OX=1009	11	23	6	3	21	18	4	6	1	3	54.6	17.3	12	32.819	284	284;284;281;284;287;284;284;326;284;284;157	160				1	6	3													1	5	6
Q64514-2;Q64514;A0A087WRC0;A0A087WQR6;Q05DJ9;A0A087WP19	Q64514-2;Q64514;A0A087WRC0	5;5;3;2;2;1	5;5;3;2;2;1	5;5;3;2;2;1	Tripeptidyl-peptidase 2	Tpp2	sp|Q64514-2|TPP2_MOUSE Isoform Short of Tripeptidyl-peptidase 2 OS=Mus musculus OX=10090 GN=Tpp2;sp|Q64514|TPP2_MOUSE Tripeptidyl-peptidase 2 OS=Mus musculus OX=10090 GN=Tpp2 PE=1 SV=3;tr|A0A087WRC0|A0A087WRC0_MOUSE Tripeptidyl-peptidase 2 OS=Mus musculus	6	5	5	5	4	4	4	4	4	4	5.8	5.8	5.8	138.46	1249	1249;1262;883;298;607;231	156											1	4
P13020-2;P13020;A0A0J9YUQ8;A6PWS5;A0A0J9YUJ8	P13020-2;P13020;A0A0J9YUQ8	51;50;34;15;8	51;50;34;15;8	28;27;21;7;1	Gelsolin	Gsn	sp|P13020-2|GELS_MOUSE Isoform 2 of Gelsolin OS=Mus musculus OX=10090 GN=Gsn;sp|P13020|GELS_MOUSE Gelsolin OS=Mus musculus OX=10090 GN=Gsn PE=1 SV=3;tr|A0A0J9YUQ8|A0A0J9YUQ8_MOUSE Actin-depolymerizing factor (Fragment) OS=Mus musculus OX=10090 GN=Gsn PE=1	5	51	51	28	42	45	42	45	26	25	63.2	63.2	42.7	80.762	731	731;780;568;251;166	156					5	8	10	15	21	86	25	15	10	6	9	2	3	3	2	2	6	6	6	13	72
Q9JLJ2;Q3U367	Q9JLJ2;Q3U367	19;18	19;18	19;18	4-trimethylaminobutyraldehyde dehydrogenase	Aldh9a1	sp|Q9JLJ2|AL9A1_MOUSE 4-trimethylaminobutyraldehyde dehydrogenase OS=Mus musculus OX=10090 GN=Aldh9a1 PE=1 SV=1;tr|Q3U367|Q3U367_MOUSE 4-trimethylaminobutyraldehyde dehydrogenase OS=Mus musculus OX=10090 GN=Aldh9a1 PE=1 SV=1	2	19	19	19	16	18	16	18	16	18	43.9	43.9	43.9	53.514	494	494;518	157							3	21														5	18
Q9CYL5;B1AWD6	Q9CYL5	8;2	8;2	8;2	Golgi-associated plant pathogenesis-related protein 1	Glipr2	sp|Q9CYL5|GAPR1_MOUSE Golgi-associated plant pathogenesis-related protein 1 OS=Mus musculus OX=10090 GN=Glipr2 PE=1 SV=3	2	8	8	8	8	5	8	5	8	5	63.6	63.6	63.6	17.09	154	154;83	161	1	4	5													1	4	9
B7FAU9;Q8BTM8;B7FAV1;F6XC15;J3JS91;F6Z2C0;Q8BTM8-2;F7AVL7;A0A668KLG7	B7FAU9;Q8BTM8;B7FAV1	242;241;239;53;24;18;17;4;2	242;241;239;53;24;18;17;4;2	225;224;222;42;22;17;11;4;2	Filamin-A	Flna	tr|B7FAU9|B7FAU9_MOUSE Filamin, alpha OS=Mus musculus OX=10090 GN=Flna PE=1 SV=1;sp|Q8BTM8|FLNA_MOUSE Filamin-A OS=Mus musculus OX=10090 GN=Flna PE=1 SV=5;tr|B7FAV1|B7FAV1_MOUSE Filamin, alpha (Fragment) OS=Mus musculus OX=10090 GN=Flna PE=1 SV=1	9	242	242	225	231	236	231	236	215	219	83.8	83.8	82.6	280.5	2639	2639;2647;2583;511;277;280;249;74;73	164	17	22	24	22	43	51	71	95	115	193	219	280	421	740	501	46	45	47	37	65	69	92	107	140	202
Q8VDN4;D6RJ58;D3YUR9	Q8VDN4;D6RJ58;D3YUR9	2;1;1	2;1;1	2;1;1	Coiled-coil domain-containing protein 92	Ccdc92	sp|Q8VDN4|CCD92_MOUSE Coiled-coil domain-containing protein 92 OS=Mus musculus OX=10090 GN=Ccdc92 PE=1 SV=1;tr|D6RJ58|D6RJ58_MOUSE Coiled-coil domain-containing protein 92 OS=Mus musculus OX=10090 GN=Ccdc92 PE=1 SV=1;tr|D3YUR9|D3YUR9_MOUSE Coiled-coil doma	3	2	2	2	1	1	1	1	1	1	7	7	7	35.207	314	314;64;131	156						1															1
Q91XC9	Q91XC9	2	2	2	Peroxisomal membrane protein PEX16	Pex16	sp|Q91XC9|PEX16_MOUSE Peroxisomal membrane protein PEX16 OS=Mus musculus OX=10090 GN=Pex16 PE=1 SV=2	1	2	2	2	2	2	2	2	2	2	10.4	10.4	10.4	38.677	336	336	145					3															2
Q921M7;A0A2I3BRN5;A0A2I3BPH9	Q921M7;A0A2I3BRN5	6;3;1	6;3;1	4;3;1	Protein FAM49B	Fam49b	sp|Q921M7|CYRIB_MOUSE CYFIP-related Rac1 interactor B OS=Mus musculus OX=10090 GN=Cyrib PE=1 SV=1;tr|A0A2I3BRN5|A0A2I3BRN5_MOUSE CYFIP-related Rac1 interactor B (Fragment) OS=Mus musculus OX=10090 GN=Cyrib PE=1 SV=1	3	6	6	4	6	4	6	4	4	3	23.1	23.1	16.4	36.776	324	324;190;114	165					6															8	1
P58252	P58252	4	4	4	Elongation factor 2	Eef2	sp|P58252|EF2_MOUSE Elongation factor 2 OS=Mus musculus OX=10090 GN=Eef2 PE=1 SV=2	1	4	4	4	3	1	3	1	3	1	7.7	7.7	7.7	95.313	858	858	186											1
P59999;Q3TX55;E9PWA7	P59999	13;5;5	13;5;5	13;5;5	Actin-related protein 2/3 complex subunit 4	Arpc4	sp|P59999|ARPC4_MOUSE Actin-related protein 2/3 complex subunit 4 OS=Mus musculus OX=10090 GN=Arpc4 PE=1 SV=3	3	13	13	13	11	12	11	12	11	12	50	50	50	19.667	168	168;78;91	150	3	7	15	2	1											1	6	11				1	1	1	1
P50580;P50580-2	P50580;P50580-2	11;9	11;9	11;9	Proliferation-associated protein 2G4	Pa2g4	sp|P50580|PA2G4_MOUSE Proliferation-associated protein 2G4 OS=Mus musculus OX=10090 GN=Pa2g4 PE=1 SV=3;sp|P50580-2|PA2G4_MOUSE Isoform 2 of Proliferation-associated protein 2G4 OS=Mus musculus OX=10090 GN=Pa2g4	2	11	11	11	8	8	8	8	8	8	29.4	29.4	29.4	43.698	394	394;340	157							8															8
B2RXC1	B2RXC1	13	13	13	Trafficking protein particle complex subunit 11	Trappc11	sp|B2RXC1|TPC11_MOUSE Trafficking protein particle complex subunit 11 OS=Mus musculus OX=10090 GN=Trappc11 PE=1 SV=1	1	13	13	13	12	10	12	10	12	10	15.2	15.2	15.2	128.39	1133	1133	170												10	1
Q9JKW0;A0A0U1RPY6	Q9JKW0;A0A0U1RPY6	6;4	6;4	6;4	ADP-ribosylation factor-like protein 6-interacting protein 1	Arl6ip1	sp|Q9JKW0|AR6P1_MOUSE ADP-ribosylation factor-like protein 6-interacting protein 1 OS=Mus musculus OX=10090 GN=Arl6ip1 PE=1 SV=1;tr|A0A0U1RPY6|A0A0U1RPY6_MOUSE ADP-ribosylation factor-like protein 6-interacting protein 1 (Fragment) OS=Mus musculus OX=10090	2	6	6	6	4	5	4	5	4	5	20.2	20.2	20.2	23.437	203	203;111	153			7															6	1
Q9ER00	Q9ER00	17	17	17	Syntaxin-12	Stx12	sp|Q9ER00|STX12_MOUSE Syntaxin-12 OS=Mus musculus OX=10090 GN=Stx12 PE=1 SV=1	1	17	17	17	17	16	17	16	17	16	53.3	53.3	53.3	31.195	274	274	158			1	2	25	4	1										1	1	1	28	5	1
[truncated: 1,521 more rows]
[truncated: 51 more columns]

## Sheet: enriched decreased
Protein.IDs	Majority.protein.IDs	Peptide.counts..all.	Peptide.counts..razor.unique.	Peptide.counts..unique.	Protein.names	Gene.names	Fasta.headers	Number.of.proteins	Peptides	Razor...unique.peptides	Unique.peptides	Peptides.No1223_KO_02	Peptides.No1223_WT_01	Razor...unique.peptides.No1223_KO_02	Razor...unique.peptides.No1223_WT_01	Unique.peptides.No1223_KO_02	Unique.peptides.No1223_WT_01	Sequence.coverage....	Unique...razor.sequence.coverage....	Unique.sequence.coverage....	Mol..weight..kDa.	Sequence.length	Sequence.lengths	Fraction.average	Fraction.101	Fraction.102	Fraction.103	Fraction.104	Fraction.105	Fraction.106	Fraction.107	Fraction.108	Fraction.109	Fraction.110	Fraction.111	Fraction.112	Fraction.113	Fraction.114	Fraction.115	Fraction.201	Fraction.202	Fraction.203	Fraction.204	Fraction.205	Fraction.206	Fraction.207	Fraction.208	Fraction.209	Fraction.210
[truncated: 302 more rows]
[truncated: 52 more columns]
